# Supplementary material for: A double-hit of stress and low-grade inflammation on functional brain network mediates posttraumatic stress symptoms
Source: Nat Commun. 2020 Apr 20;11:1898. doi: 10.1038/s41467-020-15655-5 (PMC7171097; doi:10.1038/s41467-020-15655-5)
Supplement: Supplementary file 3 — Source Data [file 41467_2020_15655_MOESM3_ESM.zip]

Archive with 20 entries (17 files):
- SourceData/
- SourceData/Figure3_SupplementrayTable3_Dataset1.xlsx
- __MACOSX/
- __MACOSX/SourceData/
- __MACOSX/SourceData/._Figure3_SupplementrayTable3_Dataset1.xlsx
- SourceData/Figure4_SupplementrayTable4_Dataset2.xlsx
- __MACOSX/SourceData/._Figure4_SupplementrayTable4_Dataset2.xlsx
- SourceData/Figure6_SupplementaryTable5.6_Dataset2.xlsx
- __MACOSX/SourceData/._Figure6_SupplementaryTable5.6_Dataset2.xlsx
- SourceData/SupplementrayFigure7_Dataset1.xlsx
- __MACOSX/SourceData/._SupplementrayFigure7_Dataset1.xlsx
- SourceData/SupplementrayFigure8_Dataset2.xlsx
- __MACOSX/SourceData/._SupplementrayFigure8_Dataset2.xlsx
- SourceData/SupplementrayTable7_Total.xlsx
- __MACOSX/SourceData/._SupplementrayTable7_Total.xlsx
- SourceData/Table1.SupplementaryTable1_Dataset1.xlsx
- __MACOSX/SourceData/._Table1.SupplementaryTable1_Dataset1.xlsx
- SourceData/Table1.SupplementaryTable1_Dataset2.xlsx
- __MACOSX/SourceData/._Table1.SupplementaryTable1_Dataset2.xlsx
- __MACOSX/._SourceData
