# Supplementary material for: A double-hit of stress and low-grade inflammation on functional brain network mediates posttraumatic stress symptoms
Source: Nat Commun. 2020 Apr 20;11:1898. doi: 10.1038/s41467-020-15655-5 (PMC7171097; doi:10.1038/s41467-020-15655-5)
Supplement: Supplementary file 3 — Source Data [file 41467_2020_15655_MOESM3_ESM.zip › SourceData/Figure3_SupplementrayTable3_Dataset1.xlsx]

## Sheet: Sheet1
ID	dataset	age	sex	d1Inflammatory_activity	d1_a_priori_defined_approach	d1_strength_DMN_CEN_SAN	d1_strength_SAN_DMN	d1_strength_SMN_CEN_VIN	d1_strength_SMN_SAN_VIN	d1_strength_SMN_DMN_VIN	d1_data_driven_approach	d1_strength_internetworkcluster1	d1_strength_internetworkcluster2	d1_strength_internetworkcluster3	d1_strength_internetworkcluster4	d1_strength_internetworkcluster5
D1_001	1	28	0	0		-2.36939	0.685939	1.43864	1.33006	0.227169		-1.903	0.56882	1.63391	1.25176	0.660633
D1_002	1	22	0	1		-0.348376	0.658367	0.430544	0.79523	-0.760541		-0.385556	1.40525	0.285478	0.792655	-0.523571
D1_003	1	28	0	0		1.5958	-0.371861	-3.3159	2.57384	0.912106		1.29689	-0.360016	-3.2919	2.6719	0.909404
D1_004	1	25	0	1		0.101626	-0.211463	-0.757876	0.215786	1.06842		0.0366589	-1.1629	-0.607181	0.366032	0.801417
D1_005	1	26	0	1		-0.887004	-0.803926	-0.132621	-0.182974	-1.14193		-1.12098	-0.231416	-0.220659	-0.0175026	-1.31049
D1_006	1	27	0	1		-0.103439	0.845495	-1.24287	1.4305	-0.980356		-0.124539	0.977033	-1.25846	1.23339	-0.681269
D1_007	1	31	0	0		-0.802405	1.31985	1.20373	0.290805	-1.06269		-0.816071	1.36664	0.751202	-0.0555131	-0.713986
D1_008	1	32	0	0		1.71911	-0.887594	-0.252966	-0.662072	1.09846		1.27096	-0.635882	-0.230482	-0.4149	1.165
D1_009	1	25	1	1		0.859715	-1.52493	-0.822118	1.56355	1.104		0.885012	-1.41625	-0.933075	1.72792	0.992123
D1_010	1	27	1	0		-1.28027	0.753679	0.411857	0.85091	0.0466509		-0.996872	0.355891	0.77902	1.03424	-0.213505
D1_011	1	31	0	0		0.0878623	-0.319664	-0.634707	-0.291767	0.187618		0.0597463	-0.136721	-0.746099	0.0658759	0.047493
D1_012	1	33	1	0		-1.13637	1.50635	0.632939	-0.0114312	-1.35233		-0.253523	1.13474	0.122568	-0.64164	-1.10623
D1_013	1	27	0	1		1.18694	-2.19683	-0.107665	-0.713018	0.353239		1.22878	-2.38763	0.123007	-0.853051	-0.518963
D1_014	1	26	1	0		0.397224	1.11913	-1.88021	0.847598	-0.462526		0.442196	0.87021	-1.58033	0.778713	-0.297433
D1_015	1	28	0	0		0.149643	-0.393028	0.995197	-0.811926	-0.0319001		-0.304851	0.0205902	0.756287	-0.508363	-0.0823655
D1_016	1	25	0	0		-1.80902	0.24243	-0.596551	-0.288081	-1.8691		-1.76774	0.775484	-0.221606	-0.725665	-1.49792
D1_017	1	30	0	1		-1.8602	0.16084	0.886022	1.10942	1.77962		-1.58174	-0.0499013	1.25391	1.5677	2.06695
D1_018	1	29	0	1		-0.982693	1.55573	0.353795	0.333141	0.674993		-0.538494	1.26017	0.754099	0.332049	1.12278
D1_019	1	26	0	1		-0.636223	1.09269	2.47285	-0.964757	0.574626		0.212948	0.33096	2.65927	-0.961837	0.473003
D1_020	1	32	0	0		0.134597	0.851273	-1.28053	1.79905	-0.0199395		0.483299	0.781209	-1.14658	1.9682	0.0372196
D1_021	1	26	0	1		-0.0232783	0.37137	-0.111754	-0.0836782	-1.01637		0.0859128	0.512395	0.110483	-0.363181	-0.940813
D1_022	1	29	0	1		-0.307268	2.58184	-0.739783	0.914151	-2.59863		0.242332	2.78407	-0.251276	-0.101361	-1.78842
D1_023	1	28	0	0		1.21344	0.0615707	-1.3342	0.752722	0.199125		1.53714	0.306403	-1.52027	1.11865	0.443801
D1_024	1	31	0	0		0.130007	0.160938	0.190595	-0.662208	0.226442		-0.251723	-0.0432287	0.058219	-0.490124	0.196039
D1_025	1	28	1	0		-1.00664	0.744017	-1.05928	0.370943	-0.753233		-0.777333	1.16939	-0.4068	0.256554	-0.505225
D1_026	1	34	0	0		-0.602999	0.914174	0.119453	0.415347	-0.090201		-0.603705	0.717209	-0.0776312	0.738617	-0.0915646
D1_027	1	28	0	0		0.13512	0.813782	-0.373467	0.167367	-1.70996		-0.555107	0.858097	-0.805667	0.101276	-1.40881
D1_028	1	30	0	0		2.42591	-1.45747	1.73727	-1.7561	-0.658569		2.41351	-0.115431	1.2524	-1.13431	-0.606319
D1_029	1	29	0	0		-2.34016	0.82092	0.26372	0.512201	-1.64617		-2.00929	1.09129	-0.17787	0.128184	-1.41917
D1_030	1	23	0	1		-1.16838	0.995093	0.210043	0.122717	-0.435006		-0.943894	0.979309	0.196169	-0.15881	-0.157241
D1_031	1	24	0	0		-0.345915	-0.486826	-0.0098525	-0.167931	-0.0960839		-0.221232	-0.663628	0.353879	0.0060425	-0.518771
D1_032	1	24	1	0		0.401678	-0.852392	-0.976885	-0.070687	0.198064		-0.242905	-1.5635	-1.04988	0.106858	-0.20611
D1_033	1	26	0	0		-1.27522	0.789111	-0.140828	0.914627	-0.553173		-1.42349	0.547796	-0.167194	0.581581	-0.543894
D1_034	1	27	0	1		-2.52254	0.632485	-0.94732	-0.681757	-0.980127		-2.16879	0.15728	-1.06083	-0.959549	-0.909051
D1_035	1	20	1	0		-0.117286	0.0365489	-0.25997	-0.153662	-1.54498		-0.758131	0.346785	-0.270845	-0.217498	-1.66073
D1_036	1	28	0	0		0.0171054	-0.819308	-1.02492	0.619782	-1.53097		-0.802634	-0.650967	-0.80655	0.287717	-2.3175
D1_037	1	34	0	0		-0.624176	-0.68908	-0.448668	0.268194	0.0692415		-1.48997	-0.657743	-0.146695	0.329733	-0.200644
D1_038	1	32	0	0		1.41671	-1.44342	-0.248893	-0.672072	1.2591		0.672045	-1.77576	-0.386978	-0.354115	1.28278
D1_039	1	27	0	0		0.88001	1.10541	-1.74394	1.44291	-1.25459		1.24294	1.21475	-1.7849	1.3814	-1.18119
D1_040	1	25	0	0		-0.485521	-0.425514	-1.05834	1.61212	-0.026017		-0.271727	-0.357677	-0.944876	1.71643	-0.322182
D1_041	1	26	0	0		1.11654	-1.69968	-1.79465	1.06029	-0.0461845		1.59979	-1.52723	-1.44316	1.02611	-0.551723
D1_042	1	23	0	0		0.504601	0.286039	-0.517518	-0.0963134	-0.273395		0.755036	0.0879077	-0.165326	-0.329976	-0.245388
D1_043	1	25	0	0		-0.810715	-0.432943	0.932387	-0.362835	0.720867		-0.778466	-0.786288	1.42044	-0.234259	0.526931
D1_044	1	28	0	0		0.574034	0.294561	0.674677	-0.704046	-0.832062		-0.118059	0.69161	0.488087	-0.814938	-1.02722
D1_045	1	29	0	0		0.016916	0.759682	0.529337	-1.10271	-0.212858		-0.201268	0.850264	0.547842	-1.04719	-0.018868
D1_046	1	26	0	0		-0.503567	1.48351	-1.13673	0.374831	-0.211489		-0.863619	0.688134	-1.03129	-0.255508	0.0344069
D1_047	1	29	1	0		0.39488	0.297307	-0.387042	0.872138	1.05078		0.287198	0.646034	-0.37705	0.85711	1.4441
D1_048	1	28	1	1		1.67996	-2.17232	-0.841741	1.35657	1.12329		2.10585	-1.9732	-0.972336	1.55772	1.05467
D1_049	1	34	0	1		0.381759	0.820523	-1.18091	1.19488	-0.593749		0.661122	0.470614	-1.25597	1.09984	-0.641798
D1_050	1	28	0	0		0.17603	0.423955	-1.03603	1.54795	-0.163698		0.482973	0.459086	-0.901934	1.54108	-0.102689
D1_051	1	27	0	0		0.110892	-0.254336	-0.358543	-0.899292	1.5864		-0.139646	-0.781485	-0.180613	-0.70144	1.74561
D1_052	1	32	0	0		0.290278	0.575192	-1.8697	0.848617	0.333935		-0.0642069	0.457918	-2.20232	0.948294	0.450622
D1_053	1	27	0	0		0.590578	-0.0153646	0.79528	-1.112	-0.384809		0.150402	0.581451	0.647805	-1.07534	-0.314998
D1_054	1	28	0	0		-0.875659	1.47243	0.0245709	0.783498	-0.787887		-0.737919	0.848744	0.425955	0.441477	-0.466674
D1_055	1	26	0	0		-0.18066	-0.555827	-0.221914	0.421839	0.417026		-0.311997	-0.9568	-0.245871	0.946117	0.223953
D1_056	1	25	0	0		-0.922243	0.228836	0.704908	0.0091121	0.368018		-0.680465	-0.278928	0.761925	-0.0083054	0.405719
D1_057	1	25	1	0		0.0335352	0.539691	-0.101577	0.431027	-1.08317		-0.108126	0.636527	-0.690771	0.561046	-0.949834
D1_058	1	29	0	0		0.679377	-1.49709	-1.09892	0.573236	1.26259		0.491589	-1.50717	-1.16999	0.935546	1.2936
D1_059	1	24	0	0		-0.898548	1.01313	-0.951575	0.34032	-1.32415		-0.95687	1.30387	-0.544334	0.104877	-1.24732
D1_060	1	29	0	0		-1.3073	0.412203	0.279079	0.595631	-1.35371		-1.14285	0.73941	0.16984	0.385349	-1.05021
D1_061	1	30	0	0		-1.53303	0.0531113	0.359903	0.4434	-0.691178		-1.09872	0.280437	0.606024	0.0589093	-0.765624
D1_062	1	31	0	1		0.510578	0.520954	-0.978848	0.206764	0.617674		0.3928	-0.145682	-0.885228	0.0615975	0.84614
D1_063	1	23	0	0		-1.00551	1.91548	-0.247147	0.514951	-1.06865		-0.735471	1.15102	-0.532915	0.0243594	-1.04662
D1_064	1	29	0	0		-1.19204	0.963352	-0.51428	0.186852	-0.993916		-1.06316	0.905574	-0.31897	-0.0146602	-0.779687
D1_065	1	24	0	0		0.0110727	0.0563092	-0.439894	-0.130212	-0.529856		-0.423993	-0.073013	-0.353702	-0.177289	-0.673143
D1_066	1	26	0	1		-0.0444477	1.09623	-1.02611	0.943194	0.18863		0.248172	1.08295	-0.951506	0.641904	0.588291
D1_067	1	26	0	1		-0.16038	-1.77698	-0.596346	1.63022	0.867245		-0.165873	-2.07877	-0.375538	1.6273	0.444263
D1_068	1	27	0	0		-1.22823	0.502272	-0.143512	0.966762	-1.3213		-1.24087	0.747603	-0.360014	0.528685	-1.06013
D1_069	1	24	1	0		-0.954249	1.08218	1.19801	0.32988	-0.583379		-0.979196	1.26709	1.07388	0.314415	-0.7173
D1_070	1	26	0	1		-0.438121	1.13299	0.317486	-0.0492503	-0.69328		-0.27971	0.720714	0.168407	-0.121068	-0.821225
D1_071	1	31	0	1		-2.57579	0.396394	1.02711	1.12056	-0.0730045		-2.15467	-0.0360662	1.06498	1.02187	-0.155495
D1_072	1	32	0	0		-0.742473	1.43363	-0.78251	0.840399	-0.806129		-1.0776	1.36895	-1.1078	0.749035	-0.28921
D1_073	1	25	0	0		-1.04444	0.461079	-0.147547	-0.354722	-1.22871		-0.600038	0.779158	-0.346911	-0.380869	-1.03273
D1_074	1	30	0	1		-0.199813	2.34606	0.811225	0.657011	-1.43123		-0.1456	1.88092	0.568739	0.26484	-1.1981
D1_075	1	23	1	0		0.835138	-1.9339	0.016566	-0.149634	0.412604		0.197674	-1.92611	-0.248235	-0.0488943	-0.13127
D1_076	1	32	0	1		0.30598	-0.282614	-0.749152	-0.616943	0.605205		-0.0411044	-0.519303	-0.636055	-0.377426	0.823646
D1_077	1	26	0	0		-0.646325	-0.009382	0.115048	1.17554	-0.495522		-1.04773	0.754993	0.0450284	1.16172	-0.514725
D1_078	1	28	0	1		-0.548794	0.698183	0.415984	1.08425	-0.500157		-0.377363	0.731078	0.249083	0.753052	0.0553867
D1_079	1	28	0	0		-0.294851	-0.249721	-1.16878	-0.559891	1.17104		-0.624821	-0.182796	-0.944342	-0.387023	1.29926
D1_080	1	26	1	0		-0.946177	-1.37118	0.838523	-0.370098	1.75308		-0.787872	-1.58839	0.980948	-0.153599	1.78164
D1_081	1	33	0	0		-1.06185	1.73514	-0.110425	1.29013	-1.50647		-0.519027	2.07252	0.254584	1.15095	-1.42014
D1_082	1	28	0	1		0.731212	-1.27806	-1.80619	1.09726	1.91995		-0.232155	-1.78923	-1.62746	1.35716	2.01955
D1_083	1	33	0	0		0.690239	0.847811	1.53857	-1.28001	-1.53593		0.617617	1.34934	0.786237	-0.80369	-1.56813
D1_084	1	25	1	0		-0.648468	-2.04637	0.170156	1.72883	2.05467		0.26994	-2.23053	0.1444	1.98056	2.10085
D1_085	1	25	0	0		2.22791	-1.99139	-2.03019	1.37693	0.835982		2.46849	-2.20954	-1.86811	1.83661	0.377461
D1_086	1	26	0	1		-1.30229	0.138668	-0.238326	-0.0093074	-1.04045		-1.83457	0.696901	-0.311907	-0.457789	-0.956671
D1_087	1	27	0	0		0.787385	-1.9599	-0.926029	0.201266	0.275786		0.537501	-1.52183	-1.06423	0.595828	0.0108446
D1_088	1	25	0	0		1.89869	-2.12002	-1.43249	2.31664	1.98219		1.81574	-2.07639	-1.29925	2.64014	1.89688
D1_089	1	26	0	0		-0.54249	1.43403	0.123563	0.519601	-1.62196		-0.123165	1.41216	-0.227946	0.0106184	-1.37022
D1_090	1	26	0	1		-1.06992	1.79569	-1.23873	1.00173	-1.43802		-0.55653	1.70796	-0.87125	0.383929	-1.16368
D1_091	1	28	0	0		1.16721	-0.610749	-0.0838204	-1.52782	-0.617465		0.968672	0.105699	-0.53985	-0.744802	-0.859709
D1_092	1	24	1	0		0.194635	-0.359642	-0.867839	0.668421	1.14051		0.309735	-0.936584	-0.794522	0.60478	1.31674
D1_093	1	28	0	1		0.0245724	-1.02542	0.184842	0.256984	-0.658056		-0.150641	-0.60799	0.0257589	0.38344	-0.695054
D1_094	1	29	1	1		0.669687	1.27435	0.243567	-0.80086	0.127375		0.938868	0.577043	0.475755	-0.96987	-0.0411178
D1_095	1	27	0	1		-0.860295	0.220768	-0.587494	-0.256898	-0.383931		-0.326623	0.298145	-0.713107	-0.346786	-0.39625
D1_096	1	29	0	0		-0.654981	1.12144	1.27203	-0.932754	-1.03249		-0.409818	1.42188	0.891105	-1.1361	-0.910841
D1_097	1	32	0	1		-0.907924	0.657726	-0.354532	-0.983815	-0.406382		-0.609863	0.485921	-0.427343	-1.09001	-0.533358
D1_098	1	25	0	0		-0.493908	2.09207	-1.86854	0.318956	-0.481695		-0.178359	1.51769	-1.62369	0.15281	-0.465768
D1_099	1	34	0	1		0.406909	-1.17135	-0.513896	0.711403	0.367665		0.595287	-0.992645	-0.245598	0.661233	0.265469
D1_100	1	23	0	0		-1.62383	1.74201	-0.198719	0.913123	-1.44616		-1.46716	1.63846	-0.269635	0.536113	-1.37666
D1_101	1	23	0	1		0.390202	-0.943494	-1.3862	1.92226	1.55337		0.471685	-1.28503	-1.04077	2.22486	1.68063
D1_102	1	30	0	1		-0.834124	1.73582	-1.34922	0.399503	-0.287521		-1.37005	1.76134	-1.40359	0.38607	-0.0862596
D1_103	1	26	1	1		0.193218	-1.13241	-0.311097	1.84535	1.21553		0.656647	-0.504105	-0.421147	2.35861	1.29488
D1_104	1	24	0	0		0.0076776	1.24915	-0.400726	0.306688	-0.58719		0.571009	0.482149	-0.71717	-0.113564	-0.785606
D1_105	1	26	0	0		-0.719251	0.469834	-0.544003	0.787724	-1.13092		-1.20099	0.650566	-0.654289	0.7234	-0.793353
D1_106	1	29	0	1		1.4621	-1.15441	-0.492017	1.46676	-0.194515		1.53843	-0.723286	-0.435867	1.62569	-0.307744
D1_107	1	31	0	1		-2.69077	1.13963	0.340772	1.31498	-0.741254		-2.40834	1.03162	0.484571	0.648992	-0.424339
D1_108	1	30	0	0		0.360708	0.0198917	-1.04571	1.13834	-0.0543446		0.612398	-0.031097	-0.979377	1.11791	-0.117089
D1_109	1	29	0	1		-0.542261	0.960932	0.731633	0.115728	0.0617074		-0.319673	0.39784	0.988435	-0.125048	0.261754
D1_110	1	29	0	0		0.1303	1.62147	-1.19718	0.60376	-0.0253894		0.177784	1.12714	-1.08052	0.366256	0.282412
D1_111	1	26	0	0		1.13145	0.026317	-1.04181	1.94572	-0.131547		1.73657	-0.139912	-0.900977	1.68071	-0.067422
D1_112	1	28	0	0		1.34594	-1.01492	-0.881889	0.551383	-0.207806		0.999797	-0.595346	-1.34103	0.601612	-0.14749
D1_113	1	26	0	1		-0.64457	-0.832713	-0.678074	1.13378	1.52054		-0.2564	-1.10028	-0.518724	1.21916	1.58952
D1_114	1	30	0	1		-0.719279	0.184224	1.31939	-1.14193	-0.999146		-0.665277	0.837808	1.05777	-1.14623	-0.959962
D1_115	1	33	0	1		-0.239991	0.0427004	-0.313845	0.605282	-0.753324		-0.362051	0.542349	-0.255783	0.0594244	-0.252628
D1_116	1	27	0	1		-0.349625	1.92746	0.270409	0.618247	0.594548		0.175646	1.02675	0.682646	0.347125	0.860067
D1_117	1	33	0	1		0.11234	0.449073	-0.182909	0.650998	-1.47436		-0.272116	1.34678	-0.375684	0.414692	-1.11067
D1_118	1	31	0	1		0.0237564	0.328243	-0.292088	0.062205	-0.232438		-0.236936	-0.222682	-0.264795	0.0245512	-0.585844
D1_119	1	29	0	1		-1.16382	0.963841	0.935026	0.120339	-1.15752		-1.11334	1.05939	0.669354	-0.0480109	-1.08919
D1_120	1	26	0	1		-1.95771	0.131186	-0.428808	1.4237	0.821846		-1.76296	0.300956	-0.349499	1.18563	1.21089
D1_121	1	33	0	0		-0.516016	2.19829	-0.0214706	-0.166283	-0.999162		0.0065161	1.71573	-0.14647	-0.588353	-0.723465
D1_122	1	32	0	0		0.291743	1.15526	-0.785189	1.02011	-0.490349		0.471585	0.985973	-0.50642	0.646479	0.197996
D1_123	1	30	0	1		-0.318415	0.383734	-0.175649	-0.435764	1.14812		-0.146263	-0.18394	0.0150136	-0.242487	1.25134
D1_124	1	29	0	0		0.726562	-0.827844	-0.156646	0.291834	0.91413		0.251708	-0.919581	-0.0565167	0.673205	1.02802
D1_125	1	29	0	0		-0.368676	0.0285073	0.55823	0.689402	0.578106		-0.0018152	-0.0059457	0.600179	0.869839	0.844409
D1_126	1	27	0	1		0.396245	-0.81327	-0.38678	-0.0757294	0.384421		0.0696632	-0.772928	-0.329371	-0.0705137	0.220724
D1_127	1	30	0	1		0.124769	0.971225	-0.569492	-0.492391	0.471968		-0.0084794	1.20016	-0.449017	-0.605526	0.711858
D1_128	1	28	0	0		-0.334397	-0.57603	-1.07396	0.435551	1.44519		0.0824507	-1.13573	-0.92737	0.676098	1.32581
D1_129	1	29	0	1		0.11818	-0.636273	-0.479602	-0.73779	-1.62949		-0.899743	0.557542	-0.368723	-0.672555	-1.73049
D1_130	1	34	0	0		0.0716662	2.24539	-0.845535	0.957646	-1.46316		0.52874	2.02746	-0.403039	0.477432	-1.41173
D1_131	1	33	1	1		-0.697475	0.0367035	-0.656041	1.12857	-0.404549		-0.438687	0.153763	-0.8575	0.937647	-0.519643
D1_132	1	26	0	0		-1.33019	2.09884	-0.28574	0.0983902	-1.3906		-1.23335	1.91071	-0.279152	-0.175822	-1.24963
D1_133	1	29	0	1		-1.20887	0.683333	0.927932	-0.289345	1.01744		-1.13767	-0.0895592	1.29837	-0.0803208	1.04967
D1_134	1	31	0	1		-1.76615	0.18793	-0.543134	0.394805	0.372164		-1.38143	-0.416277	-0.278814	0.31236	0.343289
D1_135	1	30	0	1		-1.41143	-1.55804	1.23313	-0.749615	-2.34411		-1.57767	-0.0299905	0.665276	-0.820361	-2.30719
D1_136	1	32	0	1		1.6585	-1.78406	-1.30461	0.428776	0.533877		1.28052	-1.6749	-1.43032	0.977581	0.318927
D1_137	1	32	0	1		1.55231	-0.846917	0.184895	-0.584739	-0.213853		1.09331	0.0662705	0.615307	-0.945865	-0.268469
D1_138	1	24	0	0		-0.99485	1.66499	-1.06206	0.79825	-1.39562		-1.09467	1.62327	-0.982419	0.490952	-1.19414
D1_139	1	25	0	1		1.1763	-1.21387	-0.572797	0.15178	0.7801		0.769385	-1.12881	-0.515573	0.276788	0.81447
D1_140	1	28	0	0		2.75878	-1.22523	-2.09904	0.956247	0.0606064		2.97408	-1.3101	-2.00719	0.826098	-0.357947
D1_141	1	23	0	0		-0.822755	2.04947	-0.652224	0.717294	-1.81069		-0.508154	2.07383	-0.473622	0.173722	-1.48744
D1_142	1	31	0	1		-0.714758	0.335385	-0.672525	1.47814	-0.935681		-0.762272	1.11976	-0.698167	1.14574	-0.659097
D1_143	1	32	0	0		-1.05102	1.55106	0.628111	0.140728	-1.26675		-1.23473	1.32148	0.646497	-0.441934	-0.975136
D1_144	1	26	0	0		-0.466467	0.85333	-0.958816	-0.133776	-0.512647		-0.341922	0.529282	-0.920949	-0.489632	-0.537439
D1_145	1	27	0	0		0.0993906	0.641647	0.906147	-0.0746275	-0.56379		-0.179504	1.03805	0.814099	-0.1484	-0.470041
D1_146	1	34	0	1		0.449205	-1.24829	-0.339858	0.406012	0.438241		0.596884	-1.55501	-0.103608	0.478736	-0.0068667
D1_147	1	29	0	0		-0.903266	0.598891	-0.23157	-0.500211	-0.4187		-1.79587	0.463433	-0.180062	-0.777465	-0.346783
D1_148	1	32	0	1		0.296849	0.580469	0.287733	-1.33259	0.0663739		0.797567	-0.295588	0.683294	-1.37087	-0.102904
D1_149	1	31	0	1		-0.985004	0.0867669	-0.992841	-0.130487	-0.303789		-2.06827	0.237907	-0.808965	-0.171165	-0.401746
D1_150	1	34	0	0		-1.79647	0.465151	0.208051	-1.08339	-0.91017		-1.47127	0.37961	0.1475	-1.2688	-0.995004
D1_151	1	26	0	1		-1.3093	0.4795	-0.43442	1.26462	-1.35914		-1.24881	0.531965	-0.427694	0.610323	-1.29663
D1_152	1	28	0	1		-0.99029	-0.0855767	-0.737915	0.759448	-0.0849812		-1.07523	-0.65948	-0.39886	0.972076	-0.662372
D1_153	1	28	0	0		0.0822954	0.0364986	-0.397015	-0.485205	-1.3424		-0.08304	0.343331	-0.550746	-0.321369	-1.4352
D1_154	1	30	0	1		-0.985708	0.182751	-0.348871	0.467073	0.391861		-1.31046	-0.137582	-0.109438	0.476881	0.374789
D1_155	1	26	1	0		-1.10127	0.931966	-0.198768	-0.24844	-1.38736		-1.45121	0.765846	-0.217619	-0.317317	-1.28956
D1_156	1	27	0	0		-1.22361	0.967067	-0.559075	-0.161977	-0.619717		-1.26107	0.381155	-0.769884	-0.414126	-0.652186
D1_157	1	31	0	0		-1.75797	-0.313636	1.2041	-0.135619	0.306529		-1.32842	-0.946214	1.36806	0.0525433	-0.426558
D1_158	1	32	0	0		1.34579	-0.611805	0.164337	0.377251	0.38069		1.49191	-0.163039	0.507091	0.369143	0.298461
D1_159	1	29	0	0		-1.37261	1.11326	-0.194392	-0.456325	-0.331838		-1.5317	0.468136	-0.161086	-0.829482	0.162979
D1_160	1	26	0	0		0.168984	0.387463	1.68963	-1.90921	-0.647098		0.347479	0.462014	1.2635	-1.87194	-0.717651
D1_161	1	29	1	1		1.56042	-1.00743	-0.839425	-1.0424	0.967336		1.33814	-0.965351	-0.550915	-1.12496	1.04225
D1_162	1	32	0	0		1.20545	-1.33407	2.4572	-2.85597	1.23188		1.29773	-1.29058	2.68946	-2.56032	1.24058
D1_163	1	31	0	1		1.37052	-0.389104	0.539985	-0.951689	1.95405		1.20339	-1.18915	0.570103	-0.788291	1.88653
D1_164	1	34	0	0		0.80204	0.271197	0.320805	-1.49279	1.22207		0.655628	0.211484	0.670845	-1.48768	1.5186
D1_165	1	32	0	0		1.38039	-0.177846	-0.365722	0.181251	1.30404		1.17088	-0.508025	-0.447301	0.324895	1.30544
D1_166	1	30	0	0		1.97398	-1.8859	0.828939	-0.942518	0.765663		1.44189	-1.95216	0.961272	-1.04635	0.408673
D1_167	1	28	0	0		-1.03002	0.794166	-0.0369763	1.04335	-0.706013		-1.31408	0.95967	0.0850683	0.756414	-0.613951
D1_168	1	32	0	1		-1.24279	-0.46852	-0.500653	-0.0935162	-1.26312		-1.17495	0.480106	-0.756211	-0.192877	-1.06228
D1_169	1	29	0	1		-0.120994	0.0375629	0.0944858	-1.22743	1.28315		0.0097933	-0.803885	0.335642	-1.27083	1.16128
D1_170	1	29	0	0		-0.169558	-0.187273	-0.456848	0.139349	0.0968241		0.26564	-0.069649	-0.441383	0.35451	0.151307
D1_171	1	28	0	1		0.169357	0.360426	0.968765	0.0733595	-2.17786		-0.248519	0.831311	0.22802	-0.0190115	-2.20782
D1_172	1	27	0	1		-0.165449	0.625457	0.675416	0.112562	-1.04926		-0.309829	0.399893	0.512699	-0.698262	-0.82367
D1_173	1	30	0	1		-0.220468	-0.739897	-0.728507	-1.01178	1.37691		-0.449024	-1.07995	-0.492785	-0.934196	1.36047
D1_174	1	32	0	0		0.278323	-0.315152	0.762564	-1.58951	1.23686		0.451979	-1.25911	0.545801	-1.5114	1.01951
D1_175	1	29	0	0		-0.828274	0.240752	0.283464	0.0048199	0.0975983		-0.700955	0.385084	0.480333	0.0163162	0.0053772
D1_176	1	24	0	1		-1.18715	-0.792788	0.15196	2.17309	2.60307		-0.762482	-1.45501	0.252006	2.54065	2.80885
D1_177	1	30	0	1		-0.835626	-0.265204	-0.288646	1.31846	-0.270727		-0.888617	0.0230799	-0.202895	1.04313	-0.19184
D1_178	1	26	0	1		1.87663	-0.643322	-0.87138	-0.153436	0.131769		1.46847	-0.583854	-1.10177	0.0201131	0.252154
D1_179	1	32	0	0		-0.706804	0.943095	-1.02101	0.773705	-0.894397		-0.131156	0.932079	-1.42695	0.872242	-0.844983
D1_180	1	29	0	1		0.832153	0.250441	-0.273651	-0.288475	-0.135912		1.3808	-0.399136	0.130773	-0.551961	-0.240194
D1_181	1	32	0	1		-0.103948	0.160491	0.16496	-0.764975	0.694744		-0.582642	0.0745405	0.468725	-0.717164	0.910729
D1_182	1	34	0	0		-0.546992	-0.558581	0.797065	0.119948	-1.87691		-0.807296	0.28752	0.58326	0.250189	-1.50822
D1_183	1	27	0	1		-0.377728	-0.507712	-0.0819953	0.34322	-0.1633		-0.178423	-0.909266	-0.293043	0.448648	-0.725263
D1_184	1	30	0	1		0.493503	-1.21958	-0.079438	0.888935	1.47751		-0.12509	-0.870799	0.139451	1.31847	1.70296
D1_185	1	30	0	1		0.0990461	-1.77506	-0.655213	2.49036	2.70619		0.216935	-2.05494	-0.599303	2.86083	2.90128
D1_186	1	31	0	0		1.3041	-1.42188	-2.13034	-0.285247	2.62596		0.359644	-1.8775	-2.23472	-0.158118	2.89299
D1_187	1	28	1	0		0.711789	-0.543451	-0.217325	-0.167717	-0.535491		0.283261	-0.0288549	-0.258314	-0.0502982	-0.480122
D1_188	1	32	0	0		-1.37276	0.70682	-0.462408	0.64942	-1.05874		-1.31082	1.18038	-0.515327	0.753053	-0.767119
D1_189	1	34	0	0		3.88768	-3.93592	-2.37355	1.1773	1.76743		4.24815	-2.91437	-2.66155	1.85574	2.17705
D1_190	1	25	0	1		0.510079	-0.319819	-1.12582	1.05869	0.269334		0.635851	0.185334	-1.29561	1.18379	0.5352
D1_191	1	26	0	0		-0.350172	-0.944446	-0.116656	-0.23326	0.527064		-0.256753	-1.2458	0.0720339	-0.247369	0.344022
D1_192	1	29	0	0		-0.500299	0.624742	0.363879	-0.0044802	-1.25897		-0.130367	1.05379	0.415107	0.109035	-1.25889
D1_193	1	33	0	0		-1.06076	1.73179	-0.774412	0.182113	-1.56631		-1.21406	2.21294	-0.562858	-0.462985	-0.859777
D1_194	1	26	0	1		-0.212976	-0.355602	0.314323	0.772943	-0.998429		-0.541799	0.361291	0.0050729	0.752388	-0.85259
D1_195	1	30	0	1		-0.650514	-0.0238594	-0.322406	-0.34717	-0.815737		-1.49104	-0.205603	-0.451839	-0.238284	-1.11486
D1_196	1	27	0	1		-1.04096	1.69527	0.0577045	-0.0211695	-0.306803		-1.06419	1.13324	0.0669011	-0.265377	-0.0732659
D1_197	1	27	0	1		-0.980636	0.552849	0.0721432	-0.30062	-0.0626063		-1.39608	0.477373	-0.384556	-0.32995	0.0374783
D1_198	1	32	0	0		1.06567	0.418002	-0.542362	-0.98959	0.7628		1.09505	-0.696758	-0.365975	-0.701742	0.641846
D1_199	1	28	0	0		1.28914	-0.32875	1.50193	-1.30784	0.650794		1.32055	-0.890003	1.51762	-1.38374	0.740563
D1_200	1	27	0	0		-1.10414	0.415739	-0.148097	-0.229221	-0.0817906		-0.967035	-0.246176	-0.74814	-0.540015	-0.0334065
D1_201	1	23	0	0		-0.244682	1.18573	-2.28357	1.97707	-0.988989		-0.157708	1.47169	-1.89079	1.24438	-0.554098
D1_202	1	24	0	1		-0.356168	-0.905822	-0.309803	0.514301	0.534985		-0.846959	-0.567941	-0.2065	1.04711	0.586663
D1_203	1	24	0	0		-0.971283	-0.050712	0.388539	-0.438251	0.808691		-1.20593	-0.651228	0.464433	-0.29136	0.505692
D1_204	1	24	0	0		-0.559222	1.02239	-0.248825	-0.0795831	-0.681699		-0.92037	0.932975	-0.057594	0.0938113	-0.775241
D1_205	1	34	0	1		-0.368192	1.50652	-0.0548327	0.183822	-0.840448		-0.360184	1.2002	0.0645445	-0.341419	-0.533992
D1_206	1	27	0	0		0.750409	0.201699	0.971132	-1.52794	-0.053547		0.634309	0.087208	1.03642	-1.27039	-0.0934411
D1_207	1	30	0	1		-2.88226	1.18567	-0.872378	0.0605831	-0.815675		-1.96754	0.567181	-0.941863	-0.300791	-0.995971
D1_208	1	27	0	1		0.34742	0.366778	-0.738034	0.157341	1.05822		0.484246	-0.587081	-0.816514	0.247651	1.04611
D1_209	1	25	0	1		-0.681074	0.307455	-0.42314	1.76587	2.01343		-0.105427	-0.391704	-0.140805	2.0834	2.14737
D1_210	1	24	0	0		-0.64632	0.871639	0.433893	1.66942	-0.0401931		-0.615171	0.834177	0.283607	1.66075	-0.016077
D1_211	1	26	0	0		0.70503	-0.861971	-1.56295	1.06255	1.25952		0.517085	-1.07993	-1.62312	1.1401	1.32912
D1_212	1	25	0	0		-0.585559	0.0684378	1.19371	0.0200087	0.551557		0.291932	-0.138848	1.20312	0.191365	0.515849
D1_213	1	31	0	1		-0.905403	1.59777	-1.15498	0.467263	-0.957412		-1.02525	1.49666	-1.03897	0.358988	-0.904992
D1_214	1	29	0	0		0.280354	-0.172207	-0.261542	1.18613	0.288048		0.340453	-0.528141	-0.317406	1.133	0.118897
D1_215	1	25	0	1		-0.224443	-1.07968	0.554556	0.14472	0.614439		-0.568238	-1.17001	0.796446	0.206377	0.482778
D1_216	1	28	0	0		-0.0595827	-0.789107	1.78219	-0.792838	0.309204		0.757004	-0.712354	2.26198	-1.06198	-0.0614727
D1_217	1	24	0	0		0.269759	0.283531	0.102133	0.719615	-0.978835		0.431206	0.944713	-0.0851233	0.959694	-1.05273
D1_218	1	27	0	0		-1.43573	-0.364258	0.824204	0.938414	1.20675		-0.525217	-0.737643	0.926481	1.14471	1.43437
D1_219	1	28	0	0		-1.07218	1.43781	-0.0809075	0.477091	0.0514231		-1.21484	1.34458	-0.14352	0.292246	0.387123
D1_220	1	25	0	0		0.679886	0.384729	0.461085	-1.52774	-0.113955		0.836661	0.295577	0.324948	-1.53418	0.234042
D1_221	1	26	0	0		-0.258321	2.50485	0.602229	1.18936	-1.71363		0.463341	2.25675	0.602919	0.415176	-1.33476
D1_222	1	31	0	1		-1.37086	0.508796	-0.79738	-0.113245	0.177631		-1.45275	-0.0591664	-0.700114	-0.224851	0.333346
D1_223	1	31	0	1		-0.553263	1.38093	0.836477	1.10495	-1.29801		-0.813706	2.56581	0.677903	0.870694	-0.931152
D1_224	1	27	0	0		-0.386897	-1.2124	-0.0547109	-0.0748965	0.419816		-0.228745	-1.71538	0.0080432	0.0765017	0.0136408
D1_225	1	29	0	1		1.79819	-2.03482	-0.833674	0.304322	1.44489		1.45101	-1.79136	-0.60422	0.434776	1.55326
D1_226	1	25	0	0		0.874264	1.06112	-1.30088	-0.0280968	0.0752569		1.0431	0.779528	-0.939407	-0.312575	0.177373
D1_227	1	32	0	0		0.0620919	1.01607	1.47432	-0.170448	1.51211		0.331014	0.495697	1.34899	-0.107571	1.89477
D1_228	1	30	0	0		-0.929088	-0.603568	0.33487	0.25452	-0.0544449		-1.07358	0.269043	0.317534	0.425141	-0.0283321
D1_229	1	25	0	1		-0.35546	0.129883	-0.851635	-0.31946	0.46997		0.268296	-0.760254	-0.205954	-0.275512	0.220869
D1_230	1	29	0	1		-0.01153	-1.53392	1.77825	-0.931947	1.97752		0.292862	-1.91258	2.01702	-1.10805	2.12378
D1_231	1	23	0	0		-0.0318147	-0.340017	1.27464	-0.542091	0.479059		0.123639	-0.223654	1.25948	-0.409276	0.396354
D1_232	1	25	0	0		-1.00294	1.72456	-0.888899	0.203696	-1.11252		-0.861472	1.45227	-0.777074	0.0019113	-0.885046
D1_233	1	25	0	0		2.66427	-2.26728	0.539508	-0.681472	0.0725138		2.75549	-1.522	0.811262	-0.319432	-0.31855
D1_234	1	30	0	0		0.478446	-0.499528	-0.125544	0.605203	-0.370629		0.293936	-0.586201	-0.305304	0.504962	-0.639073
D1_235	1	29	0	0		0.58058	1.54825	-2.23962	1.95954	-1.70508		0.97054	1.56449	-1.34395	1.4091	-1.42396
D1_236	1	28	0	0		-1.42068	0.744319	0.29593	-0.391808	-0.558219		-1.72676	0.437157	0.14928	-0.651842	-0.5469
D1_237	1	34	0	0		0.056534	-0.0421201	-0.260328	0.410344	0.853996		-0.187393	-0.0967066	-0.0444125	0.586102	1.05381
D1_238	1	24	0	0		-1.0906	1.80827	-0.375754	0.605006	-0.485661		-0.842576	1.11896	-0.186323	0.394224	-0.330839
D1_239	1	26	0	0		-0.894185	0.74871	-1.66429	1.02687	-0.683591		-0.933843	0.603239	-1.64367	0.813523	-0.798263
D1_240	1	24	0	1		-0.674951	0.915398	-0.610783	0.0366523	0.58452		-0.777138	0.297445	-0.310424	0.0829169	0.888053
D1_241	1	30	0	0		0.765007	0.572693	-2.61444	0.479583	1.41858		0.562756	0.039877	-2.48544	0.0525014	1.98078
D1_242	1	29	0	0		-0.390578	0.66529	-0.299049	1.06562	0.619555		-0.352974	0.520855	-0.323922	0.845624	1.01931
D1_243	1	33	0	0		-0.120283	0.506187	1.22754	0.197073	-1.8599		0.0285332	0.737233	0.246048	0.227644	-1.89971
D1_244	1	29	0	0		1.14637	-1.37256	-0.991401	0.763883	1.09206		0.963379	-1.49597	-1.12974	1.03787	0.936944
D1_245	1	29	0	0		0.400179	0.763038	-0.583391	0.517607	-1.46709		0.533658	1.33858	-0.352955	0.0554037	-1.35916
D1_246	1	26	0	0		-0.264595	-1.12541	0.585775	1.5662	0.601388		-0.263538	-0.974652	0.516913	1.45713	0.223592
D1_247	1	27	0	0		0.937493	0.607661	-0.944842	1.70131	-0.554593		1.04454	0.918763	-0.603786	1.30708	-0.367882
D1_248	1	25	0	0		-0.345467	1.3814	1.20955	-0.0135763	-1.02377		0.124447	1.53828	1.37258	-0.492978	-0.874108
D1_249	1	30	0	0		0.837409	-1.75814	0.779878	-0.644228	1.6667		0.771368	-1.20722	0.952577	-0.508799	1.88499
D1_250	1	25	0	0		-0.649809	-0.387417	-0.901731	-0.0998418	-0.590966		-1.51193	0.298931	-1.05528	-0.116083	-0.364754
D1_251	1	25	0	1		0.0818303	-0.0717212	0.283898	-0.583963	-1.70124		-0.494684	0.145484	0.0574339	-0.527323	-1.81246
D1_252	1	25	0	1		-0.827068	-0.337828	-0.0510074	-1.3395	-0.0866801		-1.04113	-0.0011554	-0.147071	-1.4405	0.219667
D1_253	1	28	0	0		0.804634	-0.872138	0.676269	0.539592	0.173122		0.515286	-0.693145	0.462749	0.491018	0.164874
D1_254	1	25	1	0		-1.33273	-0.190694	0.611224	0.19054	-0.430366		-0.844278	-0.269122	0.617324	0.223977	-0.887124
D1_255	1	32	1	0		-1.20949	-0.790232	1.05499	-0.257481	-0.0946794		-0.677491	-0.885015	0.909732	-0.435266	-0.172828
D1_256	1	27	1	0		-0.512296	-0.278291	0.584448	-0.0388656	0.423728		-0.318673	-0.605418	0.986344	0.0094478	0.256159
D1_257	1	24	1	0		0.470883	-1.48601	-0.580649	0.203926	0.694984		0.0604679	-1.34961	-0.25669	0.339888	0.535617
D1_258	1	28	0	0		-0.153344	1.72919	-1.13787	-0.933428	0.990718		0.184876	0.434769	-0.903326	-1.24213	1.13936
D1_259	1	26	0	0		0.959573	-0.489947	-0.412952	0.266001	-0.384164		0.941786	-0.339071	-0.576383	0.549496	-0.516455
D1_260	1	28	0	0		0.0066768	-0.529985	-1.43666	1.03919	-0.432716		-0.370464	-0.441006	-0.823981	0.819134	-0.93952
D1_261	1	29	0	0		-1.33101	0.436748	0.637022	-0.872104	-1.15512		-1.8651	1.4213	0.670315	-0.841151	-1.06141
D1_262	1	28	0	0		0.254925	0.116078	-0.0177995	0.0839414	0.0706743		0.0885952	0.619249	0.118924	0.115099	0.0620229
D1_263	1	30	0	0		3.02005	-1.814	-1.29662	-0.135635	1.27242		3.09206	-2.02471	-0.952946	-0.11581	1.17335
D1_264	1	27	0	0		-0.418505	1.03918	-1.53372	0.554517	-0.452837		-1.05245	1.72232	-1.18113	0.256993	-0.0871496
D1_265	1	32	0	1		-1.27832	1.16224	0.168576	0.0505772	-0.98574		-1.3279	1.28614	0.328132	-0.28374	-0.747248
D1_266	1	32	0	1		-0.896105	0.561492	-1.30787	0.981858	0.271881		-0.728022	0.620491	-1.27878	0.978627	0.415597
D1_267	1	24	0	1		0.843841	-0.0229897	0.248938	-0.204267	-0.449553		0.945046	0.441809	0.384874	-0.544009	-0.318948
D1_268	1	27	0	1		1.08606	-0.232923	0.867652	-0.463452	-1.17897		1.19437	0.407269	0.931577	-1.00239	-1.14006
D1_269	1	28	0	1		0.318717	-0.344854	-0.539887	-0.149561	-1.61375		-0.584472	0.650387	-0.361959	-0.0400693	-1.41858
D1_270	1	28	0	1		0.211726	0.966332	-0.198482	0.204913	-1.13514		0.28979	0.959484	-0.0714975	-0.173408	-0.826454
D1_271	1	27	1	1		0.0335971	-1.02521	-0.167176	0.416828	0.205594		-0.0936949	-0.673138	-0.364169	0.72502	0.0525153
D1_272	1	28	1	1		0.0704873	0.558355	0.676796	1.06647	-0.819036		0.239607	0.419482	0.651738	0.687407	-0.832075
D1_273	1	25	0	1		-1.57275	-1.15376	-0.878472	0.254991	-0.0801885		-2.1541	-0.843676	-1.32405	0.160604	-0.404574
D1_274	1	33	0	1		-0.38369	0.100583	-0.29434	-0.135915	-0.922167		-0.305597	0.128391	-0.724431	-0.0666079	-0.976503
D1_275	1	24	0	0		-0.573648	0.379734	-0.127442	0.490631	-0.153337		-0.820922	0.0077822	-0.346351	0.370561	0.0861917
D1_276	1	34	0	0		-0.0462059	-0.534983	-0.466033	-1.48727	1.04915		-0.18987	-1.01542	-0.386669	-1.43857	0.828166
D1_277	1	30	0	1		-0.966802	0.958066	-0.363706	0.683912	-1.40678		-1.41132	1.70429	-0.582356	0.29631	-0.971978
D1_278	1	25	0	1		0.526237	-0.59944	-0.299507	0.67475	0.281788		0.449279	-0.598861	0.0407226	0.754557	-0.149425
D1_279	1	32	0	0		-0.578919	0.325474	-0.0330856	-0.0405088	-0.0629516		-0.197125	-0.521328	0.366836	0.0675223	-0.673771
D1_280	1	26	0	1		-1.1864	0.698128	0.335491	-0.399875	-1.42697		-1.71571	1.54283	0.266968	-0.0251534	-1.39673
D1_281	1	24	0	1		-0.706346	-0.518618	-1.01134	-0.0752006	-0.935173		-0.667693	0.248945	-0.924192	-0.509859	-0.843694
D1_282	1	30	0	1		0.317944	-0.887338	-0.516241	1.24335	2.11967		0.432065	-1.30611	-0.815382	1.38604	2.51259
D1_283	1	34	0	1		-1.94952	0.97205	1.1842	0.445736	0.886481		-1.227	0.341805	1.44864	0.17859	1.03534
D1_284	1	26	0	1		0.746653	0.0025329	1.51179	-0.898565	0.0936319		0.996857	-0.287907	1.4799	-0.991304	-0.0585836
D1_285	1	32	0	1		-0.752481	0.378402	0.692396	0.537066	-1.61929		-0.827639	1.2936	0.46128	0.463263	-1.42056
D1_286	1	29	0	0		-0.998086	0.28758	-1.03459	1.10901	-1.22124		-0.913548	0.559168	-1.04864	0.514075	-1.39704
D1_287	1	30	0	1		-0.458197	-1.61662	0.18869	-0.922256	0.0672486		-0.467219	-0.890298	0.216451	-1.03822	-0.205993
D1_288	1	34	0	1		-1.31911	0.617414	0.0324768	-0.337033	-0.319761		-0.777785	0.232361	0.355565	-0.497764	-0.494563
D1_289	1	22	0	1		0.62837	0.159735	-0.269424	1.15863	-1.19071		0.549328	0.689192	-0.237272	0.667771	-1.17468
D1_290	1	27	0	1		-0.370864	0.255082	0.107343	1.49573	0.349468		0.2024	-0.516479	0.155279	1.7973	-0.0846721
D1_291	1	29	0	1		-1.73756	0.895116	-0.494031	0.910886	-1.26596		-1.56812	1.13238	-0.746933	0.481302	-1.10863
D1_292	1	24	0	1		-1.08586	-0.373291	1.45391	-0.0737524	0.954988		-1.42133	-0.949132	1.4792	-0.257475	0.775529
D1_293	1	28	1	1		0.273621	-1.41259	-0.508536	0.886804	0.653936		0.593018	-1.55965	-0.234301	0.756735	0.313877
D1_294	1	28	1	0		1.44417	-1.8944	1.13735	-0.621291	0.929143		1.28613	-0.808006	1.21614	-0.528713	1.02064
D1_295	1	25	1	0		-0.590869	0.817462	0.311004	0.2952	-0.266312		-0.0804125	0.660205	0.173836	0.128303	-0.260463
D1_296	1	24	0	1		0.588772	0.208849	0.146953	-0.849355	1.15634		0.746809	-0.745264	0.482744	-0.719775	1.09927
D1_297	1	28	0	1		1.16408	-1.60805	-0.814921	-0.0335477	0.779453		0.861958	-1.31538	-0.498842	0.183488	0.557334
D1_298	1	27	0	0		-0.730277	0.842141	-0.310443	0.5089	-0.651555		-0.325821	0.801454	-0.258238	0.248254	-0.721215
D1_299	1	32	0	0		-0.375854	-0.633353	-0.299941	-0.0357223	-0.818205		-0.576276	0.21465	-0.465396	0.0460763	-0.854403
D1_300	1	30	0	1		-0.0762013	1.02416	0.492835	-0.616387	0.149929		-0.259552	0.675187	0.509457	-0.786377	0.247695
D1_301	1	33	0	1		0.311883	-1.70836	-0.570002	0.319434	1.53988		-0.173736	-1.72357	-0.729902	0.767483	1.84818
D1_302	1	24	0	1		-0.544375	0.942275	0.503413	0.600229	-1.16798		-0.710105	1.01307	0.485755	0.646391	-1.28956
D1_303	1	25	0	1		-0.107147	1.35251	-0.65155	1.26158	-0.6994		0.096036	1.04114	-0.521478	1.0258	-0.890829
D1_304	1	25	1	1		-0.217016	1.30816	0.540728	0.201453	-1.70142		0.343176	1.36417	0.414582	-0.549527	-1.3274
D1_305	1	31	1	1		-1.0748	0.23624	1.52593	-0.40667	0.449621		-0.700128	0.144385	1.72408	-0.590997	0.631879
D1_306	1	27	1	1		-0.355527	-1.93505	0.740361	-0.0397188	1.29249		0.289189	-1.93205	0.961984	0.176578	1.03146
D1_307	1	26	1	1		0.192722	-1.94826	-1.15845	1.05378	1.40755		0.942444	-2.35674	-0.996847	1.53058	1.25467
D1_308	1	31	0	1		0.548608	-0.755448	0.959705	-1.32842	0.0698776		0.0434867	-0.0049021	1.00952	-1.53841	0.241635
D1_309	1	28	0	1		0.611113	-0.247624	0.226628	0.589575	1.11122		0.736175	0.0266933	0.486753	0.857446	1.28035
D1_310	1	31	0	0		-0.685794	0.652247	-0.221544	0.371143	-0.901355		-0.828243	0.647195	0.0900378	0.187202	-1.07894
D1_311	1	25	0	1		-1.11077	0.393473	0.592118	0.0772187	-0.982022		-0.559009	0.45474	0.293805	-0.201784	-0.838054
D1_312	1	27	0	1		-0.311927	0.23981	-0.395867	0.634861	-1.01736		-0.354478	0.564947	-0.59589	0.434114	-0.853121
D1_313	1	23	0	0		0.262123	-0.443565	-1.08789	-0.285441	1.23342		-0.515483	-0.929774	-1.13726	0.0361719	1.27866
D1_314	1	28	0	1		0.310968	-0.674999	-0.427228	-0.126085	-0.113164		-0.0576966	-0.230235	-0.252304	-0.131459	-0.0665535
D1_315	1	31	0	1		-0.135231	-1.23591	0.255714	0.499178	1.96135		0.532408	-1.75801	0.278664	0.763104	1.85513
D1_316	1	28	0	0		-0.0063568	1.43786	-0.492779	0.0099599	-0.81555		-0.324435	1.13852	-0.468251	0.030714	-0.984613
D1_317	1	33	0	1		-0.108588	-0.267972	1.14625	-0.901364	0.199529		-0.262213	-0.0785429	0.896607	-0.918215	0.181457
D1_318	1	32	0	1		-1.00085	0.68267	-1.23178	0.815669	-0.491383		-1.10187	0.563086	-1.37778	0.577336	-0.326224
D1_319	1	32	0	1		-2.4594	-0.174773	2.03212	1.85599	2.28409		-2.07237	-0.602593	2.03568	2.10931	2.59381
D1_320	1	23	0	0		-0.935461	0.425611	-1.09588	0.749325	-1.71124		-0.84066	0.738553	-1.0275	0.327147	-1.83499
D1_321	1	27	0	1		-1.75711	0.483382	-1.30056	-0.763881	-0.0779274		-2.34394	0.157009	-1.32761	-1.1352	0.320257
D1_322	1	24	0	1		-0.412648	0.808359	1.86929	-1.80725	-0.123867		-0.422125	0.658848	2.15911	-1.95271	0.274152
D1_323	1	31	0	1		-0.248689	-0.290139	-0.260568	-0.163313	0.669439		-0.107915	-0.654883	-0.150037	-0.151188	0.564056
D1_324	1	25	0	1		-1.75345	-0.81221	-0.284779	0.642744	0.900812		-1.94286	-1.04249	-0.143999	0.528389	0.760294
D1_325	1	33	0	1		-1.30458	0.676614	0.270755	1.70711	-0.854343		-1.21864	1.09171	-0.0121646	1.72978	-0.811278
D1_326	1	25	0	0		0.446079	0.772099	0.561005	-0.186799	-0.367613		0.677857	0.598302	0.533927	-0.284033	-0.36714
D1_327	1	27	0	0		-0.13904	0.321177	0.14932	-0.72834	-0.0551495		0.276451	-0.0575238	0.0670515	-0.6252	-0.319049
D1_328	1	28	0	1		0.734788	-0.946724	0.639779	-0.765027	0.839361		0.390599	-0.374747	0.735961	-0.833168	0.825332
D1_329	1	24	0	1		0.511142	0.0863491	1.81005	-1.79554	-0.195397		0.377794	0.137514	1.76186	-1.75249	-0.265796
D1_330	1	22	0	0		0.520698	0.714889	-0.907241	-0.190503	0.024946		0.383268	0.443426	-0.817378	-0.337489	0.280495
D1_331	1	27	0	1		-1.10681	0.93966	0.0889062	0.451197	-0.407043		-1.36295	0.847615	0.0221678	0.318036	-0.395149
D1_332	1	34	0	0		-0.149863	-0.264985	1.03179	-0.316017	0.278894		-0.129813	-0.102611	1.1799	-0.440824	0.180777
D1_333	1	21	0	0		0.265153	0.0865132	-1.20051	0.872584	0.081633		0.332626	0.389639	-1.35262	1.15923	0.270742
D1_334	1	50	1	0		-1.05472	1.5856	0.929427	-0.82071	-0.935714		-0.356815	1.19714	0.877914	-0.962266	-0.844682
D1_335	1	50	1	0		-0.574864	1.13467	-0.147107	-0.358926	-0.489758		-0.23251	0.811032	-0.320252	-0.657624	-0.334064
D1_336	1	58	1	0		1.55215	-0.214188	2.55912	-2.70137	-0.294179		1.75005	0.794493	2.05976	-2.39919	-0.104526
D1_337	1	46	1	1		0.479683	-0.879613	-0.566717	-1.19926	1.04677		-0.34929	-1.07076	-0.248152	-1.20912	1.04192
D1_338	1	51	1	0		0.0761149	0.352649	0.420332	-1.63098	0.120853		0.14148	0.105953	0.335034	-1.59545	0.195064
D1_339	1	53	1	1		-0.0190685	-0.902548	0.650687	0.039877	0.539223		0.133115	-0.892341	0.947037	-0.133632	0.191247
D1_340	1	51	1	0		-2.27201	-1.19565	1.11828	-0.0047784	-0.486657		-1.9576	-1.19881	1.3068	0.0315343	-1.40557
D1_341	1	65	1	0		0.552143	1.02935	-0.106559	0.940396	-2.21665		0.730179	1.97258	-0.442692	0.0754383	-1.40995
D1_342	1	53	1	0		-0.0573748	-0.758265	0.388888	0.161661	0.619831		0.217749	-1.16528	0.7433	0.316844	0.417115
D1_343	1	56	1	0		2.24168	0.232664	1.23146	-1.98372	1.12427		2.89347	0.27339	1.09874	-1.90715	1.43323
D1_344	1	54	1	0		-1.21287	-0.046872	-1.42875	1.70726	1.12151		-0.611412	-0.762691	-1.32082	2.16014	0.924326
D1_345	1	46	1	0		-0.683382	-0.105132	1.88696	0.921677	-0.455007		-0.288755	-0.0051066	1.98735	0.69569	-0.766162
D1_346	1	59	1	0		0.0909102	1.78598	0.790033	-0.519235	-1.44712		0.612209	2.19532	0.432441	-0.88145	-0.773665
D1_347	1	51	1	0		-0.190081	-1.0654	0.694045	-0.139289	1.24035		-0.228113	-1.40316	0.504551	0.210169	1.0846
D1_348	1	55	1	0		-0.287503	0.0255226	0.469663	-0.264977	2.38126		-1.31492	-0.893658	0.91214	-0.009479	2.434
D1_349	1	54	1	0		1.43351	0.274423	0.0387955	-0.782861	-0.505169		1.3777	0.355532	-0.479383	-0.901588	-0.402456
D1_350	1	56	1	1		0.222958	-0.777568	-0.180176	-0.120009	1.54261		0.328879	-1.16647	0.146837	-0.115048	1.69742
D1_351	1	54	1	1		-0.616527	1.77086	3.69994	-0.530425	-0.0577348		0.207175	1.1164	3.60622	-0.659866	-0.0245019
D1_352	1	43	1	0		0.091843	-0.348638	1.41289	-0.683554	-0.727121		-0.624414	0.561981	1.39238	-0.495449	-1.03275
D1_353	1	58	1	0		1.08413	-0.562481	1.25045	-1.84505	1.25711		1.00641	-0.216768	1.14216	-1.48988	1.29204
D1_354	1	63	1	1		-0.910846	1.52551	1.82264	-1.45928	-0.152741		-0.0041184	0.490623	1.50836	-1.4969	-0.145602
D1_355	1	52	1	0		1.46667	1.51997	1.84079	-2.3715	0.88236		2.14529	0.360021	1.77845	-2.44516	0.924941
D1_356	1	54	1	1		2.14736	-0.585455	2.93945	-4.06594	0.218351		2.02915	-0.0264238	2.76875	-3.98131	0.233279
D1_357	1	54	1	1		-0.145946	-0.887427	1.38621	-0.127688	1.46314		-0.203857	-0.881994	1.26941	0.178212	1.75938
D1_358	1	51	1	1		0.730784	0.127344	2.70963	-1.32716	-2.34676		0.842226	0.833933	1.952	-1.68178	-2.27415
D1_359	1	58	1	1		0.401319	-1.23699	1.02191	-0.177882	2.52404		0.294548	-1.66311	1.40146	-0.141611	2.55728
D1_360	1	58	0	1		-0.749965	0.626168	1.02436	-0.513479	-0.33341		-0.568685	0.470952	0.853781	-0.690761	-0.299263
D1_361	1	44	1	1		0.283361	0.0973215	0.399589	-2.74576	1.26554		-0.453508	-0.674214	0.464773	-2.57049	1.02958
D1_362	1	55	1	1		-1.77608	1.80228	-1.03243	0.426351	-1.20594		-2.21751	1.20139	-0.956584	-0.0044133	-1.09028
D1_363	1	63	1	1		-1.47273	1.27905	-0.804927	0.729918	-1.67945		-0.938547	1.19977	-1.53482	0.335051	-1.68898
D1_364	1	50	1	1		1.11645	-2.04693	-0.0006871	-1.20095	2.07823		0.141151	-1.60561	0.203101	-1.12708	2.12088
D1_365	1	54	1	0		-0.724872	0.175004	1.04122	0.45347	0.716446		-0.772122	-0.0229197	1.01806	0.579606	0.658501
D1_366	1	50	1	0		-0.297223	-0.0463623	1.58122	-0.313507	0.58524		0.229122	-0.52791	1.56009	-0.352743	0.438799
D1_367	1	63	0	1		0.117294	0.911368	-1.9108	0.672728	-0.908618		0.508772	0.698205	-1.65259	0.43942	-1.23151
D1_368	1	55	1	1		-1.64099	0.864658	1.38467	-1.64985	2.11197		-1.37912	-0.139546	1.47945	-1.52357	2.24388
D1_369	1	57	1	1		0.493654	0.785033	0.984692	-2.8462	0.744736		1.07223	0.321569	0.954174	-3.18555	1.05012
D1_370	1	54	1	0		0.102767	1.06142	-0.0071211	-0.335907	-0.452745		0.402155	0.558757	-0.525703	-0.621892	-0.0583193
D1_371	1	63	1	1		0.443721	-0.820865	2.3443	-0.457962	0.226577		0.335973	-0.190565	2.2637	-0.314472	0.175662
D1_372	1	51	1	0		1.04763	-0.576967	-1.15944	-0.010923	1.56192		0.780668	-0.76176	-1.2517	0.192842	1.6896
D1_373	1	45	1	1		-1.14325	0.982981	2.36703	-0.111302	0.593211		-1.04845	0.600518	2.58662	0.10899	0.573663
D1_374	1	53	1	1		2.34006	-0.717231	2.40632	-1.15729	-0.100864		2.05307	0.575083	2.34107	-1.0044	0.114069
D1_375	1	56	1	0		-0.246793	1.06116	-0.305623	-1.09737	0.0751071		0.190237	0.273447	-0.419335	-1.19597	0.0794404
D1_376	1	63	1	1		0.189098	0.562394	2.96764	-3.37694	3.96901		0.422328	-1.35106	3.23948	-3.36396	4.49079
D1_377	1	55	1	0		-0.37259	0.798342	3.83185	-1.60454	-0.723535		-0.0465875	1.11927	3.16455	-1.43006	-0.677836
D1_378	1	45	1	1		-0.6249	0.132297	0.453473	-0.443789	0.103007		-1.18416	0.176014	0.436291	-0.480526	-0.0528398
D1_379	1	46	1	1		-0.476971	0.677075	0.29426	-1.42945	-0.617293		-0.115451	0.300515	0.328061	-1.54837	-0.714892
D1_380	1	48	1	0		1.24538	-0.304947	3.16154	-2.04169	0.674626		0.864089	-0.533914	3.2403	-1.6987	0.260698
D1_381	1	63	0	1		-0.977784	-1.1523	0.392609	0.805623	0.966776		-1.30319	-1.74845	0.72853	0.976171	0.579963
D1_382	1	54	1	1		0.344425	-0.863311	0.599802	-2.0097	1.12932		-0.586335	-0.118035	0.786103	-2.01418	1.20609
D1_383	1	49	1	0		0.0174067	-1.02089	0.482786	-0.545027	0.355704		-0.292227	-0.740475	0.405908	-0.486156	0.0327921
D1_384	1	58	1	0		0.438664	-0.565807	-0.135219	0.188314	-1.36894		0.608737	0.226914	-0.446646	-0.423808	-1.24176
D1_385	1	61	1	1		-0.959875	0.0039278	0.305678	-0.769859	-0.366019		-0.218071	-0.144591	0.148509	-0.465203	-0.672324
D1_386	1	43	1	0		-1.03639	-2.12078	0.0087308	2.38267	1.17152		-1.30066	-2.01652	0.146449	2.60779	0.940326
D1_387	1	49	1	1		-1.56932	-0.921538	-0.0124893	0.580544	-0.242851		-1.96249	-0.56874	0.125425	0.787396	-0.834741
D1_388	1	51	1	0		-0.0430661	0.519129	0.45586	2.05885	0.790668		-0.0903813	1.2902	0.543675	2.11828	1.22399
D1_389	1	61	0	0		1.61746	-0.979486	0.529099	-0.613399	-0.172061		1.82527	-1.2505	0.97037	-0.775976	-0.902584
D1_390	1	54	1	0		-0.404408	-0.349494	0.915438	-1.01225	2.03343		-0.439774	-0.379102	1.19122	-0.817232	2.28312
D1_391	1	59	1	1		0.0748899	0.416776	0.274118	-0.617986	-1.49346		0.148521	0.611052	0.464985	-1.0172	-1.47262
D1_392	1	56	1	0		-1.10726	1.62565	-0.0382143	0.000585	-1.09546		-1.37223	0.978914	-0.401119	-0.310506	-1.20846
D1_393	1	46	1	0		-0.506105	-0.340702	0.759197	-1.66487	0.0432082		-1.07648	-0.725707	0.945752	-1.62193	-0.35799
D1_394	1	59	0	0		1.88441	0.445514	-2.57352	1.88738	0.577681		2.33234	0.287846	-2.61633	1.79247	1.15237
D1_395	1	54	1	1		0.549102	0.403362	2.29417	-1.17745	-1.14829		0.656674	0.761073	1.83262	-1.09594	-1.01703
D1_396	1	57	1	0		0.496298	-0.0218102	-1.62773	0.166842	0.0194082		0.339798	-0.266968	-1.84195	0.176762	-0.174752
D1_397	1	59	1	0		-0.900615	0.575833	-0.0485736	-0.461579	-1.38857		-0.355751	0.584402	-0.151575	-0.802154	-1.55448
D1_398	1	54	1	1		0.277886	0.591127	-0.988618	0.556718	-0.607586		0.450314	0.748298	-0.982041	0.478176	-0.500297
D1_399	1	52	1	0		3.8688	-1.56966	3.19803	-3.42979	0.202562		4.12014	0.10872	2.86262	-2.9079	0.222181
D1_400	1	55	1	0		0.211549	-0.133101	0.566954	-2.80554	1.02381		-0.592324	-0.733865	0.621918	-2.46374	0.773614
D1_401	1	59	0	1		-0.0114666	-0.52285	1.40089	-0.541939	0.480558		-0.103696	0.0292976	1.50975	-0.330357	0.222156
D1_402	1	65	1	0		1.16164	-0.834741	1.7468	-1.21102	-0.0783783		0.432794	0.298564	1.81129	-0.954893	-0.101068
D1_403	1	59	0	1		-0.365227	0.324234	1.17627	-2.03957	0.490192		-0.294381	0.274992	1.58405	-2.04257	0.345979
D1_404	1	47	1	0		1.42176	-0.455347	0.663146	0.092181	2.12735		1.42948	-0.916906	0.930574	0.129624	2.31645
D1_405	1	52	1	1		0.874231	-0.985625	-0.242983	-1.43508	0.941959		0.275974	0.0811105	-0.152655	-1.25558	0.991521
D1_406	1	54	1	0		3.94862	-1.98454	3.63263	-4.61006	-0.467721		4.09144	-0.0704251	3.13563	-3.96192	-0.325764
D1_407	1	61	1	0		1.35293	-0.689352	-0.495053	-0.341687	-0.0718562		0.977756	-0.0217238	-0.72505	-0.288871	-0.0871024
D1_408	1	59	1	0		-0.64332	0.576359	-0.732795	-0.142051	-1.60198		-0.337284	0.359595	-1.30909	-0.445655	-1.70685
D1_409	1	57	1	0		0.329974	-0.201119	-0.285356	-1.0881	1.0199		-0.334115	-0.207267	-0.511961	-0.827573	1.08528
D1_410	1	44	1	0		2.92641	-1.89952	-2.34829	-0.113141	1.56291		3.03072	-2.41528	-2.33993	-0.0812299	1.24324
D1_411	1	53	1	1		1.81169	-0.482387	-0.718362	-1.01549	0.409202		1.96428	-0.541609	-1.18245	-0.514916	0.22641
D1_412	1	44	1	1		0.569012	0.0229411	2.34758	-3.60334	1.54323		0.479838	-0.150451	2.63577	-3.44363	1.6228
D1_413	1	56	1	0		2.39982	-0.304783	3.70667	-3.12904	0.867232		2.38576	-0.170661	3.60977	-2.78248	1.04808
D1_414	1	25	0	0		0.350783	-2.22178	-0.957883	0.688906	0.47934		0.299307	-1.72969	-0.590704	0.713971	-0.0565411
D1_415	1	45	1	0		-0.174308	-0.0812161	-0.967526	-1.03549	0.521843		-0.696585	-0.926807	-1.22851	-0.709718	0.405283
D1_416	1	44	1	0		1.90515	-1.47252	0.586058	-1.47083	0.327343		1.36844	-0.614412	0.79296	-1.18054	0.126529
D1_417	1	46	1	0		0.586141	-0.293182	1.46674	-1.75927	0.717952		0.240053	0.687161	1.83135	-1.70149	0.779121
D1_418	1	42	1	0		0.374835	-0.172028	0.782349	-0.835905	-0.415443		-0.10617	-0.195041	0.469889	-1.00456	-0.370107
D1_419	1	51	1	0		0.407114	-2.69952	1.03205	-1.35411	-0.462763		0.407325	-1.51558	1.28227	-1.56359	-1.24516
D1_420	1	52	1	0		-1.41332	0.26973	1.3351	0.515882	0.505383		-1.44683	0.0100229	1.41754	0.453792	0.377401
D1_421	1	42	1	1		-0.16747	-0.290029	1.07646	0.269427	0.136355		-0.445491	-0.239052	0.900512	0.363233	0.024899
D1_422	1	47	1	1		2.20215	-0.812753	-0.537314	-0.561523	0.209635		2.14713	-0.358723	0.145623	-0.919395	0.0971265
D1_423	1	61	0	0		-1.03567	0.932903	-1.35999	0.576601	0.938559		-1.94409	0.682073	-1.28647	0.353065	1.56489
D1_424	1	51	1	1		0.436496	1.0937	1.39186	0.792377	-1.26043		0.942416	1.14754	1.0228	0.52937	-1.46824
D1_425	1	43	1	0		-0.872463	1.3606	-0.0438893	1.3177	-0.821801		-0.800191	1.342	-0.0436054	1.11195	-0.893119
D1_426	1	59	1	1		-0.763715	0.521126	-0.615475	0.623854	-0.480896		-0.275784	0.73086	-0.799432	0.620623	-0.492955
D1_427	1	59	1	0		-1.22402	0.874222	-0.558146	0.656153	-0.429722		-1.04666	0.618192	-0.329478	0.464888	-0.276501
D1_428	1	58	1	1		0.57593	-1.80755	-0.770688	1.5368	1.46578		0.113253	-2.43513	-0.245431	1.4122	0.775103
D1_429	1	55	1	1		-0.502106	2.18491	0.829759	-0.329174	0.0756479		0.325615	1.2966	0.748925	-0.618525	0.47521
D1_430	1	60	1	0		2.16381	-0.108116	1.84048	-2.91482	0.641364		2.16276	-0.327963	2.24801	-2.97325	0.363241
D1_431	1	43	1	1		-0.330531	-0.310623	0.44809	-0.889223	-0.872912		-0.568018	0.777011	0.507074	-0.583681	-0.59669
D1_432	1	57	1	0		0.545194	-0.660836	1.38122	-1.80177	0.109672		0.338157	-0.842168	1.43427	-1.6884	-0.0412534
D1_433	1	43	1	0		-0.249871	0.458007	1.67121	-1.07	-0.142666		-0.0847869	0.319541	1.40188	-0.963213	-0.257194
D1_434	1	59	1	1		0.576943	-0.739438	-0.636014	-0.742316	0.339214		-0.0486607	-1.60954	-0.602674	-0.50086	-0.382727
D1_435	1	54	1	0		-1.37137	1.19324	-0.157668	-0.12081	-1.45788		-1.8557	1.53511	-0.180895	-0.402292	-0.907645
D1_436	1	62	1	1		0.443403	0.295873	-0.298347	-0.817351	-0.566169		-0.16923	0.242931	-0.202641	-0.989169	-0.431396
D1_437	1	49	1	1		-0.538634	-0.0783717	1.39765	-0.529338	1.66453		-0.671953	-0.674196	1.89682	-0.601381	1.69421
D1_438	1	48	1	1		0.666684	1.01842	2.29597	-2.23215	1.24278		1.03026	-0.0439851	2.46011	-2.35405	1.32302
D1_439	1	57	1	1		-0.452984	0.990204	2.30781	-0.216068	0.511382		-0.0461627	0.945852	2.5283	-0.0626691	0.629547
D1_440	1	48	1	1		-0.341126	0.492376	-1.19522	0.397905	-0.208258		-0.296124	0.659325	-0.976274	0.238601	0.138906
D1_441	1	61	1	1		0.869498	0.105598	0.974797	-1.54473	1.32886		1.03619	-0.350982	0.976794	-1.41707	1.27319
D1_442	1	59	1	0		1.37078	-0.0967337	0.646418	-0.476318	-1.50899		2.04354	1.30844	0.193841	-0.630235	-1.03648
D1_443	1	53	1	1		0.271715	-0.862119	-1.31072	-0.180301	1.66797		-0.238092	-1.26236	-1.18976	-0.150698	1.59217
D1_444	1	65	1	1		-1.51757	0.881069	0.80429	0.0966148	0.510692		-1.27357	0.212247	1.14607	0.17991	0.255013
D1_445	1	56	1	0		-0.778825	-1.16524	0.316788	0.487862	0.704846		-0.777206	-0.950431	0.161229	0.43487	0.856198
D1_446	1	62	1	1		-1.38141	-1.18945	2.92422	-0.129457	0.981388		-2.11868	-0.138828	3.30161	0.000605	0.951874
D1_447	1	56	1	1		-1.49332	-0.498446	-0.092499	-0.185672	-0.15965		-1.14203	-1.19509	0.0429422	0.340119	-0.794544
D1_448	1	55	1	0		-0.565827	0.583614	-0.394859	-0.427674	-0.792826		-0.747181	0.845878	-0.416166	-0.628596	-0.516692
D1_449	1	45	1	0		-1.14671	-0.830241	-0.592215	1.06926	-0.272134		-0.800624	-0.849288	-0.473364	1.25109	-0.605244
D1_450	1	56	1	1		-0.552306	-0.813283	0.117363	2.2131	0.539551		-0.396182	-0.308737	0.0219143	2.23746	0.632593
D1_451	1	45	1	0		-1.63576	-0.931011	2.30337	-1.36173	0.812586		-1.80614	-1.05479	2.59331	-1.39611	0.784909
D1_452	1	53	1	0		0.0790882	1.55539	1.03019	-1.18732	-0.534752		0.71605	0.594035	0.698299	-1.1208	-0.586109
D1_453	1	48	1	0		-0.916134	0.524347	0.111992	0.224887	-0.488406		-1.2552	0.237803	0.330546	0.0717596	-0.567788
D1_454	1	54	1	0		1.00428	-0.853973	1.4297	-0.956229	-0.564658		0.873344	-0.675675	1.11734	-0.857812	-0.783357
D1_455	1	59	1	0		1.35781	-0.748248	-0.447437	-0.713939	0.0146528		0.640404	-0.341524	-0.239702	-0.756995	-0.124588
D1_456	1	65	0	1		0.514285	-0.859822	-1.073	-0.440964	0.900858		-0.358079	-1.00212	-0.886731	-0.235818	0.81383
D1_457	1	46	1	1		0.222361	-0.345467	1.34992	-0.779611	0.0828963		0.0282137	-0.505815	1.39282	-0.722489	-0.108138
D1_458	1	53	1	0		1.3869	-0.808681	2.4691	-1.60138	0.075378		1.05823	-0.192842	2.31266	-1.55529	0.0166448
D1_459	1	49	1	1		1.00272	-0.126472	-0.0855971	1.84081	0.578157		1.39557	-0.0719364	-0.193911	1.9957	0.340877
D1_460	1	53	1	0		-1.28729	-0.145478	1.60568	0.324348	1.32742		-0.971469	-0.882881	1.75422	0.492124	1.2186
D1_461	1	60	1	1		-0.359494	-0.542432	0.292666	-0.997254	1.18074		-0.170017	-1.10129	0.587732	-0.884367	0.939382
D1_462	1	52	1	1		0.393492	-0.313819	0.8197	-0.451713	-0.942838		0.72208	0.445328	0.342135	-0.01187	-0.785561
D1_463	1	52	1	1		-0.096276	0.261855	-0.39147	0.544052	0.116366		0.123761	0.056885	-0.312119	0.429185	0.267535
D1_464	1	58	0	0		-1.38684	-0.385321	1.80589	1.1599	0.764523		-0.577387	-0.0258183	2.55432	1.22771	0.866989
D1_465	1	52	1	0		-0.64231	1.11327	-0.259149	0.625736	-0.250945		-0.517607	1.39858	-0.126021	0.555759	-0.195555
D1_466	1	55	1	0		-1.09911	-2.19063	-0.287572	0.0825339	-0.234725		-0.922049	-1.71647	-0.498511	0.183953	-0.660088
D1_467	1	56	1	0		2.35965	-2.58052	-1.86597	0.712509	1.61644		2.46926	-2.38017	-1.75155	0.609285	1.4014
D1_468	1	57	1	0		0.634598	-0.197337	-0.342571	0.388869	-0.959043		-0.0182395	0.67398	-0.776987	0.109223	-0.740784
D1_469	1	53	1	0		-0.320307	0.306094	0.750185	-0.804014	-0.675961		-0.273227	0.28862	1.11649	-0.754264	-0.953662
D1_470	1	47	1	0		-0.774833	1.03651	-0.869964	0.437628	-0.514377		-1.12996	0.964481	-1.05128	0.569852	-0.515233
D1_471	1	50	1	1		-1.097	0.885749	-0.821678	0.0655776	-0.311538		-1.31615	0.42702	-0.975159	0.221214	-0.509994
D1_472	1	52	1	0		-0.454312	-0.136078	-0.495915	2.24386	1.39077		0.149711	-0.402626	-0.297884	2.51276	1.37186
D1_473	1	51	1	0		0.507435	-0.294011	-0.361034	-0.482556	1.59032		0.326962	-0.586151	-0.365489	-0.305434	1.60592
D1_474	1	56	1	1		-2.00828	0.38031	-1.25401	-0.140671	-0.408999		-2.32408	0.469234	-0.805194	-0.22365	-0.374808
D1_475	1	56	1	0		0.514429	-0.915204	-1.00243	0.75599	-0.203262		0.236344	-0.199177	-1.42978	0.478592	-0.117152
D1_476	1	55	1	1		-0.748961	-0.331657	0.880875	0.691005	2.22555		-0.75573	-0.543123	1.08701	0.854035	2.3992
D1_477	1	51	1	0		-0.295379	0.408438	0.643914	0.140262	-1.24251		-0.320381	0.911613	-0.0106317	0.222683	-1.03548
D1_478	1	55	1	0		0.149927	-0.426186	1.81652	-0.0582719	-1.82289		0.230666	0.690137	1.06547	0.0414281	-1.43788
D1_479	1	51	1	0		0.794151	-1.10379	1.17571	-0.614179	1.10249		0.646814	-1.31022	1.32292	-0.345433	0.996618
D1_480	1	23	0	1		0.898928	0.908539	-0.967474	0.724375	1.00688		0.741292	-0.0602264	-0.861646	0.76526	0.869528
D1_481	1	25	0	0		0.276041	-1.35186	-0.336471	1.54567	1.49381		0.274784	-1.82289	-0.341529	1.53789	1.21793
D1_482	1	27	1	0		-0.837068	-0.900081	-0.194032	0.574149	0.803718		-0.868479	-0.836739	-0.134745	0.770718	0.76747
D1_483	1	23	0	1		0.644936	0.565781	0.207989	-0.554451	0.443457		0.752886	0.1589	0.421248	-0.421976	0.412588
D1_484	1	26	0	1		1.06742	-0.536921	-0.12498	0.988146	1.42777		1.49681	-0.80076	-0.138063	1.48674	1.45312
D1_485	1	25	0	1		-0.449465	0.569963	-1.12189	0.145479	0.579091		-0.368034	0.0265364	-0.953033	0.203789	0.519879
D1_486	1	27	0	0		0.0424343	-0.966002	-0.894511	0.0563726	1.08911		0.142469	-0.724063	-0.579649	0.278914	1.14631
D1_487	1	24	0	1		0.205362	0.139027	-0.109202	0.172619	-1.49741		0.679979	1.26101	-0.552862	0.376289	-1.35065
D1_488	1	29	0	1		-2.66581	-0.77966	1.33275	1.20066	1.38246		-2.33954	-1.47015	1.71689	1.45229	1.31928
D1_489	1	21	1	1		0.82238	-1.64311	0.301917	-0.350288	0.191584		0.786414	-1.37429	0.444283	-0.0567288	-0.0287739
D1_490	1	23	0	1		1.51612	-2.22812	-1.69593	2.08163	1.39016		1.27439	-2.36031	-1.70906	2.20949	1.41252
D1_491	1	27	1	1		1.46761	-1.91108	-1.89214	2.09077	1.35347		1.22173	-2.04914	-1.87683	2.18204	1.44124
D1_492	1	26	0	1		-0.701468	0.823133	0.669118	-0.379229	0.423674		-0.697794	-0.23986	0.749	-0.474702	0.209149
D1_493	1	28	0	0		0.275033	1.07458	-1.39911	-0.831666	1.33965		0.456563	0.425661	-1.74093	-0.641572	1.64641
D1_494	1	23	0	0		1.90322	-1.94785	-1.41244	1.02822	2.38721		1.59831	-2.19633	-1.40573	1.30456	2.36448
D1_495	1	24	0	1		0.0537342	-1.15135	0.177229	0.675894	0.128819		0.55553	-1.2605	0.293601	0.862509	-0.428617
D1_496	1	25	1	1		0.063582	0.065854	0.354524	-0.933157	1.12921		-0.0289846	-0.803603	0.688765	-0.833858	0.866378
D1_497	1	26	0	1		-1.64583	-1.25187	1.66166	0.856474	2.34045		-1.41797	-1.46335	1.76229	1.26599	2.5528
D1_498	1	25	0	0		-1.90628	-0.141228	0.344506	1.75432	1.03047		-1.55248	0.0054598	0.522067	2.17187	0.832262
D1_499	1	26	1	1		-0.159016	-0.789345	-0.0864548	0.131213	1.64921		-0.413168	-1.52187	-0.510353	0.445279	1.65848
D1_500	1	24	1	1		1.47156	-1.35817	0.53106	-0.783476	0.950676		0.956828	-0.923104	0.689714	-0.213399	0.747006
D1_501	1	22	1	1		0.64925	-1.79027	0.658028	-0.475215	1.99629		0.298806	-1.83186	0.736443	-0.213113	2.057
D1_502	1	25	0	0		-0.908373	0.462442	0.930916	-0.504568	1.42584		-0.968025	-0.280242	1.08516	-0.466573	1.48253
D1_503	1	23	0	0		-0.750847	1.00822	0.145769	-1.68282	-0.712158		-0.528103	0.743862	0.300292	-1.48522	-0.645745
D1_504	1	26	0	1		-2.48525	-0.422723	0.922803	0.140244	-0.144117		-2.03076	-0.961217	1.38972	0.353	-0.68387
D1_505	1	22	1	0		0.795437	-1.73825	-0.38849	0.449973	1.47622		0.797687	-1.85915	-0.365085	0.834467	1.30503
D1_506	1	25	1	1		-1.17822	-0.395281	0.591101	-0.94686	0.707874		-1.02855	-0.595582	0.639691	-0.773548	0.524959
D1_507	1	23	1	0		0.193776	-0.680685	-0.492024	1.63707	1.31328		0.228555	-0.711183	-0.397766	1.95769	1.43755
D1_508	1	25	0	1		-0.148224	-0.235748	0.386993	-0.845825	-0.444341		0.280922	-0.234192	0.873494	-0.538315	-1.09955
D1_509	1	28	0	1		0.48885	-2.44177	1.28116	0.589928	1.13706		0.596488	-1.61465	1.3382	1.03866	1.33786
D1_510	1	24	1	1		0.395676	0.355272	0.261185	-1.41219	0.123165		0.625975	-0.307003	0.622767	-1.3036	-0.244195
D1_511	1	23	1	0		0.163123	0.359373	0.579736	0.356828	-1.67265		0.0922401	0.435706	0.0838382	0.319856	-1.68497
D1_512	1	26	1	0		-0.149092	-0.231333	-0.255982	1.70615	-0.43256		0.0352504	0.156529	-0.221536	1.55959	-0.822827
D1_513	1	26	1	0		0.126818	0.454769	0.257944	0.282504	-0.956711		-0.0444487	0.662478	-0.103991	0.116239	-0.811894
D1_514	1	24	0	0		-0.633342	0.960797	0.206034	1.09297	0.146062		-0.906167	0.935495	0.032429	0.820404	0.461609
D1_515	1	23	1	1		1.41326	-0.938888	-0.948461	0.560678	1.52819		0.908837	-1.09836	-0.707586	0.532383	1.43576
D1_516	1	23	0	1		-1.09832	-0.624389	0.0519306	0.148141	0.427606		-1.19645	-1.24713	0.157705	0.648197	-0.0092352
D1_517	1	24	0	0		0.823242	-0.861546	-0.0990127	0.655483	1.2299		0.809595	-0.324594	0.0401325	1.03732	1.35954
D1_518	1	28	1	0		-1.01939	-0.211902	0.175759	0.510332	-0.222807		-0.542848	-0.403024	-0.0339031	0.565364	-0.408964
D1_519	1	22	1	0		1.98918	-0.781553	0.093341	-0.357662	0.960697		2.37269	-0.587675	0.174643	-0.191028	1.00797
D1_520	1	26	0	1		-0.0637459	0.824624	-0.157295	0.11363	-0.781584		-0.294448	0.5485	-0.295426	0.0133405	-0.876514
D1_521	1	19	0	0		1.17855	0.0920725	-1.16263	-0.11232	-0.231257		1.18173	-0.200884	-1.39487	-0.0745834	-0.322808
D1_522	1	26	1	1		0.97167	-1.31151	-1.66734	1.5026	0.753761		0.481663	-2.12334	-1.6576	1.41695	0.122059
D1_523	1	28	0	1		-0.114738	-1.2648	-0.729386	-0.431251	0.793264		-0.525254	-1.58401	-0.451634	-0.208672	0.518041
D1_524	1	26	0	1		0.457276	-1.04942	-0.875629	0.509769	0.818921		0.196096	-1.49778	-0.775045	0.488874	0.542712
D1_525	1	25	1	0		0.41864	0.951905	0.420236	-0.706121	-1.4888		0.701151	1.16413	0.134957	-1.0359	-1.27597
D1_526	1	25	1	0		-1.77822	-1.50846	0.235599	1.23506	0.174953		-1.55662	-1.38251	-0.0233772	1.23207	-0.177397
D1_527	1	27	0	0		-0.795116	-0.969857	-1.20234	1.24046	1.03582		-0.532943	-1.4984	-1.10665	1.1482	0.90492
D1_528	1	22	1	0		-0.100437	-0.196403	0.708903	-1.67614	-1.10098		0.282458	0.0975379	0.567856	-1.61056	-1.43852
D1_529	1	21	1	0		0.331693	-0.758104	-1.64417	0.0767954	0.0958875		0.431532	-1.13325	-1.14382	0.462774	-0.389085
D1_530	1	24	1	1		-0.828199	0.560045	0.779283	0.834116	-0.156161		-0.536495	-0.0174705	1.00715	0.654686	-0.267626
D1_531	1	20	0	0		0.523749	-0.705526	-0.50975	-0.889455	-0.509003		-0.191831	-0.397425	-0.444722	-0.608181	-0.874721
D1_532	1	28	1	0		-0.506735	0.21227	0.205335	-1.08685	0.176954		-0.771366	0.166914	0.687029	-0.975777	0.205701
D1_533	1	27	0	1		-0.163514	0.12304	-0.243985	-0.213483	0.0402472		0.0154788	-0.220107	-0.437814	-0.134322	-0.24986
D1_534	1	28	1	1		0.964829	-0.694901	0.337171	-0.760478	0.143084		0.881484	0.569683	0.258024	-0.623441	0.242037
D1_535	1	30	0	1		-0.254592	0.110844	0.0344562	-0.758352	0.447823		-0.389205	0.508854	-0.229304	-0.536553	0.641541
D1_536	1	25	1	0		-0.777755	-1.94991	1.13355	0.579071	0.218209		-0.369689	-1.51165	1.29549	0.691918	-0.11006
D1_537	1	29	0	0		0.3971	-0.437817	0.14224	0.377949	1.58071		0.374026	-0.692285	0.0488594	0.789199	1.66295
D1_538	1	24	0	1		-0.416494	1.28564	0.846322	0.0287902	-1.21332		-0.766912	1.26278	0.6299	0.144743	-1.18672
D1_539	1	25	0	0		0.0768936	1.49831	0.951979	0.2741	-1.34962		0.421351	1.47647	0.76979	-0.0866088	-1.31169
D1_540	1	27	0	0		-0.388339	-0.217677	-0.878833	0.52027	0.83552		-0.403037	-0.601717	-0.459307	0.407292	0.684036
D1_541	1	25	0	0		-0.761301	1.31787	-0.946132	1.46174	-0.276062		-0.295975	1.36988	-0.898341	1.35432	-0.0436136
D1_542	1	24	0	0		0.624212	-1.37368	0.351119	-0.15728	1.24035		0.233816	-1.29703	0.544441	0.0278625	1.13306
D1_543	1	24	0	0		-0.964518	-1.39824	-1.60305	0.0659647	1.76268		-1.52006	-1.07154	-1.45872	0.377859	2.02391
D1_544	1	25	0	0		0.0684285	0.780725	0.116417	1.31996	-0.294054		0.174115	0.741423	-0.0002729	1.32968	-0.382938
D1_545	1	22	1	0		-0.81866	-1.42302	-0.770916	-0.580839	0.93375		-0.556582	-1.3516	-0.669094	-0.471754	0.62755
D1_546	1	26	0	0		-0.221596	-0.6168	-0.801146	0.267947	0.615961		-0.446111	-0.768493	-0.191796	0.307704	0.399465
D1_547	1	22	1	1		1.30079	-1.06366	-2.52712	0.711686	0.942716		1.0616	-1.25567	-2.43689	0.86105	0.731323
D1_548	1	20	0	1		-0.284688	-0.53957	0.0482836	0.0170864	0.317942		0.486277	-1.20895	0.256086	0.210001	-0.164042
D1_549	1	29	1	1		-0.106141	0.377558	0.530267	-0.140038	-0.680366		-0.130883	0.321184	1.07667	0.0084635	-1.07548
D1_550	1	23	1	0		1.6706	-1.50985	-0.458202	-0.360589	0.237934		1.68361	-1.48377	-0.82625	0.115649	0.087519
D1_551	1	27	1	1		0.636311	-2.06839	0.805425	0.460565	2.38723		0.986021	-2.45617	0.976902	0.805425	2.22464
D1_552	1	22	0	0		-0.533693	0.216589	-0.675946	0.853362	0.701287		-0.572271	-0.238118	-0.807747	0.895392	0.698806
D1_553	1	30	1	0		0.217102	0.394884	-0.363606	-0.0845441	0.997924		0.0537675	0.0747988	-0.295571	-0.0961206	1.00646
D1_554	1	22	0	0		-0.939529	-0.189477	-0.54974	0.473228	0.47905		-1.20629	-0.433114	-0.27798	0.636308	0.19962
D1_555	1	30	1	0		0.607778	1.48547	3.24963	0.0620379	0.0927666		1.43517	1.30725	3.57756	-0.0132214	0.17596
D1_556	1	24	1	0		-0.941143	0.733704	-0.135581	1.08948	0.0150809		-1.10751	0.699931	-0.352845	1.25674	-0.134154
D1_557	1	25	1	0		0.917313	-2.06475	0.550393	-0.648953	0.647206		0.179352	-1.46381	0.696031	-0.18195	0.371005
D1_558	1	25	0	0		0.58098	-0.503462	1.69101	-1.23944	0.698274		1.10459	0.146595	1.6225	-1.0546	0.72567
D1_559	1	23	1	1		-0.580669	-0.0472747	2.24475	-1.24364	0.713876		-0.119296	-0.225252	2.67855	-1.15159	0.775659
D1_560	1	24	1	1		0.0132491	-0.742924	-0.541332	1.1707	0.815079		-0.246999	-0.676842	-0.489868	1.49848	0.752928
D1_561	1	24	1	1		-1.05216	-0.549185	0.442738	0.730207	0.311569		-0.707346	0.010281	0.313448	0.980736	0.350759
D1_562	1	27	0	0		-1.19748	1.20466	-0.233624	1.10621	1.1282		-1.11745	0.421894	-0.130951	1.25594	1.04757
D1_563	1	21	0	0		-0.977324	-0.71481	0.775534	1.00715	0.31653		-0.486332	-0.994169	0.797204	0.68326	0.139804
D1_564	1	25	1	1		-1.98371	0.257313	0.557735	0.557017	-0.666961		-1.54632	0.139904	0.440783	0.358293	-0.91681
D1_565	1	24	1	0		1.03547	-0.432805	0.547856	-1.05963	0.244729		0.874377	0.242952	0.376706	-0.824946	0.541565
D1_566	1	30	1	1		-0.443224	-0.512178	0.421755	-0.325412	1.20624		-0.610389	-0.714891	0.686689	-0.162491	1.29099
D1_567	1	25	1	1		-0.249356	1.11761	0.755071	0.459484	-0.979939		-0.419413	0.773922	0.578766	0.0418347	-0.739483
D1_568	1	28	0	1		0.238647	0.37792	0.836203	-0.328077	-0.416117		0.0604372	-0.295676	0.878499	0.0842071	-0.906539
D1_569	1	26	1	0		0.0306711	0.926785	0.932996	-1.03274	0.775648		0.156698	0.397897	0.90736	-0.894864	0.634723
D1_570	1	24	0	1		-0.225554	-0.659335	-0.304099	-0.250873	-0.691246		-0.194613	-0.595607	-0.271464	-0.0541528	-1.04237
D1_571	1	26	0	1		-0.349309	0.832836	0.238508	0.295321	0.70763		-0.498437	-0.0625509	0.413506	0.313562	0.476178
D1_572	1	24	1	1		0.745447	0.159121	0.198027	-0.109197	0.302367		0.44113	-0.0401402	-0.115008	0.0057712	0.287452
D1_573	1	28	1	0		-1.10305	1.01751	0.749722	-1.19533	-0.267469		-1.03878	0.429639	0.556978	-1.19147	-0.21286
D1_574	1	24	0	1		-1.53562	1.36173	0.437596	0.335674	-0.896371		-1.56409	1.45386	0.379326	0.0242405	-0.384881
D1_575	1	22	0	1		0.947296	-1.59574	-0.62065	-0.546678	0.103847		0.318647	-1.48989	-0.317368	-0.475662	-0.32028
D1_576	1	22	1	1		-0.252053	-0.342029	0.259247	-0.367984	0.793228		-0.372523	-0.773311	0.393547	0.0568106	0.740487
D1_577	1	24	0	1		0.007524	1.04789	0.31069	-1.23482	-0.521106		0.0192042	0.703531	0.170178	-1.00107	-0.779229
D1_578	1	24	0	1		-0.271921	0.241202	-0.0185199	0.839945	-0.207117		-0.212573	0.241744	-0.08861	0.844507	0.0169204
D1_579	1	32	0	0		0.249483	0.457819	0.383547	-1.28108	-0.149541		0.141977	0.624053	0.590199	-1.30249	-0.149693
D1_580	1	30	0	1		0.305381	0.576833	0.321434	1.1306	1.05431		0.867094	-0.467299	0.426101	1.10716	1.05825
D1_581	1	24	0	1		-0.392259	-0.969951	-0.162772	0.400297	1.53772		0.158152	-1.68008	-0.0270821	0.706392	1.55714
D1_582	1	24	1	0		-0.380386	0.386233	-0.134677	0.455626	-0.266917		-0.526926	-0.188206	-0.0308409	0.51691	-0.735775
D1_583	1	25	1	1		-0.0294046	0.357235	-0.949053	0.565235	-0.652406		-0.541977	0.0840756	-1.1273	0.202721	-0.682046
D1_584	1	24	1	1		0.814199	-1.43925	-0.425189	-0.702529	0.0663523		0.0011006	-1.06391	-0.268328	-0.549468	-0.0568584
D1_585	1	24	0	0		0.0681723	-0.977835	-0.0205585	0.376423	1.50683		0.35404	-1.96254	0.138702	0.587548	1.13379
D1_586	1	26	0	0		0.18851	-0.790234	-1.24614	0.624048	1.015		-0.256498	-1.39266	-1.2297	0.895636	0.840917
D1_587	1	26	1	0		-0.568782	-1.00253	0.343765	-0.199273	-0.926655		-0.671256	-0.658117	0.89354	-0.191487	-1.39408
D1_588	1	27	0	1		-0.310101	-0.0849872	-0.634565	-0.418469	-0.490318		-1.23088	-0.231916	-0.22401	-0.336396	-1.00768
D1_589	1	28	0	0		0.105448	-0.682584	0.28837	-0.0138228	0.936324		-0.525409	-0.94432	0.535461	0.301651	0.723928
D1_590	1	24	0	0		2.20994	-0.580104	-0.632888	-1.4617	0.965924		2.35111	-0.605502	-0.718487	-1.22879	0.784851
D1_591	1	24	0	1		-1.81585	-0.0474909	0.301246	1.78364	0.421444		-0.412726	-0.326345	0.551358	2.03122	0.0616501
D1_592	1	27	0	1		0.695298	-0.347548	-0.61319	0.420489	1.8332		0.764221	-0.973976	-0.460709	0.60193	2.04418
D1_593	1	27	0	1		-0.129895	-1.52544	0.169476	1.76137	1.4011		0.0780096	-1.73825	0.199216	2.2512	1.31445
D1_594	1	30	0	1		-1.51672	-0.138586	0.6598	1.86206	0.921756		-1.16711	-0.444172	0.892617	1.99747	0.757861
D1_595	1	24	1	1		-0.944243	0.304319	0.125511	-2.56792	0.982669		-1.12305	-0.323172	0.37293	-2.49811	0.984502
D1_596	1	26	0	1		0.212004	-1.44891	0.174609	0.677109	0.248342		0.733145	-1.3672	0.0998729	1.08124	-0.0312834
D1_597	1	25	1	1		-0.598646	-0.077412	0.398533	-0.254906	-0.575776		0.0250881	-0.648979	0.560961	-0.281785	-1.12917
D1_598	1	26	0	1		0.186743	-0.162531	0.704196	-0.577467	-1.00824		0.467729	0.0744071	0.68499	-0.114032	-1.29615
D1_599	1	26	0	1		-0.0402456	0.0131146	0.306008	-0.205329	-0.147521		-0.391452	-0.429004	0.200981	-0.148757	-0.461627
D1_600	1	23	0	1		-0.183041	1.08166	0.227934	0.375948	-0.359614		0.350413	0.669876	0.388282	0.637586	-0.677882
D1_601	1	23	1	1		-1.55129	-0.65471	-0.74514	-0.510468	0.361793		-2.1314	-0.733254	-0.655978	-0.344933	0.153546
D1_602	1	23	1	1		-0.992644	-0.350416	-0.441489	0.16658	0.0208989		-0.896251	-0.792786	-0.254132	-0.113387	-0.195057
D1_603	1	24	1	0		-1.13549	0.529232	-0.623572	0.0749598	-0.975659		-1.19108	0.431944	-0.492156	-0.100378	-1.19108
D1_604	1	25	1	1		-1.35874	-1.46811	-0.706441	-0.417683	-0.564276		-1.27737	-1.27779	0.254533	-0.285485	-0.915072
D1_605	1	27	0	1		0.292334	-1.21451	0.23983	0.0312994	0.170071		0.409924	-1.24199	0.534002	0.308641	-0.271427
D1_606	1	28	0	1		0.350068	-2.5659	-0.971352	0.615432	1.51185		0.467929	-2.3151	-0.740103	1.07558	1.49906
D1_607	1	28	0	1		0.0129917	-0.604094	-1.19184	0.759748	0.934756		-0.390234	-0.97216	-1.28603	0.876049	0.802436
D1_608	1	27	1	1		-0.426852	-0.688819	-1.03255	-0.610432	0.312064		-0.359407	-0.455253	-0.565133	-0.50414	0.212447
D1_609	1	26	1	0		-1.03955	1.1227	-0.167506	0.679546	-1.70657		-1.23283	2.25843	-0.477936	0.0735067	-0.985078
D1_610	1	25	0	1		-1.57918	0.274244	0.785001	0.103612	0.662177		-1.57119	-0.484189	1.04865	0.385482	0.378806
D1_611	1	25	0	1		-3.05554	-2.12675	1.00695	2.48862	1.71406		-1.95649	-2.09715	1.11007	3.1427	1.66777
D1_612	1	24	0	1		0.348576	1.16124	-0.385259	0.950232	-2.2732		0.891809	1.26016	-0.739652	0.44017	-2.31215
D1_613	1	32	1	1		-0.844777	-0.143212	0.391003	-0.258788	0.368157		-0.332068	-0.572989	0.730917	0.240716	0.0727706
D1_614	1	25	0	1		1.4941	-1.83288	-0.34791	0.564227	0.129892		1.10055	-1.23251	-0.361232	0.741937	-0.0321454
D1_615	1	22	1	0		0.416753	0.064029	-0.423127	-0.645705	0.377109		0.610621	0.204035	-0.332893	-0.182181	0.437563
D1_616	1	32	0	1		-0.283357	-0.584163	-1.08205	-1.09888	0.613241		-0.241934	0.160858	-0.942393	-0.969298	0.376152
D1_617	1	29	1	0		-1.24548	-0.156386	-0.339215	-0.037401	-1.00171		-1.71896	0.292968	-0.784895	-0.207588	-0.97465
D1_618	1	23	1	1		0.702618	-0.874393	-0.519244	-0.0824263	0.199648		0.554986	-0.916157	-0.249117	0.264715	-0.0811507
D1_619	1	23	1	0		1.3779	-0.689907	-0.463817	-0.331147	0.876632		1.27043	-0.827497	-0.548947	-0.150356	0.769406
D1_620	1	22	1	1		0.0754488	-2.07781	-0.781859	-1.38702	0.597375		-0.332702	-1.46862	-0.691265	-1.20344	0.322768
D1_621	1	25	0	1		-0.0708371	-0.151695	0.82851	0.638635	0.400215		0.423448	-0.414403	0.925961	0.716254	0.0894059
D1_622	1	22	1	1		-1.10206	1.04693	-0.398486	-0.121587	-1.1963		-1.08177	0.513716	-0.470077	-0.452061	-1.59963
D1_623	1	26	0	1		-0.587	-0.521135	0.0346909	1.61664	1.64602		-0.533579	-0.911952	0.223012	1.79439	1.84915
D1_624	1	23	0	1		-0.752019	1.51032	0.186667	-0.154593	-0.773566		-0.072599	1.56025	0.176803	-0.0104648	-0.820301
D1_625	1	23	1	1		1.73254	-0.683486	-0.592937	-0.184785	0.0819967		2.15848	-0.681024	-0.312225	-0.290988	-0.266097
D1_626	1	26	1	1		-1.08259	0.152774	0.471146	-0.14807	-1.19618		-1.7485	0.751438	0.106664	-0.0661872	-1.24561
D1_627	1	25	0	0		-0.288258	1.16524	-0.0585625	0.752207	-1.45713		0.13469	1.47714	-0.148973	0.143397	-1.19739
D1_628	1	25	0	1		-3.19336	-0.948457	0.468797	1.54109	0.260797		-2.0064	-1.50513	0.291951	1.74145	-0.226033
D1_629	1	26	0	1		-1.60315	-1.10715	0.92321	1.1992	0.927546		-0.984859	-1.37263	1.04159	1.60887	0.710361
D1_630	1	25	0	1		1.09567	-1.06742	-1.67254	0.76481	0.62563		0.861844	-0.884541	-1.98769	1.06599	0.769301
D1_631	1	22	1	0		1.59867	-2.12246	1.20354	-1.55302	0.115933		1.30341	-1.4943	1.0375	-1.3296	-0.328233
D1_632	1	24	1	1		0.52692	-2.00955	-0.457632	0.848227	1.04803		0.680849	-2.19516	-0.393345	1.01954	0.597948
D1_633	1	26	0	1		-0.226604	-0.25439	-1.23481	0.629319	1.52409		0.10788	-0.669712	-1.05162	1.07113	1.46653
D1_634	1	26	0	1		-0.119105	-1.11307	-0.4061	-0.0240664	1.17987		-0.295332	-0.568976	-0.0990706	0.321532	1.42088
D1_635	1	25	1	1		1.72179	-1.82383	0.959581	-1.8251	-0.386656		1.72502	-0.962592	1.04669	-1.63828	-0.942887
D1_636	1	29	0	0		-1.60013	-0.0783391	1.77726	-0.489609	0.798817		-1.67109	-0.461572	1.97481	-0.44012	0.62788
D1_637	1	23	0	1		-1.16269	-0.404581	-1.11895	-0.681765	1.07058		-1.28105	-0.417908	-1.06238	-0.220731	1.28572
D1_638	1	22	0	1		0.337111	-1.60504	0.403145	1.37159	1.01776		0.69743	-1.04169	0.464353	2.06551	1.01521
D1_639	1	26	1	0		-0.628204	-0.599556	-0.633899	1.23363	1.35285		-0.343861	-1.13982	-0.458047	1.54118	1.17504
D1_640	1	24	1	0		-0.381674	-0.771364	-0.0403157	-0.24919	-1.27562		-0.775883	-0.142611	-0.32776	-0.080962	-1.09809
D1_641	1	22	1	1		-0.792045	0.887118	-0.324782	0.140415	0.146547		-0.155509	0.0355228	-0.341236	0.252216	-0.029466
D1_642	1	29	0	1		-0.128154	-1.93085	-1.02714	1.01226	1.05447		0.499171	-2.15881	-1.2291	1.05549	0.754683
D1_643	1	22	0	1		0.497654	0.155288	0.0026539	-0.3091	0.420712		0.305287	0.326411	-0.459105	-0.165295	0.80303
D1_644	1	22	1	1		-0.657466	-0.0364299	0.789302	-1.46954	-0.0036052		-0.636632	0.0273268	0.619553	-1.50814	0.0062128
D1_645	1	24	1	1		-0.491103	-0.113059	-0.550634	0.133431	-0.213613		-0.516535	-0.305495	-0.63737	0.248737	-0.42837
D1_646	1	26	1	1		0.0819906	0.542176	0.642258	-0.613639	0.461548		0.485407	0.31984	0.603049	-0.300161	0.220743
D1_647	1	23	1	0		-0.20476	1.34936	1.41443	-0.913783	-0.781602		0.143218	1.679	1.10916	-0.724989	-0.523518
D1_648	1	26	1	1		0.136236	0.116698	0.296386	-0.554934	1.33922		-0.0461884	-0.784098	0.362936	-0.338256	1.26836
D1_649	1	51	1	1		-1.0679	0.0330387	0.413266	0.760308	-0.879566		-1.12406	-0.0285	0.439244	0.525252	-0.921326
D1_650	1	29	0	1		0.915737	-0.216441	-0.560372	-0.0959137	-0.507132		1.12121	-0.452415	-0.0625512	-0.0900618	-0.623915
D1_651	1	26	0	0		1.57352	-1.32345	-0.698952	0.965391	1.16687		2.09059	-1.659	-0.538873	0.974358	1.09148
D1_652	1	48	1	0		0.11826	1.44967	0.200988	-0.678191	-0.171027		0.220581	0.620178	-0.0351931	-0.695516	0.0554539
D1_653	1	30	1	1		-0.370004	0.553571	-0.934788	1.42281	-0.991431		-0.0794853	1.39619	-0.933798	1.25991	-0.639539
D1_654	1	56	1	0		-1.66744	1.05053	-0.124281	0.981376	-2.14122		-1.79808	1.6373	-0.559684	0.407507	-1.74899
D1_655	1	45	1	1		0.809656	0.617168	-0.619325	-0.821626	0.21614		0.719199	1.13687	-0.643827	-1.0069	0.411022
D1_656	1	29	0	1		-1.12227	0.109269	0.400456	0.68656	0.146141		-0.848426	-0.223647	0.568158	0.966996	-0.286539
D1_657	1	21	0	1		0.487719	-0.447522	0.254231	0.456341	1.22176		0.560193	-0.189892	0.834351	0.545	1.16681
D1_658	1	27	0	1		0.695195	0.439713	-1.58402	-0.143936	0.94583		0.963302	-0.155798	-1.40721	0.0180959	1.07848
D1_659	1	21	1	1		1.42665	-1.19159	0.124962	0.220972	0.794498		2.32151	-0.968283	0.0879154	0.533158	0.684201
D1_660	1	27	1	1		-0.242511	0.483592	-0.701287	0.512924	-1.29403		-0.383602	0.51186	-0.57062	0.247911	-1.04433
D1_661	1	24	1	0		0.491616	0.377932	-1.1225	-0.559561	0.0949945		0.539968	0.0872601	-1.19969	-0.839996	0.42632
D1_662	1	23	1	0		-0.35181	0.917453	-0.0931078	-1.44595	0.392528		-0.207374	-0.225126	0.256511	-1.47751	0.459536
D1_663	1	26	1	0		-1.026	0.71831	1.07412	1.23241	-0.67086		-0.718433	0.851571	1.25634	0.932008	-0.683585
D1_664	1	26	1	1		0.623174	0.0624692	0.925406	-1.1577	-0.316835		1.01892	0.37677	0.783842	-1.09392	-0.312928
D1_665	1	28	1	0		-1.15615	-0.411507	-0.472638	-0.0697287	0.689058		-0.939741	-0.977622	-0.387708	-0.0186034	0.550886
D1_666	1	27	1	1		-1.31567	0.0660921	0.469606	-0.553477	0.337947		-0.783837	-0.359388	0.590678	-0.244956	0.17845
D1_667	1	26	1	0		1.30732	-1.66526	-0.358598	0.0048182	0.441264		1.19504	-1.42825	-0.280893	0.243997	0.353498
D1_668	1	22	1	1		-0.159069	-0.270353	-0.175073	0.970442	0.671446		0.229371	-0.765571	-0.50188	1.11837	0.621336
D1_669	1	23	1	0		0.331095	-1.16156	-1.62123	0.927376	1.13097		0.326304	-1.44444	-1.41288	1.1481	1.0735
D1_670	1	24	1	1		-0.291268	-0.616132	-0.439248	1.46917	-0.597196		-0.310997	0.457078	-0.774976	1.53571	-0.368791
D1_671	1	24	1	1		0.301153	1.43516	-0.25458	0.636617	-1.80412		0.570835	1.2829	0.0386283	-0.248365	-1.58979
D1_672	1	27	1	1		-0.0258335	0.0229064	1.17338	-0.952705	-1.93623		-0.107645	1.70978	0.805919	-0.886509	-1.56254
D1_673	1	33	1	1		-1.10901	-2.20552	0.395858	0.97574	0.729228		-0.670049	-2.06122	0.662084	1.47752	0.316241
D1_674	1	20	1	1		0.213634	-0.0632502	0.651063	-0.595868	-0.435971		-0.133544	-0.293748	0.757326	-0.681184	-0.892289
D1_675	1	24	1	1		-0.912511	1.175	-0.765333	0.861857	-1.32207		-0.465921	1.41303	-1.19746	0.493712	-1.14868
D1_676	1	27	1	1		-0.375955	-0.25836	0.595044	-0.777371	0.118205		-0.451945	-0.320792	0.794616	-0.444616	-0.300943
D1_677	1	26	0	0		-0.82965	0.430707	-0.467606	-0.884397	-0.746598		-1.47988	1.06202	-0.429353	-0.930908	-0.615237
D1_678	1	55	1	1		0.314536	1.19031	0.70739	-0.40774	-1.72157		0.573322	2.01692	0.747991	-0.99251	-1.10034
D1_679	1	25	1	1		-0.16226	-0.65721	0.014212	0.219822	1.31332		-0.0557986	-0.949395	0.179182	0.489261	1.23778
D1_680	1	19	1	1		0.288496	-1.31418	-0.165002	0.0646999	0.858743		-0.368379	-1.22893	-0.523181	0.415715	0.938376
D1_681	1	21	1	1		-0.0613902	0.562232	1.59788	0.13118	0.186751		0.485263	0.717676	1.30325	0.461974	0.262129
D1_682	1	27	1	1		-0.398183	-0.365453	0.288853	-1.46589	-0.305289		-0.626897	-0.626564	0.304147	-1.10464	-0.834887
D1_683	1	26	0	0		0.252924	-0.899353	-1.15811	0.667303	0.844337		0.0119354	-0.869638	-1.24157	0.935504	0.78183
D1_684	1	26	1	0		-0.679839	-0.124765	0.10431	-1.08306	0.415126		-1.11949	-0.0213614	0.114676	-1.00852	0.414455
D1_685	1	29	1	1		-1.08955	-0.500899	0.4144	-2.12975	-0.758781		-1.20991	0.312443	0.187804	-1.87569	-0.448762
D1_686	1	26	1	0		0.470282	0.0146271	0.776778	-1.60012	0.549021		0.148657	-0.352301	1.05785	-1.5494	0.58289
D1_687	1	29	0	0		0.279776	-0.537261	0.806566	-0.960282	1.55951		0.589185	-0.938906	0.735208	-0.563542	1.48198
D1_688	1	28	0	1		0.583297	-0.409775	-0.29436	0.0803849	-0.358156		0.471385	0.0217182	0.197553	0.115794	-0.994081
D1_689	1	51	1	0		0.906325	-0.83409	-0.184202	-0.0287515	-0.0661122		0.518687	-0.611871	-0.283196	0.265512	-0.24218
D1_690	1	25	1	1		0.783997	-0.512385	0.374952	-0.66485	0.815771		0.624927	-0.566446	0.934314	-0.684666	0.662198
D1_691	1	26	1	1		-0.138656	-0.260014	0.49046	-0.252149	-0.058399		-0.43771	0.0331111	0.65772	-0.0967253	-0.277305
D1_692	1	25	1	1		-0.33159	-1.29155	-0.180094	0.0388489	0.97692		-0.807924	-1.69385	-0.0259407	0.434469	0.722863
D1_693	1	26	1	1		1.08875	-0.795609	-0.799287	-0.858172	0.929615		0.930695	-1.57784	-0.409959	-0.947002	0.524058
D1_694	1	23	1	0		-0.335554	0.488185	-0.836254	0.701789	-1.23437		-0.687598	1.00277	-0.981625	0.320995	-0.868646
D1_695	1	23	1	1		-0.966925	-1.20951	0.409785	-0.617372	-0.708371		-0.878424	-1.15263	0.616705	-0.29197	-1.6858
D1_696	1	26	1	0		0.119788	-0.140324	1.28914	-0.667065	-0.463022		-0.426484	-0.0070576	1.29654	-0.483597	-0.514336
D1_697	1	19	1	1		-0.203547	-0.144966	0.12039	-0.11259	-0.0960678		-0.42813	0.281612	-0.0403947	0.219826	-0.2844
D1_698	1	24	1	1		-0.28073	-0.402341	0.132055	1.29033	1.11921		0.115419	-0.779475	0.386393	1.31602	1.15018
D1_699	1	21	1	1		0.214603	-0.536592	0.414927	0.234349	0.0289679		0.622781	-0.4586	0.440252	0.43275	-0.146518
D1_700	1	29	1	0		1.39867	-0.163086	0.315567	-2.28406	1.297		1.52948	-0.464239	0.309204	-2.4498	1.39657
