# Supplementary material for: A double-hit of stress and low-grade inflammation on functional brain network mediates posttraumatic stress symptoms
Source: Nat Commun. 2020 Apr 20;11:1898. doi: 10.1038/s41467-020-15655-5 (PMC7171097; doi:10.1038/s41467-020-15655-5)
Supplement: Supplementary file 3 — Source Data [file 41467_2020_15655_MOESM3_ESM.zip › SourceData/Figure6_SupplementaryTable5.6_Dataset2.xlsx]

## Sheet: Sheet1
ID	age	sex	d2_stress_exposure	d2_Inflammatory_activity	d2_a_priori_defined_approach	d2_strength_DMN_CEN_SAN	d2_strength_SAN_DMN	d2_strength_SMN_CEN_VIN	d2_strength_SMN_SAN_VIN	d2_strength_SMN_DMN_VIN	d2_data_driven_approach	d2_strength_internetworkcluster1	d2_strength_internetworkcluster2	d2_strength_internetworkcluster3	d2_strength_internetworkcluster4	d2_strength_internetworkcluster5	caps_total	caps_reexperience	caps_avoidance	caps_hyperarousal
D2_001	30	0	0	1		-0.419503	-0.182109	1.26994	-0.915011	-0.90369		-0.728841	0.53484	0.954447	-0.819486	-0.520546
D2_002	28	1	0	0		-0.180633	-0.522336	-0.552962	1.57671	0.445347		-0.18896	-0.427915	-0.39995	1.7894	0.0724747
D2_003	30	0	0	0		-0.850523	0.985453	0.103043	0.201792	-1.67194		-0.689905	1.28083	0.199906	-0.296142	-1.24161
D2_004	36	0	0	1		-0.0682517	0.439547	0.0157367	-0.419685	-1.32339		-0.507798	0.670652	0.0394398	-0.773336	-1.2173
D2_005	32	0	0	1		1.13802	-0.618995	-0.524522	-0.780145	-0.2969		1.11325	-0.667512	-0.360974	-0.854894	-0.533672
D2_006	28	0	0	0		-1.15944	0.439757	1.24649	0.172313	-1.74063		-1.06547	0.89181	0.69937	-0.0759404	-1.81245
D2_007	29	0	0	0		2.03446	-1.57577	-1.74693	1.2242	-0.825133		1.84994	-0.597793	-1.76611	1.08215	-0.504659
D2_008	30	0	0	0		-0.858245	0.453261	1.0358	-0.234569	-0.236701		-0.88132	0.165987	0.735264	0.0089704	-0.234873
D2_009	27	0	0	0		-0.359568	0.549909	0.563178	-1.12608	0.597505		-0.575832	0.297225	0.667715	-1.10254	0.610369
D2_010	32	0	0	0		-0.353345	0.486923	1.22704	-0.349412	-0.355625		-0.310244	0.475891	0.883848	-0.331846	-0.603895
D2_011	33	0	0	1		1.46685	-1.54489	-0.882016	0.0878419	0.745256		1.17694	-1.3913	-0.779543	0.0731996	0.619864
D2_012	30	0	0	1		-0.613261	0.409136	0.786358	-0.623119	0.390788		-1.0463	-0.344692	0.755178	-0.702619	0.328621
D2_013	33	0	0	0		2.62098	-1.73457	-0.830873	-0.331358	0.332011		2.96703	-1.97245	-0.753962	-0.0075298	-0.171173
D2_014	34	0	0	1		-0.859948	-0.722661	1.40991	0.926014	1.62315		-0.421627	-1.02525	1.46221	1.18318	1.56482
D2_015	37	0	0	0		-0.76419	-0.313786	0.78493	-0.0387482	1.59719		-0.990799	-0.307414	0.986739	0.189805	1.59331
D2_016	29	0	0	0		1.17216	-0.906541	-0.0045605	-0.359743	1.14989		1.0935	-1.71407	-0.0350501	0.103774	0.862926
D2_017	29	0	0	0		0.614558	0.285999	-1.10079	0.513063	-0.485478		0.0309016	0.436565	-0.957945	0.544224	-0.702125
D2_018	27	0	0	1		-0.828366	-0.117379	0.0750527	0.828538	0.671375		-0.847634	-0.78712	0.309178	0.755899	0.443606
D2_019	35	0	0	1		-2.03722	-0.300526	1.16176	1.62972	0.529377		-1.67677	-0.353212	1.07179	1.40661	0.365719
D2_020	40	0	0	0		0.508252	-0.620054	0.696706	-0.169801	0.655984		0.580719	0.0819974	0.641025	-0.0389973	0.900633
D2_021	36	0	0	0		-0.0037877	0.284031	1.48482	-0.0856318	-0.445125		-0.0767478	0.734538	1.62219	-0.142935	-0.224119
D2_022	29	0	0	0		0.454202	-1.23639	0.538679	0.0007222	2.02232		0.367747	-1.11647	0.994212	0.0311324	2.13304
D2_023	36	0	0	0		-0.468808	0.745688	-1.36355	0.692185	-0.884808		-0.685939	0.885253	-1.00382	0.437976	-0.708142
D2_024	39	0	0	0		0.568075	0.0690919	-0.709345	-0.758577	0.515622		0.594966	-0.507363	-0.695624	-0.765509	0.453219
D2_025	35	0	0	0		-0.466569	0.0121751	1.04609	-0.556933	0.139149		-0.519792	0.763749	0.911429	-0.738764	0.399677
D2_026	29	0	0	1		-0.154546	-0.480854	-0.656718	2.39187	1.89449		0.471635	-1.2285	-0.392541	2.43352	1.70826
D2_027	28	0	0	0		-2.23676	0.712092	1.6217	-0.278615	-0.166078		-1.13112	0.142977	1.41585	-0.435318	-0.449185
D2_028	31	0	0	1		-1.0307	0.0172503	0.241448	-1.28248	-0.219818		-1.02061	-0.70298	-0.0397144	-1.29057	-0.438164
D2_029	30	0	0	0		0.0822309	-0.585918	-2.28767	1.35396	-0.250061		-0.031043	0.0477722	-2.40628	1.41284	0.0135215
D2_030	34	0	0	1		-0.815853	0.540045	0.12296	-0.345332	-0.0538333		-0.905505	0.553218	0.157297	-0.239374	0.116701
D2_031	32	0	0	1		0.367651	-0.599883	0.130001	-0.624186	0.524481		0.290683	-1.49552	0.280306	-0.602658	-0.0142277
D2_032	29	0	0	1		-0.461096	2.15632	0.722869	0.0527314	-1.83481		-0.109716	1.19375	0.642132	-0.61833	-1.80927
D2_033	31	0	0	1		-1.58691	-0.085325	1.28591	-0.45939	1.70463		-1.85781	-0.307716	1.41689	-0.266367	1.79489
D2_034	35	0	0	0		0.0641534	0.371274	-0.736155	-0.637645	-0.0116475		-0.28896	0.431294	-0.875401	-0.466698	-0.120525
D2_035	37	1	0	1		0.107938	-0.807884	0.838519	-1.42376	0.651451		-0.456863	-1.09417	1.11924	-1.24576	0.168859
D2_036	40	0	0	1		2.77245	0.202537	-4.91626	2.02104	2.14751		3.26571	0.83941	-5.11335	2.45449	2.43809
D2_037	37	1	0	0		0.537883	-0.0347534	-1.22347	0.380085	-0.372227		0.563387	-0.203325	-1.0645	0.470475	-0.564595
D2_038	38	0	0	0		-0.430886	1.94409	-0.442055	-0.227918	0.0859519		-0.274114	0.719888	-0.111792	-0.634637	0.0055399
D2_039	37	0	0	1		-0.0152904	-0.780011	-0.241754	-0.958061	1.22852		0.196941	-1.63235	-0.09176	-0.959878	0.871176
D2_040	36	0	0	1		0.223612	-0.185687	-0.868203	0.127757	-0.591385		0.414445	-0.457807	-0.893501	0.234451	-0.922102
D2_041	35	0	0	0		-0.404389	-0.957602	0.257981	0.0406134	0.855199		-0.0762084	-1.5799	0.355935	0.262922	0.772081
D2_042	40	0	0	1		-0.772092	0.57128	0.772009	-1.0454	1.02601		-0.183768	-0.639165	0.927695	-0.870346	0.745475
D2_043	35	1	0	0		-0.119802	1.14799	0.391884	-1.00062	-0.950718		-0.261747	1.07089	-0.0429848	-1.2968	-0.479438
D2_044	33	1	0	1		0.552604	-0.105251	-0.696014	0.338132	0.394518		0.393101	-0.714844	-0.607423	0.0955938	0.315599
D2_045	29	1	0	1		-0.395898	0.093265	0.422334	-0.293151	0.643571		-1.03182	0.0509849	0.321372	-0.255831	0.605922
D2_046	37	1	0	1		-0.586324	-0.497182	-0.697622	0.497432	1.18793		-0.505583	-1.14639	-0.699036	0.342872	1.24721
D2_047	40	0	1	1		-1.78763	-0.384977	0.853616	-0.392761	2.03059		-1.16138	-1.87352	1.20021	-0.125647	1.7999	38	7	22	9
D2_048	27	0	1	1		0.0472818	-0.386242	-0.464113	-2.20243	-0.0267447		-0.482989	-0.252638	-0.408552	-1.93758	-0.171753	11	0	3	8
D2_049	37	1	1	1		-1.85635	-1.24953	0.903308	-0.683014	0.197531		-1.41603	-1.23589	1.33026	-0.129345	-0.0911296	4	2	0	2
D2_050	35	0	1	1		1.90558	-2.57268	-0.0996083	1.13595	2.31943		2.29145	-2.90065	-0.161117	1.48704	2.01026	5	0	0	5
D2_051	36	0	1	1		-0.179846	-0.066397	-1.03671	-2.34149	1.23385		-0.247774	-1.18751	-1.09317	-2.2305	0.895031	2	0	2	0
D2_052	33	0	1	1		-1.18548	1.11021	0.33531	-0.565826	-0.671732		-0.838863	0.240715	0.27931	-0.647991	-0.781885	0	0	0	0
D2_053	36	0	1	0		0.502904	-1.55226	-1.05401	0.37776	1.34868		0.0927344	-2.37906	-0.913617	0.579231	0.805237	12	0	2	10
D2_054	40	1	1	0		0.0732044	-0.290503	0.259282	-1.11468	-0.573571		0.432075	-0.744009	0.528427	-1.25471	-0.854747	11	4	2	5
D2_055	35	0	1	0		-0.24749	1.001	-0.801548	0.27123	-1.33458		-0.179759	0.46017	-0.9161	0.313175	-1.84395	0	0	0	0
D2_056	34	0	1	1		-0.399808	-1.80438	-0.855448	-0.0990834	-0.154124		-0.0352876	-1.76553	-0.215165	0.415146	-0.410646	0	0	0	0
D2_057	28	0	1	1		-0.363476	-0.223494	0.248355	0.154662	0.423749		-0.975248	-0.290969	0.409684	0.366596	0.144719	9	4	2	3
D2_058	40	0	1	1		0.232313	-2.23415	1.17933	-0.958592	2.91661		-0.464961	-2.28411	1.32218	-0.619059	3.11308	12	0	2	10
D2_059	40	0	1	0		0.156302	0.412841	0.494135	-1.32578	0.790012		0.0479677	-0.448248	0.933877	-1.30901	0.705801	0	0	0	0
D2_060	34	0	1	0		0.988987	-0.875002	0.834502	-2.28008	1.26964		0.799779	-0.0139348	0.862253	-2.17883	1.38007	0	0	0	0
D2_061	37	0	1	1		0.249089	0.146602	0.602451	-0.60943	0.0432456		0.506675	-0.0388408	0.375465	-0.342822	-0.258816	7	0	0	7
D2_062	30	0	1	0		0.218848	-0.57351	0.348278	-0.430412	1.61397		-0.222685	-1.24465	0.396398	-0.318457	1.42626	18	2	3	13
D2_063	29	0	1	0		-0.787688	-0.601203	0.433561	0.608181	0.0308041		-0.950271	-0.194903	0.723424	0.5168	0.0067516	0	0	0	0
D2_064	30	0	1	0		-0.564691	-1.19795	0.179083	0.286098	0.27496		-0.373053	-1.76196	0.278892	0.514741	-0.420383	0	0	0	0
D2_065	29	0	1	1		-1.30666	-0.175761	0.150141	0.925913	-0.168036		-0.888768	-0.761216	0.463504	1.04691	-0.729831	3	0	3	0
D2_066	35	0	1	0		0.837948	-0.0329357	1.82795	-1.48304	0.565846		0.72912	-0.0296332	1.91673	-1.10502	0.175386	9	0	4	5
D2_067	30	0	1	1		-1.56679	0.521586	-0.743736	-0.485185	-0.0171534		-1.36196	0.176189	-0.741476	-0.772402	0.0543168	6	0	2	4
D2_068	29	0	1	1		-2.66473	-2.77323	-1.80166	-1.70077	0.0456746		-2.45304	-1.4017	-1.47813	-1.39965	-0.514465	31	14	2	15
D2_069	33	0	1	1		-0.952744	-0.70036	0.351815	-0.308111	1.37746		-1.67071	-1.32126	0.81385	-0.0561842	0.953467	17	0	5	12
D2_070	35	1	1	1		-0.415239	-0.645268	-0.440853	-0.270312	0.456998		-0.234446	-1.62416	-0.819315	-0.121586	0.18044	2	2	0	0
D2_071	30	0	1	0		-0.523522	1.67727	0.298247	-0.67846	-0.788084		-0.379814	0.992252	0.173779	-1.07368	-0.499634	0	0	0	0
D2_072	29	0	1	0		0.761779	-0.656174	-1.20317	0.823519	-0.773585		0.838192	-0.391141	-1.01955	0.776714	-1.19396	0	0	0	0
D2_073	36	0	1	1		-0.983628	1.69532	-0.226102	-0.772198	0.889389		-0.980705	0.340534	-0.250841	-0.899556	0.814493	10	0	2	8
D2_074	38	0	1	0		1.29317	-0.666238	1.28321	-3.60202	0.319596		1.78683	-1.03563	1.15822	-3.24044	-0.28726	1	1	0	0
D2_075	39	0	1	0		-0.571287	1.36385	-0.224892	-1.49499	1.00145		-0.263119	0.129397	-0.216186	-1.39175	0.861574	0	0	0	0
D2_076	37	0	1	1		-0.474032	0.284293	-0.248499	0.25223	-0.751092		-0.508946	0.316197	-0.148656	0.118959	-1.09373	6	0	0	6
D2_077	35	0	1	1		-1.76058	-1.4036	0.665932	1.19191	0.696762		-1.62065	-2.06619	0.554891	1.25392	0.267963	33	14	4	15
D2_078	36	0	1	1		0.933206	-2.31128	-0.836128	0.395416	2.2598		0.369097	-2.78025	-0.889033	0.864058	2.14941	17	0	5	12
D2_079	35	0	1	1		0.902253	-1.5588	0.151919	-0.906228	0.24376		1.0844	-1.51061	0.521479	-0.618719	-0.4338	44	7	28	9
D2_080	29	0	1	0		1.47654	-1.29825	-1.34844	0.310825	0.687873		1.42578	-0.974376	-1.29446	0.688873	0.395669	1	1	0	0
D2_081	31	0	1	0		-0.915595	0.415384	-0.329927	0.337505	-0.849897		-1.02322	0.804812	-0.199484	0.0328378	-0.926044	5	1	4	0
D2_082	37	0	1	0		-0.236803	0.381291	-0.243677	0.40923	0.271005		-0.24854	0.0569632	0.0203157	0.414606	0.0879585	4	2	0	2
D2_083	40	0	1	0		-0.154229	-0.610595	1.13085	-1.07743	0.626495		-0.173168	-1.26266	1.4108	-0.799024	0.316138	0	0	0	0
D2_084	29	1	1	0		0.0830431	-0.689473	0.02941	-0.618961	0.12871		-0.0803606	-1.19888	0.303428	-0.556926	-0.12333	3	0	0	3
D2_085	27	0	1	0		0.374014	-2.79759	-0.365944	0.456858	0.198132		0.949899	-2.3067	-0.515845	0.620427	-0.330977	0	0	0	0
D2_086	40	0	1	1		-0.808019	0.292537	-0.099085	-1.19083	-0.461862		-0.74552	-0.168081	0.361727	-1.34527	-0.633467	0	0	0	0
D2_087	37	1	1	1		-0.0577717	0.434806	1.20966	-0.530443	-1.42785		0.0329902	0.53336	0.974746	-0.700818	-1.50334	8	3	0	5
D2_088	37	1	1	0		0.494802	0.688861	-0.0427143	-2.2856	-0.137962		0.780937	-0.646204	0.100907	-2.20397	-0.618103	8	3	5	0
D2_089	36	0	1	0		0.511482	0.0203314	-0.72666	0.0661329	0.420669		0.506891	-0.140826	-0.629253	0.221743	0.189199	0	0	0	0
D2_090	35	0	1	0		1.11843	-2.07932	-0.884275	0.443478	0.936522		1.28825	-2.23865	-0.739466	0.454952	0.409988	4	4	0	0
D2_091	29	0	1	0		-1.29589	0.74814	0.60427	0.114731	-0.637468		-1.26739	0.0522094	0.545754	-0.206454	-0.770233	0	0	0	0
D2_092	28	1	1	0		-0.207227	-1.0705	-0.134511	-2.69363	0.485043		-0.250637	-0.777782	0.0123966	-2.69144	0.273051	0	0	0	0
D2_093	28	0	1	1		-2.73511	-2.16649	1.21316	0.431406	2.19181		-2.47428	-2.75763	1.27614	0.585334	1.9066	28	0	0	28
D2_094	31	0	1	1		0.164342	-0.91668	-0.118689	-0.930594	0.0120588		0.048748	-1.24154	-0.0893265	-1.12018	-0.330905	0	0	0	0
D2_095	32	0	1	0		-0.299484	-0.152996	0.477027	-1.26877	-1.32158		-1.19355	0.118375	0.320947	-1.19296	-1.35483	4	4	0	0
D2_096	30	0	1	1		-1.32917	0.258748	0.425748	-1.53929	0.720196		-1.32611	-0.605901	0.466596	-1.35058	0.390862	20	6	5	9
D2_097	32	0	1	1		0.454679	-0.680239	1.52459	-1.2476	2.80029		0.205906	-2.09502	1.7696	-0.944439	2.57179	10	5	2	3
D2_098	32	0	1	1		-0.138535	-1.08851	1.41722	-0.817748	0.109806		0.212133	-1.94509	1.07478	-0.255443	-0.633482	0	0	0	0
