# Supplementary material for: A double-hit of stress and low-grade inflammation on functional brain network mediates posttraumatic stress symptoms
Source: Nat Commun. 2020 Apr 20;11:1898. doi: 10.1038/s41467-020-15655-5 (PMC7171097; doi:10.1038/s41467-020-15655-5)
Supplement: Supplementary file 3 — Source Data [file 41467_2020_15655_MOESM3_ESM.zip › SourceData/SupplementrayFigure7_Dataset1.xlsx]

## Sheet: Sheet1
ID	age	sex	d1Inflammatory_activity	dimen25_strength_cen_san	dimen25_strength_cen_dmn	dimen25_strength_san_dmn	dimen25_strength_smn_cen_vin	dimen25_strength_smn_san_vin	dimen25_strength_smndmn_vin	dimen77_strength_cen_san	dimen77_strength_cen_dmn	dimen77_strength_san_dmn	dimen77_strength_smn_cen_vin	dimen77_strength_smn_san_vin	dimen77_strength_smndmn_vin	dimen200_strength_cen_san	dimen200_strength_cen_dmn	dimen200_strength_san_dmn	dimen200_strength_smn_cen_vin	dimen200_strength_smn_san_vin	dimen200_strength_smndmn_vin
D1_001	28	0	0	-2.05229	1.59668	3.95449	3.24389	3.49151	2.05081	-0.453795	2.23733	0.688048	0.815446	2.02108	1.74124	0.878569	1.55817	1.37989	0.741607	1.32731	1.16011
D1_002	22	0	1	1.44756	1.17629	3.88847	1.8041	2.6748	0.412916	0.309794	0.37561	2.80445	0.0803069	2.26675	-0.0689845	0.361863	1.40531	1.48459	0.143727	1.98013	0.989916
D1_003	28	0	0	4.29577	1.80906	1.42163	-3.54666	5.39083	3.18663	-1.1421	1.22085	0.573001	-2.14328	3.76153	2.17649	0.519726	1.20718	0.479814	-0.742284	0.209806	1.52493
D1_004	25	0	1	3.23689	-0.937391	1.80569	0.106772	1.78995	3.44585	-0.797431	0.68983	0.245923	-0.745718	2.68965	3.01611	1.86264	1.56065	0.42894	0.157401	0.704032	1.47238
D1_005	26	0	1	0.568468	1.18101	0.387065	0.999775	1.18102	-0.219541	0.847367	1.26803	1.35569	0.591603	0.625795	0.0088547	-0.194517	1.56729	0.851446	0.599779	1.08311	0.510459
D1_006	27	0	1	2.21347	0.441871	4.33654	-0.585911	3.64489	0.048403	0.843844	-0.0681571	3.14748	-0.182201	2.47776	0.348544	0.582285	1.35406	2.26164	0.0313689	0.556627	0.321221
D1_007	31	0	0	-0.524477	3.64231	5.47238	2.90838	1.90451	-0.0881271	2.69626	2.75947	5.60924	0.930333	1.98	0.538659	0.382989	2.07155	2.69463	0.413661	0.637997	0.281572
D1_008	32	0	0	3.5884	3.62521	0.186725	0.827895	0.449412	3.49565	-0.977664	1.03726	-0.37276	0.533616	2.49568	2.79415	1.66746	1.26056	-0.178388	0.365507	-0.280332	1.4708
D1_009	25	1	1	1.84828	4.30774	-1.33936	0.0150205	3.84807	3.50484	0.851477	3.4799	0.173757	-0.132157	1.5009	2.85103	0.91906	1.64836	0.365195	-0.114991	0.604556	1.46911
D1_010	27	1	0	-0.355676	1.74904	4.11669	1.77741	2.75982	1.75146	0.988892	0.788765	0.621369	0.580672	1.91846	1.82743	0.29687	1.34135	0.617528	0.337921	0.285961	0.400883
D1_011	31	0	0	2.68759	0.116405	1.54661	0.282684	1.01489	1.98523	-0.661682	0.0085187	-0.0528549	0.0878496	2.24874	1.74007	1.56811	1.08357	-0.139639	0.0808019	0.25375	0.755093
D1_012	33	1	0	0.71525	0.075651	5.91892	2.09316	1.44298	-0.568432	1.45004	1.14155	4.20923	1.44396	1.95812	-0.249462	0.694782	1.7657	2.59777	0.806234	1.06151	-0.0525754
D1_013	27	0	1	2.72305	3.62349	-2.94819	1.03542	0.371615	2.25987	-1.32329	1.50531	-3.14792	0.389039	1.59491	2.55611	1.80999	1.21711	-1.4435	0.0761137	0.8992	1.07106
D1_014	26	1	0	3.48542	-0.472155	4.99175	-1.49618	2.75476	0.907106	-2.68828	0.144227	2.23605	-1.69155	2.6154	0.914003	1.6406	1.52371	0.652111	-1.26544	1.6258	1.3049
D1_015	28	0	0	1.95187	1.78896	1.37095	2.61055	0.220577	1.6212	0.346535	0.331375	1.6307	0.284071	3.39442	0.924384	0.765144	1.42884	0.185361	0.193594	0.853411	0.967345
D1_016	25	0	0	1.55804	-3.79971	2.89253	0.337179	1.02052	-1.42538	-0.703914	-0.475016	2.8364	0.117771	1.46517	0.217778	0.695554	1.3185	0.852072	0.191122	0.0803955	0.573585
D1_017	30	0	1	0.0454323	-0.941124	2.69716	2.45462	3.15458	4.62521	0.802271	-0.656454	-2.11753	1.41862	3.13192	5.26717	0.980545	1.42317	0.409691	1.26171	0.844302	1.86286
D1_018	29	0	1	2.76198	-3.51753	6.03717	1.69449	1.96916	2.79343	0.198744	-0.481057	1.27208	0.247249	2.67819	2.84879	0.558039	1.76389	1.45667	1.78618	1.04555	2.13047
D1_019	26	0	1	1.76208	-0.389818	4.92845	4.72097	-0.0128048	2.62699	0.921907	0.988301	1.39782	1.41571	2.78743	1.78289	1.21456	1.99502	1.4734	2.04267	-0.604529	1.19845
D1_020	32	0	0	2.62985	0.38402	4.35037	-0.639695	4.20769	1.64104	0.478791	0.215771	2.56465	0.930098	2.6482	0.779011	0.49834	1.48752	0.873002	0.363873	1.23585	0.323136
D1_021	26	0	1	2.78656	-0.443347	3.20127	1.02958	1.33265	-0.0113188	0.626844	-0.131509	3.13388	0.591503	1.93621	0.923122	1.29276	1.77888	1.36215	0.185697	0.896618	0.515419
D1_022	29	0	1	2.76991	-1.33457	8.49415	0.132612	2.8564	-2.63515	0.477855	0.0453506	7.66232	0.509834	1.80637	-0.901305	2.1244	2.27839	4.63593	-0.475882	1.85712	-0.60353
D1_023	28	0	0	5.22743	-1.29904	2.45946	-0.716352	2.60988	2.00431	-0.144323	0.485765	2.6867	-0.30361	1.28186	2.19077	1.31352	1.19092	1.0969	-0.0220834	0.36053	0.608818
D1_024	31	0	0	1.98333	1.66211	2.69739	1.4614	0.449205	2.04961	-0.391623	0.561747	0.743653	0.431942	2.39146	2.11012	1.37766	1.53917	0.592297	0.547883	0.423339	1.35412
D1_025	28	1	0	2.44282	-2.95716	4.09356	-0.323704	2.02689	0.425035	0.602042	0.365949	2.93049	0.014218	1.52698	0.625789	1.17807	0.973842	1.44044	-0.0848652	0.768956	0.0492997
D1_026	34	0	0	0.410433	2.42164	4.50099	1.35979	2.09469	1.52453	-0.0851285	1.76585	1.68237	-0.76246	1.85203	2.05502	0.632671	1.36273	1.01315	-0.15657	0.641677	1.21735
D1_027	28	0	0	1.97928	1.68686	4.2606	0.655793	1.71601	-1.16148	2.07714	2.07015	4.864	-0.224197	1.81281	-0.144249	0.403482	2.22686	2.4726	0.234545	0.658446	0.29491
D1_028	30	0	0	4.04778	5.00742	-1.17782	3.6704	-1.22123	0.582015	0.18987	2.53767	2.10401	1.48347	-0.473762	0.807142	1.06338	1.50434	0.383113	1.21491	-0.0691514	0.546464
D1_029	29	0	0	-1.85163	1.29051	4.27769	1.56584	2.24259	-1.0557	2.22357	1.22964	3.21731	0.805915	1.44642	-0.296312	0.0104172	1.6218	2.29705	0.345992	0.76795	-0.0174305
D1_030	23	0	1	-0.155777	1.71351	4.69475	1.48917	1.64783	0.952743	1.57924	0.211904	4.33931	0.48384	1.72487	1.2642	0.720886	1.87777	2.43262	0.163077	0.926408	0.468718
D1_031	24	0	0	2.48463	-0.889829	1.14635	1.17511	1.20399	1.51477	-0.474684	-0.193313	-0.655471	0.581729	1.44169	1.55037	0.905644	1.34717	-0.0158623	0.724611	0.883954	0.484991
D1_032	24	1	0	3.08041	0.352374	0.271015	-0.206021	1.35249	2.00255	-0.925802	1.32246	-0.71661	-0.67486	2.02681	1.77046	1.127	1.39627	-0.0188634	0.0552922	0.37908	1.14371
D1_033	26	0	0	0.984521	-0.914905	4.20153	0.988053	2.85712	0.756789	0.900777	0.8495	2.09449	0.117888	1.11754	1.36381	0.930316	1.03134	1.15501	-0.127767	0.779271	0.57055
D1_034	27	0	1	-1.69877	0.391069	3.8265	-0.163796	0.419352	0.0487821	2.10442	0.967442	3.71949	-0.340895	0.684622	-0.0620132	0.209672	1.66322	1.96244	0.337842	0.354179	0.74893
D1_035	20	1	0	1.32881	2.1661	2.39955	0.817892	1.22578	-0.887897	0.233682	0.970208	1.8057	0.167448	0.937066	-0.437275	0.54706	0.841423	0.54283	-0.0142928	0.822076	-0.0173053
D1_036	28	0	0	1.76009	1.74106	0.350235	-0.274619	2.40688	-0.864665	-0.968604	0.950366	1.01234	-1.12227	1.64892	-0.293579	0.785214	1.16579	0.0903059	-0.517035	1.02203	0.940751
D1_037	34	0	0	1.47409	0.225395	0.66206	0.548389	1.86998	1.78892	-1.45481	-0.217073	-0.149663	-0.125341	2.36635	1.85473	0.972255	0.877086	-0.17733	0.104556	1.02675	1.11301
D1_038	32	0	0	3.1645	3.48858	-1.14417	0.833713	0.434142	3.76204	-0.646664	1.75176	-1.73669	0.513528	2.76516	3.22586	1.58193	1.22582	-0.136721	0.777934	0.26082	1.6129
D1_039	27	0	0	4.70036	-1.33035	4.9589	-1.30155	3.66384	-0.406356	-1.22449	-0.357554	2.20886	-0.504155	3.02223	0.375043	1.79956	0.999643	1.51491	-0.292901	1.02795	0.347957
D1_040	25	0	0	1.30059	1.02377	1.29316	-0.322351	3.92224	1.63096	-0.827485	1.18074	-1.2174	-0.436679	1.24309	1.75664	1.00418	0.850097	-0.0619773	-0.450117	1.75604	0.990796
D1_041	26	0	0	2.77143	3.29756	-1.75779	-1.37398	3.07956	1.59752	-0.290228	1.96764	-1.90213	-0.754127	1.67002	1.99972	1.03266	1.3138	0.100291	-0.386443	1.14066	0.967447
D1_042	23	0	0	3.92666	-1.00508	2.99694	0.450056	1.31336	1.22074	-0.197712	0.283983	1.08095	0.472979	2.00018	1.55135	0.732299	1.37414	0.849466	0.683547	0.233726	0.591373
D1_043	25	0	0	1.34706	-0.127815	1.27537	2.52084	0.906364	2.8695	-0.393189	-0.429317	-0.819793	0.967986	2.11767	3.10021	0.857998	0.931881	-0.348704	0.456211	0.93249	1.54191
D1_044	28	0	0	2.89696	1.28038	3.01735	2.15278	0.385316	0.294314	0.867328	1.15301	3.06522	1.42848	1.79069	0.612965	1.03829	1.44505	1.78058	0.94096	0.493019	0.499461
D1_045	29	0	0	2.00948	1.24165	4.13107	1.9452	-0.22347	1.32113	0.197997	0.959616	3.83239	0.895676	2.845	1.04215	1.36356	1.34226	0.88937	0.346962	0.43204	0.349425
D1_046	26	0	0	1.30313	0.959941	5.86425	-0.434321	2.03282	1.3234	-0.788228	1.8201	3.70169	-0.802503	1.86739	1.55843	2.53614	1.14192	2.97949	-0.835211	1.29491	0.768172
D1_047	29	1	0	1.24025	4.01056	3.02392	0.636406	2.79224	3.41658	0.921818	2.17311	1.69822	-0.340348	2.84786	2.76424	0.920741	1.432	0.873362	-0.0356801	-0.200544	1.46759
D1_048	28	1	1	3.75204	3.1705	-2.8895	-0.0130057	3.53199	3.53684	-1.5835	3.03628	-1.79449	-0.641867	2.39918	3.80833	1.82201	1.2736	-0.159339	-0.12986	0.474746	1.36145
D1_049	34	0	1	3.19226	0.063825	4.27675	-0.497414	3.28509	0.689504	-0.0112695	0.37155	2.89944	0.645284	1.3715	0.406556	1.09428	1.66925	0.385684	-0.501305	1.03285	1.11054
D1_050	28	0	0	2.7826	0.213394	3.32718	-0.2905	3.82424	1.40265	-1.81058	1.49636	1.13622	-0.793643	2.51534	1.61298	1.13156	1.5809	0.236256	0.0608894	1.3245	1.32001
D1_051	27	0	0	3.0601	-0.553646	1.70304	0.677109	0.0871634	4.30479	-2.32731	0.676467	-0.759626	-0.626606	2.92927	3.4508	1.59402	1.65747	0.201143	-0.0639551	0.17143	2.21132
D1_052	32	0	0	2.35979	1.43094	3.68931	-1.48116	2.75632	2.22786	0.116176	1.58945	1.87889	-1.51504	2.47178	2.29354	0.982418	1.3539	0.718748	-0.0599022	0.892824	1.27895
D1_053	27	0	0	2.1921	2.74395	2.27524	2.32502	-0.237659	1.03598	0.606379	0.795605	2.77511	0.849214	0.546146	1.12135	1.57364	1.78243	0.0715531	0.813395	-0.163074	0.659503
D1_054	28	0	0	1.74607	-1.13726	5.8377	1.22428	2.65688	0.367569	0.457813	0.171292	2.61784	0.607136	0.700936	0.969392	0.598145	1.67109	1.31641	0.347446	0.987175	0.495127
D1_055	26	0	0	1.63772	1.34197	0.98113	0.872244	2.10461	2.36565	1.25963	0.143837	-1.13469	0.193214	2.06122	2.2287	0.485718	1.28943	0.44109	0.164321	0.786863	1.17975
D1_056	25	0	0	1.2836	-0.363975	2.85998	2.19595	1.47435	2.28438	0.594717	0.157235	-0.27562	1.31068	1.26344	2.58479	0.992532	1.28588	1.90822	0.750204	-0.0319387	0.958924
D1_057	25	1	0	0.741049	3.83262	3.60431	1.04411	2.11864	-0.122093	2.73015	3.23916	4.4618	0.884397	0.412862	0.141218	-0.328202	2.08109	2.39572	0.111308	0.432792	0.279073
D1_058	29	0	0	2.04153	3.33416	-1.27269	-0.380323	2.3358	3.76783	0.330555	3.05087	-1.4642	-0.641631	2.55162	2.8322	1.69565	1.21154	-0.713409	-0.550999	0.874762	1.62499
D1_059	24	0	0	1.66831	-1.05626	4.73794	-0.169874	1.98012	-0.521703	1.40473	0.0626209	1.95489	0.394468	1.49761	0.372668	1.45262	1.49447	1.04901	-0.0952642	0.623021	0.166031
D1_060	29	0	0	0.868651	-0.787617	3.29904	1.58777	2.37	-0.570725	1.20101	-0.0063881	3.39094	0.625484	2.73699	0.573935	0.56442	1.44083	1.96327	0.354597	0.833309	0.226874
D1_061	30	0	0	-0.194277	0.603389	2.43921	1.70321	2.13753	0.52794	0.135789	0.591304	-0.124814	1.16159	2.5294	0.923341	1.29184	1.51787	0.768968	0.445385	0.974404	0.439406
D1_062	31	0	1	2.54657	1.77457	3.55944	-0.208825	1.77617	2.69838	-0.687064	1.23038	-0.018261	-0.609236	3.2341	3.04135	1.60487	1.24557	1.03524	-0.234282	1.05524	1.43151
D1_063	23	0	0	1.22505	-0.517934	6.89858	0.836206	2.24679	-0.0980075	-0.462779	0.431476	2.62522	0.0841551	0.324648	0.292681	1.53992	1.36029	1.84156	0.442105	0.204528	0.904205
D1_064	29	0	0	0.421018	0.482871	4.61875	0.454681	1.74577	0.0259151	0.29632	0.387064	3.44394	0.131312	1.11602	0.350107	1.00651	1.43477	1.00298	0.0118729	0.661077	0.398349
D1_065	24	0	0	1.59888	2.04383	2.44686	0.56092	1.26159	0.795455	-0.174609	1.24263	0.724983	0.173805	2.60216	0.911349	0.88013	1.2455	0.176282	0.0282518	0.670382	1.12156
D1_066	26	0	1	2.3792	0.302444	4.93691	-0.276324	2.90074	1.9869	0.799069	0.486089	3.32571	0.126939	1.81638	1.26517	1.14212	2.10132	1.9338	-0.12789	0.587483	1.22073
D1_067	26	0	1	1.99899	0.685466	-1.94287	0.337473	3.94987	3.11223	-0.587917	0.609065	-2.93467	-0.135978	2.40012	2.97521	0.820782	1.22674	-0.255303	-0.331291	1.58383	1.25154
D1_068	27	0	0	-0.727386	2.66188	3.51471	0.98422	2.93674	-0.516982	3.12584	2.35587	3.71701	0.184823	1.55942	-0.0793399	-0.140442	1.45858	2.67013	0.145317	1.36807	0.129492
D1_069	24	1	0	0.36541	1.36821	4.90326	2.90021	1.96418	0.706699	0.181919	0.211939	2.36571	0.838627	1.383	0.536075	0.570736	1.77337	0.632223	1.29268	0.349481	0.93703
D1_070	26	0	1	2.84387	-1.90848	5.02494	1.64263	1.38523	0.524454	-0.113889	-0.188076	3.06327	0.448679	1.3089	0.350028	0.798462	1.50219	1.42863	0.904899	0.900052	0.730702
D1_071	31	0	1	-0.979303	-1.22123	3.26119	2.65613	3.1716	1.55304	0.738092	-0.2349	-0.971096	1.05077	2.05233	2.19054	0.256321	1.12203	0.958772	0.585009	1.30566	0.342679
D1_072	32	0	0	0.891327	1.00581	5.74481	0.0715894	2.74377	0.337319	3.51376	2.94413	4.77303	0.240771	1.735	0.343623	-0.0209082	2.06217	2.88	0.0402888	1.10175	0.263166
D1_073	25	0	0	0.552654	0.700117	3.41607	0.978457	0.918753	-0.363437	2.05168	0.592429	2.96647	0.664874	1.62493	0.0874659	0.436556	1.65093	1.69545	0.0685081	0.942874	-0.0490494
D1_074	30	0	1	1.82456	0.905954	7.92958	2.3478	2.46373	-0.699264	0.75148	0.239119	3.91925	0.895558	2.15412	-0.474108	1.2245	1.351	2.26446	0.578608	1.24911	0.0357148
D1_075	23	1	0	2.54427	2.83575	-2.3186	1.21285	1.23193	2.35832	-0.685305	1.46606	-1.53998	-0.374553	3.30796	2.08276	0.891109	1.50038	-1.2907	0.0271248	0.365592	1.33077
D1_076	32	0	1	3.11635	-0.031055	1.63533	0.119232	0.518327	2.6777	-0.787073	1.23994	1.16416	-0.492504	1.4134	2.96128	1.338	1.50382	1.02839	0.375529	-0.387081	1.38574
D1_077	26	0	0	0.488528	2.12441	2.28957	1.3535	3.25555	0.852391	0.309988	1.00924	1.50959	-0.216245	2.78579	1.69524	0.459879	1.42879	1.24575	0.509657	2.39086	0.748856
D1_078	28	0	1	1.3414	0.736167	3.98381	1.7833	3.11614	0.844704	-0.400595	0.0454345	3.64876	0.644253	2.30076	1.05374	1.43744	1.61183	1.84486	0.19988	1.40721	0.584525
D1_079	28	0	0	2.31834	-0.391002	1.71409	-0.480088	0.605449	3.61601	-0.282815	0.397279	0.569176	-0.82395	1.38806	2.93753	0.786473	1.40053	0.637412	0.279349	0.176698	1.13304
D1_080	26	1	0	0.582285	0.960741	-0.971197	2.38679	0.895274	4.58119	1.21093	1.03581	-0.352879	0.516345	2.38623	3.53166	0.499747	1.59908	0.529356	0.536249	-0.872104	1.33761
D1_081	33	0	0	-0.177044	2.10283	6.46676	1.03148	3.43054	-0.824036	0.65593	-0.0612881	3.47347	0.126061	1.75937	-0.285065	0.773185	1.75315	2.11604	-0.0190908	1.34756	-0.277376
D1_082	28	0	1	3.01729	1.55139	-0.748222	-1.39045	3.13601	4.85791	-1.83512	1.00988	-1.11316	-1.18479	2.71227	3.44855	1.01895	0.620613	-0.410385	-0.436667	0.313078	1.70498
D1_083	33	0	0	2.80275	1.84709	4.34208	3.38661	-0.494211	-0.872896	1.98781	0.931651	2.57206	1.81813	1.44704	-0.543827	1.23617	2.28288	2.3081	0.756966	-0.0454848	0.0792203
D1_084	25	1	0	0.646365	1.80176	-2.58791	1.43221	4.10045	5.08132	-1.18527	1.25881	-1.38778	0.284369	3.96087	4.16908	2.2036	1.3431	0.168136	0.197922	0.935045	1.28594
D1_085	25	0	0	5.12022	2.21796	-2.45627	-1.71038	3.56309	3.06039	-3.04945	2.13327	-3.47362	-1.43724	1.93719	3.20237	1.86018	1.42299	-1.87546	-0.813965	1.53325	1.86739
D1_086	26	0	1	0.990359	-1.01471	2.64407	0.848804	1.44622	-0.0512527	-0.156116	0.927369	2.69731	0.0652285	1.78433	0.285948	0.46732	1.34199	0.635262	0.329909	0.565453	0.482458
D1_087	27	0	0	2.80608	2.15669	-2.38088	-0.133388	1.76778	2.13143	0.0275407	2.33593	-1.0861	-0.270079	1.34443	2.60961	0.947293	1.78084	-0.787257	-0.389463	1.00619	1.172
D1_088	25	0	0	3.66603	4.05458	-2.76428	-0.856719	4.99807	4.96112	0.0391284	2.0857	-1.99996	0.615687	2.39948	4.00656	1.39087	0.815507	0.1688	-0.0765331	0.47005	1.63471
D1_089	26	0	0	0.470886	2.49772	5.74575	1.36566	2.25389	-1.01555	-0.123002	1.48416	3.71873	0.600055	2.24197	-0.640377	0.839698	1.6816	1.78943	0.0227667	0.484432	0.0357621
D1_090	26	0	1	2.48281	-3.24313	6.61174	-0.579991	2.99013	-0.710522	1.81422	-0.290417	4.23707	0.55375	1.18486	0.146087	0.470699	2.05547	2.43737	0.0569967	0.913531	0.0500838
D1_091	28	0	0	3.93727	1.13081	0.849621	1.06947	-0.872635	0.650176	0.0710936	-0.0259999	1.30455	0.713939	1.7543	0.511623	0.59158	1.51308	0.103792	0.668087	0.560032	0.616312
D1_092	24	1	0	2.077	1.68518	1.45089	-0.0502796	2.48115	3.56539	-0.0418945	0.371565	0.738242	0.345112	2.7529	2.58377	1.20716	1.3367	0.792693	0.325452	0.977911	1.80061
D1_093	28	0	1	1.56971	2.14612	-0.1433	1.45318	1.85286	0.582864	0.157954	2.44493	-0.237689	0.185311	2.27476	0.941565	0.67444	1.68712	0.258854	0.297134	1.0723	1.24763
D1_094	29	1	1	3.38783	0.610016	5.36341	1.53706	0.237475	1.88533	-0.522332	0.844984	1.63594	0.753971	1.76194	1.66036	1.58877	2.037	1.52672	1.00797	0.100434	0.693972
D1_095	27	0	1	1.49188	-0.57886	2.84065	0.350116	1.06814	1.03744	0.674337	-0.0136011	1.9533	0.684465	1.91787	0.711515	0.641498	1.75382	0.0120626	0.171976	0.499178	0.241127
D1_096	29	0	0	0.897013	1.27926	4.99729	3.00593	0.0360648	-0.0380531	2.47943	1.38095	3.6618	2.17185	1.22921	0.195956	0.590497	2.04322	2.39007	1.1523	0.31914	0.160014
D1_097	32	0	1	0.969255	0.311334	3.88694	0.682836	-0.0419082	1.00021	0.700845	0.9095	1.77554	0.844908	1.13777	1.13427	0.754407	1.44648	0.291671	0.541185	-0.229833	0.49603
D1_098	25	0	0	3.3906	-3.18355	7.32141	-1.47951	1.9475	0.87532	-0.673911	-0.289219	3.90732	-0.489049	1.47021	0.788937	2.72425	1.60161	2.49661	-0.532687	0.746578	0.520807
D1_099	34	0	1	2.75134	1.02755	-0.49271	0.45523	2.54679	2.28379	-1.84379	1.07602	-0.853258	0.146607	2.20468	2.13519	1.76876	1.20607	-0.660655	-0.0756198	0.771283	1.04797
D1_100	23	0	0	0.0789607	-0.238675	6.4832	0.905372	2.85482	-0.724037	0.862073	0.420887	3.43015	0.436706	1.87505	-0.226611	1.36977	1.4383	2.51778	-0.155596	1.159	-0.180621
D1_101	23	0	1	2.67485	1.12614	0.052875	-0.790616	4.39583	4.25001	0.325654	0.898324	-1.17792	0.0080628	2.07338	3.78646	1.25589	0.692852	1.10471	-0.018763	1.50805	1.66751
D1_102	30	0	1	2.14567	-1.80125	6.4684	-0.737797	2.0705	1.19731	0.749062	-0.139282	3.71507	-0.742224	1.19739	1.01982	1.02245	1.08617	1.57284	-0.194949	0.39975	0.804949
D1_103	26	1	1	2.6053	0.623962	-0.39947	0.744871	4.27838	3.68979	-0.608136	-0.417057	0.363761	0.191169	2.93863	2.20396	1.14439	1.39638	-0.0574475	0.666082	0.946944	1.25351
D1_104	24	0	0	2.48791	0.254715	5.30307	0.616862	1.92876	0.700379	-0.443273	0.676352	2.06502	0.263396	2.98648	1.71405	1.36327	1.17399	0.65249	-0.0660118	1.11314	0.583796
D1_105	26	0	0	1.60858	-0.353095	3.43703	0.412229	2.66333	-0.201284	1.60874	0.395376	2.49564	0.470041	1.41073	0.365207	0.140609	0.969581	1.57795	0.322937	0.609538	0.316914
D1_106	29	0	1	4.10924	1.74685	-0.45216	0.486478	3.70026	1.35154	-0.926042	0.671081	0.563952	0.0806644	1.68466	1.68283	1.56398	1.78652	0.110871	-0.209485	1.40457	1.29799
D1_107	31	0	1	-2.07494	0.595754	5.04084	1.67589	3.46848	0.4449	1.03577	1.13219	4.49454	0.549927	2.1059	0.242101	0.4465	1.63564	2.771	0.474796	1.4865	0.81848
D1_108	30	0	0	3.13907	0.101678	2.35967	-0.30432	3.19874	1.58398	-0.276901	1.80694	1.0419	-0.618406	1.57243	2.03545	1.7189	2.0789	0.805965	-0.961385	1.65011	0.858418
D1_109	29	0	1	1.28856	0.863117	4.61295	2.23412	1.63716	1.77643	-0.877461	-0.79399	1.65719	0.796934	1.92256	1.93189	1.40729	1.04476	1.27729	0.512469	0.379913	0.915099
D1_110	29	0	0	2.40524	0.819253	6.19458	-0.520655	2.38241	1.632	-0.564889	-0.0911781	3.03114	-0.701372	2.43714	1.89379	1.18932	1.31795	1.97198	-0.169137	0.897866	0.990772
D1_111	26	0	0	4.53756	-0.186193	2.37505	-0.29875	4.43166	1.45596	-2.19326	-0.149479	0.0119205	0.0203955	4.15235	2.27151	2.55584	1.60186	0.101403	-0.243106	1.30473	0.634151
D1_112	28	0	0	2.32071	4.94578	-0.11816	-0.0703464	2.30243	1.3295	0.841934	1.59444	0.0568262	0.508897	3.09158	1.07015	1.31799	1.69291	-0.304114	0.0126563	1.18208	0.629217
D1_113	26	0	1	1.10383	0.899509	0.318135	0.220746	3.19178	4.19558	0.523889	0.118801	-2.56819	0.104279	3.04394	3.68313	0.682911	1.44434	0.394868	0.115149	0.56992	1.34247
D1_114	30	0	1	0.992885	0.878197	2.75315	3.07357	-0.283359	0.0172425	0.909481	0.233255	2.07977	1.39129	2.59812	0.184893	0.725767	1.71505	0.90723	1.51585	0.358307	0.152711
D1_115	33	0	1	1.86464	0.694985	2.41428	0.740946	2.38473	0.424885	1.5262	1.13302	3.55153	0.505091	1.68544	0.916653	0.515617	1.77062	2.12139	0.487658	0.34189	0.431249
D1_116	27	0	1	4.1234	-4.17943	6.92727	1.57539	2.40453	2.66003	-2.37823	-0.341725	2.02094	0.267063	2.09799	2.56519	1.7805	1.24123	1.27542	0.13694	1.12976	1.57527
D1_117	33	0	1	1.64155	2.28817	3.38732	0.927953	2.45454	-0.770796	1.93212	1.5818	3.44303	0.561053	0.864978	-0.549801	0.514091	1.61258	2.2334	-0.0072089	1.24258	0.376732
D1_118	31	0	1	3.16237	-1.04185	3.098	0.772021	1.55543	1.28866	-0.410901	0.741933	-0.376232	0.816188	2.5759	1.25852	0.834424	1.05431	0.430649	0.500005	0.588511	0.450977
D1_119	29	0	1	0.594557	0.227657	4.61991	2.52461	1.6442	-0.245378	0.348848	0.723295	3.45865	0.803546	1.77494	0.553633	0.755108	1.68968	2.52332	0.944794	1.12323	0.190512
D1_120	26	0	1	-0.212636	-0.742417	2.62616	0.576753	3.63451	3.03695	0.365625	0.462156	1.90545	-0.777616	3.1477	3.21155	0.949706	1.03124	0.760379	0.621716	0.0493772	1.22867
D1_121	33	0	0	1.14135	1.24297	7.57575	1.15852	1.20651	0.0172167	0.598789	0.577921	5.5448	0.205306	1.7208	-0.0257023	0.827547	1.7035	2.11296	0.362605	0.411072	0.654195
D1_122	32	0	0	3.44942	-0.743538	5.07826	0.0677625	3.01821	0.860969	1.6747	1.87163	4.00084	0.237644	0.521965	1.16164	0.872053	2.20195	3.19137	0.196597	0.0766727	0.785457
D1_123	30	0	1	2.87918	-1.5894	3.23087	0.938321	0.794997	3.57801	-1.21051	1.07182	-0.156735	-0.294893	1.97031	3.11815	1.25348	0.873738	0.544939	0.93033	-0.0295876	2.09309
D1_124	29	0	0	3.46214	0.646555	0.329795	0.965461	1.90608	3.18998	-0.873481	1.14104	0.304134	-0.327082	1.83633	2.7208	1.09316	1.37171	0.116451	0.349816	0.0508847	1.2071
D1_125	29	0	0	0.600872	2.8036	2.38029	1.98646	2.51319	2.63276	0.367155	0.67813	1.79634	0.959774	3.3973	2.41336	1.18771	1.81032	0.870959	0.165923	0.658245	0.579218
D1_126	27	0	1	2.11291	2.26968	0.364691	0.636779	1.34479	2.31158	0.227995	1.42093	-1.12932	0.361233	2.14215	2.08443	1.39752	1.41256	-0.271128	0.169069	0.297813	1.01026
D1_127	30	0	1	2.70912	0.19349	4.6376	0.375826	0.708525	2.45676	-1.38095	-0.0328735	2.38934	-0.199556	3.3459	2.53205	1.28207	1.2334	0.882294	0.696322	-0.537747	1.31996
D1_128	28	0	0	2.47684	-0.836739	0.932755	-0.344669	2.12555	4.07063	-1.01742	0.843309	-0.912332	-0.572361	1.61895	3.43096	1.32824	0.870222	-0.272211	-0.0605952	1.06435	1.73699
D1_129	29	0	1	3.16817	-0.746056	0.788505	0.504209	0.333787	-1.02803	-0.0278623	0.14424	3.53363	0.258235	1.50025	-0.706999	0.792107	1.19321	0.349056	0.164085	0.602552	0.0584668
D1_130	34	0	0	2.49431	0.450232	7.68855	-0.0184254	2.92281	-0.752213	0.949922	1.40036	3.60403	0.637305	1.27568	-0.205832	0.746578	0.884561	2.70732	0.0487984	0.714271	-0.357299
D1_131	33	1	1	0.854927	1.2251	2.39992	0.252215	3.18382	1.00325	-0.737576	0.622547	0.902509	-0.182431	1.38731	0.671495	0.542371	1.30868	-0.448958	-0.131388	0.833865	0.713996
D1_132	26	0	0	0.829725	-0.78427	7.33762	0.781087	1.61068	-0.631893	0.506993	0.101424	3.44121	0.378238	1.46764	0.293439	1.74742	1.25206	2.26125	-0.0015154	0.483721	0.149716
D1_133	29	0	1	2.00592	-2.74171	3.94825	2.51448	1.01859	3.3613	-1.35663	-0.408689	0.48331	0.654948	1.40583	1.95424	0.94853	1.10487	0.0153442	0.535204	0.0015147	1.29718
D1_134	31	0	1	0.413442	-1.37096	2.76202	0.413472	2.06332	2.29125	-0.349638	-0.0982896	0.0237898	-0.0295316	2.52578	2.29078	0.905642	1.03411	0.159094	0.127587	0.524418	1.30997
D1_135	30	0	1	-0.0459477	0.702608	-1.41864	2.95037	0.315729	-2.21308	2.78872	0.133644	0.528184	2.32407	2.6195	-1.26256	0.192798	1.69056	1.03852	1.37835	0.723166	-0.523487
D1_136	32	0	1	3.40915	3.78641	-1.95982	-0.674081	2.1152	2.55942	-0.823174	2.71297	-2.20761	-0.0302882	1.79622	2.888	1.14289	1.62423	-0.346825	-0.0252635	0.872299	1.12285
D1_137	32	0	1	3.79422	2.67057	0.284125	1.45326	0.567505	1.31948	-0.925356	1.76958	2.053	0.652359	0.956986	0.640359	1.42527	1.18238	-1.55774	-0.0859523	-0.43342	0.207124
D1_138	24	0	0	1.82343	-1.68001	6.2988	-0.327672	2.67941	-0.640217	1.63872	-0.25348	3.28017	0.278278	2.00918	-0.317902	0.493957	1.30229	2.87047	0.222696	0.531535	0.316533
D1_139	25	0	1	2.91812	3.19869	-0.594525	0.371105	1.69221	2.96772	0.0879223	1.76347	1.51724	-0.319736	1.284	2.17232	1.199	1.2322	-0.346939	0.224203	0.119106	1.15669
D1_140	28	0	0	5.448	3.29062	-0.62172	-1.8087	2.92068	1.77461	-1.37168	2.22357	-1.6485	-0.755411	2.56086	2.024	2.15578	1.21978	-0.819795	-0.784353	1.13723	1.23423
D1_141	23	0	0	2.74448	-2.96186	7.21941	0.257666	2.55578	-1.32852	-0.522649	-1.07487	5.50445	0.268572	2.92561	-0.582493	2.4886	1.95454	2.82823	-0.40912	1.64657	-0.646457
D1_142	31	0	1	0.931319	1.01605	3.1151	0.228671	3.71764	0.122486	1.35775	0.874062	4.46746	0.0268876	1.45815	-0.300078	0.338583	1.20127	1.36739	-0.145709	1.05036	0.206242
D1_143	32	0	0	0.982049	-0.180083	6.02597	2.08627	1.67533	-0.426516	2.6993	1.75639	4.94107	1.81298	1.91146	0.182508	1.05086	1.47642	2.37245	0.548341	0.428111	0.0469854
D1_144	26	0	0	1.75437	0.178245	4.3553	-0.180216	1.25615	0.823992	0.0205529	-0.0774857	3.07653	0.0517488	0.860279	0.676777	1.03407	1.6456	1.73743	0.161144	0.211182	0.969908
D1_145	27	0	0	1.44938	2.63036	3.84843	2.48337	1.34647	0.739183	0.428359	0.234418	2.04129	0.398227	3.11534	0.233452	1.05636	1.32368	1.2701	1.24565	0.471489	0.0870476
D1_146	34	0	1	2.20939	2.24913	-0.676936	0.703795	2.08044	2.40083	-1.93823	0.904931	-0.910666	0.19425	1.59578	2.36694	1.11815	1.08177	-0.824475	0.162492	0.379675	0.661237
D1_147	29	0	0	0.873098	0.51881	3.74606	0.858453	0.696583	0.979783	0.112441	0.58041	2.73281	-0.0177867	1.67458	1.15641	0.802269	1.15787	0.905768	0.143348	0.25043	0.75793
D1_148	32	0	1	3.9855	-1.79908	3.70195	1.60013	-0.574509	1.78417	-0.647816	0.548562	-0.983777	0.744937	2.4113	1.52487	1.90736	0.938788	0.544734	0.702073	0.384568	0.911356
D1_149	31	0	1	1.61048	-1.22204	2.5198	-0.228811	1.26117	1.17034	0.0700564	-0.0551912	1.31857	-0.165316	1.72668	0.949456	0.540733	0.731223	0.290757	0.303512	-0.355322	0.789047
D1_150	34	0	0	-0.419279	0.195775	3.42582	1.48633	-0.193964	0.16479	0.0888553	0.62174	2.62275	0.348535	0.114374	0.239898	0.219591	0.853247	0.428038	0.432282	0.441583	0.541649
D1_151	26	0	1	1.04455	-1.1459	3.46018	0.568739	3.39159	-0.579725	1.15179	0.823506	2.90731	0.284094	1.58075	-0.0160167	0.802548	1.47072	0.761417	-0.0741288	0.816752	0.55537
D1_152	28	0	1	1.1108	-0.239892	2.10712	0.135281	2.62015	1.53318	-1.08598	0.677373	-1.40812	0.517867	1.52623	1.53706	0.915187	0.87213	0.121838	-0.0256521	0.499479	0.547698
D1_153	28	0	0	2.83082	-0.18818	2.39943	0.622162	0.719499	-0.551974	-0.154552	0.727264	3.36419	-0.0748681	0.273437	0.0158362	0.62369	1.19312	1.15836	0.540243	0.329058	0.893866
D1_154	30	0	1	0.861883	0.272855	2.74962	0.690922	2.17368	2.32392	0.299296	0.199729	0.776124	-0.105165	1.99655	2.0452	0.402996	0.949381	0.855755	0.151164	0.553179	0.801889
D1_155	26	1	0	0.826077	-0.031735	4.54359	0.905303	1.08105	-0.626519	1.37163	0.700926	2.15101	0.634668	1.51427	-0.498406	0.181835	1.09805	1.22464	0.340057	0.637225	0.193716
D1_156	27	0	0	0.007915	1.20631	4.62764	0.390704	1.21309	0.646441	1.11393	0.750954	2.89135	-0.442159	1.60308	0.843119	0.458161	1.67855	1.32367	-0.14935	-0.136198	0.692486
D1_157	31	0	0	0.615028	-1.74749	1.56105	2.90891	1.25334	2.18241	-0.312031	-0.106872	-1.08329	1.64024	2.62	1.28545	0.255735	0.683352	-0.231194	0.57453	0.260373	0.900569
D1_158	32	0	0	4.02814	1.53041	0.847092	1.4239	2.03652	2.30539	-1.64024	0.014414	0.552974	0.287927	2.3499	1.77136	1.47979	1.16695	0.0163881	0.487076	0.142095	0.738413
D1_159	29	0	0	0.726132	-0.715176	4.97768	0.911552	0.763599	1.12382	2.36199	0.775099	2.98661	0.466434	1.37143	1.24666	0.299724	1.82913	1.92824	0.286772	0.348934	0.480389
D1_160	26	0	0	2.11475	1.52616	3.2398	3.60236	-1.45504	0.601035	1.23013	0.428952	1.7528	1.34606	1.60051	1.1792	0.613436	1.47158	1.06341	1.43399	0.331925	0.625173
D1_161	29	1	1	3.41842	3.44859	-0.100228	-0.0096989	-0.131366	3.27821	-1.46164	1.37471	0.711447	-0.0028475	0.254066	2.29842	1.14635	0.907809	0.106287	0.267987	-0.297412	0.553453
D1_162	32	0	0	3.74015	1.64953	-0.882332	4.69862	-2.9008	3.7169	-0.89667	1.02411	-0.743159	1.18579	2.1688	3.28786	1.76431	0.883032	-1.17862	1.66908	-0.694597	1.84462
D1_163	31	0	1	4.25226	1.16268	1.38034	1.9604	0.0071505	4.91446	-0.659121	2.47578	0.541304	-0.620847	3.67073	4.73853	1.82043	1.60519	0.0578022	1.10856	-0.0614597	2.06901
D1_164	34	0	0	3.20879	1.39898	2.96141	1.64737	-0.819146	3.70064	-0.521503	0.783299	1.7853	0.134798	2.47584	2.81987	1.23759	1.24142	0.608874	0.625206	-0.943027	1.39404
D1_165	32	0	0	3.09807	3.50321	1.88619	0.666855	1.73721	3.83656	-0.920337	2.11905	1.4169	-1.09041	3.1998	3.49281	1.39041	1.16204	0.762015	-0.112603	0.0509827	1.87721
D1_166	30	0	0	3.41146	4.80882	-2.20369	2.3731	0.0211556	2.94378	-1.55753	1.39188	-1.66012	1.17647	2.26442	2.87193	1.87133	1.23746	-0.569646	0.751153	-0.0762417	1.2363
D1_167	28	0	0	0.647462	0.557451	4.21364	1.13638	3.05369	0.503339	0.887979	0.860215	1.11408	0.200852	2.11028	1.15215	0.543948	1.83773	0.764413	0.169094	1.15442	1.10454
D1_168	32	0	1	-0.0316842	1.22308	1.19018	0.474143	1.31763	-0.420501	1.41911	0.39488	1.58132	0.439646	1.70141	-0.492224	0.71368	1.41425	0.175747	0.189753	0.554213	0.134374
D1_169	29	0	1	2.49961	-0.187567	2.40198	1.32413	-0.413922	3.80191	-1.57988	0.175989	-0.901411	-0.539991	2.28869	2.94995	1.86751	0.680098	0.193246	1.17252	-0.337541	1.98745
D1_170	29	0	0	1.54611	1.56134	1.86362	0.536707	1.67323	1.83466	-0.106673	0.605626	-0.529383	-0.838911	2.93885	1.55254	0.626741	1.35298	1.24507	-0.128156	0.780769	0.354279
D1_171	28	0	1	1.92509	1.90671	3.17506	2.5728	1.57246	-1.93739	1.81568	1.53433	3.79518	1.5812	1.19271	-0.912929	0.327779	2.06398	1.50584	0.437632	0.772603	-0.274
D1_172	27	0	1	1.96279	0.741364	3.80967	2.15383	1.63232	-0.0658532	0.782649	1.10183	3.90853	1.42673	1.86223	-0.416272	0.700718	1.14225	1.28979	0.747257	0.797431	0.19637
D1_173	30	0	1	1.60547	1.27688	0.54038	0.148717	-0.0846129	3.95739	-0.500673	0.930167	-0.324663	-0.719154	0.918231	3.13073	1.20029	1.09337	0.423921	0.0213759	-0.0238887	1.54366
D1_174	32	0	0	2.29343	1.52475	1.55741	2.2783	-0.966837	3.72517	1.7164	-0.309856	0.257308	0.951876	1.70383	3.59838	0.74591	1.97579	0.637695	1.57255	-0.435552	1.7708
D1_175	29	0	0	-0.21797	2.94508	2.8885	1.59404	1.46779	1.83595	0.406008	1.25144	0.673316	0.564503	2.68371	1.84312	1.24209	0.979665	0.402609	0.420192	0.319108	0.356386
D1_176	24	0	1	0.48023	0.380382	0.413735	1.40622	4.77887	5.99071	0.186095	1.24442	-0.385154	-0.0791435	3.63222	5.38771	0.226498	1.39879	0.907298	0.468343	0.589179	2.26682
D1_177	30	0	1	0.802084	0.881035	1.67701	0.776937	3.47379	1.22516	-0.257197	1.87436	0.163453	0.130455	1.64699	2.01072	0.538638	1.37067	0.794088	0.0317128	1.33784	1.10007
D1_178	26	0	1	4.59719	2.12044	0.771625	-0.0553373	1.22613	1.89261	0.8395	1.16883	1.16592	0.0873806	2.18443	1.27127	0.600505	1.10218	1.26605	0.405538	-0.0212564	0.393317
D1_179	32	0	0	1.56915	-0.23371	4.57024	-0.26904	2.64193	0.190947	-0.0766143	0.807033	2.48582	-0.228316	1.65423	0.57936	1.06814	1.3726	1.44106	-0.385859	0.76242	0.176529
D1_180	29	0	1	3.24145	1.43168	2.9117	0.798353	1.01992	1.44872	-1.14286	1.25385	0.0800421	-0.112293	2.31048	1.42939	1.60439	1.23777	0.633822	0.258146	0.724249	0.729622
D1_181	32	0	1	2.00812	0.850906	2.69632	1.42479	0.292274	2.82618	-0.715597	0.943557	2.33685	0.188666	1.63685	2.41486	1.17894	1.28432	0.955158	0.608293	-0.29688	1.48136
D1_182	34	0	0	0.782965	1.85891	0.974535	2.32757	1.6436	-1.43834	0.966827	1.08947	2.8999	1.3238	2.57823	-1.25575	1.1562	1.79216	0.910262	0.507033	1.35969	-0.146019
D1_183	27	0	1	2.19511	-0.414354	1.09634	1.07208	1.98455	1.40331	-0.682029	-0.319145	-0.176335	0.931334	1.5627	1.50769	0.641374	1.05316	0.0563995	0.122575	0.672782	0.566721
D1_184	30	0	1	2.11155	2.58901	-0.6082	1.07573	2.81789	4.12421	-0.319885	1.36031	0.207008	0.0391141	1.65844	3.76019	0.804821	1.17003	-0.481701	-0.281023	0.547339	1.45251
D1_185	30	0	1	1.39704	2.73391	-1.93828	0.253397	5.26336	6.16172	-0.965575	1.2392	-0.9549	-0.26048	3.19424	4.60605	0.979682	0.539895	0.718247	0.0546796	0.731216	1.89482
D1_186	31	0	0	2.79592	3.85913	-1.0926	-1.85341	1.02485	6.02867	-0.724293	1.74354	-0.473892	-0.97201	3.87047	4.05962	1.06858	1.10502	0.0940506	0.20749	-0.533642	1.91884
D1_187	28	1	0	2.71748	2.08779	1.01076	0.878798	1.20432	0.786111	-0.263844	0.386183	2.44624	-0.106736	0.645688	1.64467	0.970425	1.1109	0.447951	0.107835	0.231741	0.815919
D1_188	32	0	0	0.98037	-1.22413	4.00449	0.528766	2.45214	-0.0815759	0.136277	-0.108387	3.19963	-0.14029	1.92124	0.408545	0.930337	1.26777	1.54848	-0.229083	1.53797	-0.0827271
D1_189	34	0	0	6.38262	5.09645	-7.11236	-2.20076	3.25823	4.60499	-0.791306	1.33479	-2.63813	0.0421173	3.31886	2.85636	1.69473	1.46541	-1.46321	-0.159616	0.863108	1.62413
D1_190	25	0	1	2.92348	1.01913	1.54624	-0.418737	3.07711	2.12073	0.528738	1.61627	0.510876	-1.23482	3.01909	2.04767	0.256687	1.07556	0.244271	0.615046	1.19874	1.84785
D1_191	26	0	0	0.95329	2.159	0.050595	1.02258	1.10423	2.54812	-1.22892	0.502641	-1.08773	-0.249512	3.67634	1.72198	1.84175	1.33519	-0.582593	0.49383	0.143527	1.41868
D1_192	29	0	0	2.85873	-2.14061	3.80796	1.70889	1.45359	-0.413613	0.884878	-0.293543	1.94108	1.31506	2.09728	-0.128774	0.575954	1.42154	0.8549	0.508669	0.451504	0.0425847
D1_193	33	0	0	1.98142	-2.21055	6.45874	0.0831543	1.73853	-0.923279	1.68307	0.449039	5.2866	0.523242	1.75713	-0.349187	0.538525	1.97267	2.51338	0.121014	1.03364	-0.329821
D1_194	26	0	1	0.602826	3.30656	1.46056	1.63811	2.64076	0.018432	1.27933	1.59128	1.88892	0.72206	2.0919	0.889075	0.354263	1.75894	1.13451	-0.059836	0.995561	0.0823186
D1_195	30	0	1	1.63565	-0.18348	2.2549	0.72872	0.930286	0.321386	-0.590033	0.159471	0.644409	-0.132972	1.61555	0.467216	0.515574	0.954851	0.201292	0.210471	0.634818	0.996813
D1_196	27	0	1	0.892951	0.030835	6.37129	1.2716	1.42811	1.16534	0.0372132	0.430311	2.45895	0.140388	3.33999	1.08215	0.939954	1.53865	2.04807	0.344998	0.804278	0.517637
D1_197	27	0	1	-1.13907	4.29127	3.63581	1.29222	1.00137	1.57028	1.64728	2.23018	1.83609	0.18935	2.99342	1.72428	0.0581973	1.71937	1.00385	0.751968	0.631445	0.402397
D1_198	32	0	0	4.96905	-1.2633	3.31292	0.414574	-0.0507266	2.93904	-1.73739	0.874561	-0.612634	-0.288713	2.22011	3.14991	2.29008	1.19269	0.289694	0.394221	0.340188	1.45486
D1_199	28	0	0	4.33293	0.736408	1.52486	3.33427	-0.536718	2.7533	-0.688934	1.48685	0.0111869	0.532721	2.6379	2.85641	2.4077	1.60188	0.26382	0.759369	0.081433	1.22008
D1_200	27	0	0	-1.73841	5.08789	3.30751	0.977672	1.1104	1.53847	2.65648	2.02435	2.75683	0.32361	1.81976	1.64082	-0.169487	1.68528	2.19308	0.114466	0.446265	0.795836
D1_201	23	0	0	2.82855	-1.24811	5.15123	-2.07226	4.47954	0.0340858	-1.8193	0.107095	3.07794	-0.877435	3.11486	1.39357	1.97403	1.39561	0.70971	-0.694578	1.8076	0.277774
D1_202	24	0	1	0.995791	2.05448	0.14308	0.74672	2.2458	2.56126	0.480592	-0.109269	0.0484667	1.23602	1.62116	1.53154	0.0797543	1.11988	0.56435	0.890861	0.403188	0.472889
D1_203	24	0	0	0.689181	0.66522	2.19061	1.74411	0.7912	3.01513	-0.0010926	1.78008	0.98727	0.327939	0.794903	2.56836	0.886404	1.22764	0.634891	0.758738	0.27253	0.875343
D1_204	24	0	0	3.30968	-3.23434	4.76012	0.833809	1.33891	0.543657	-0.679478	-0.674147	2.8672	0.452365	0.453807	0.475364	0.946415	1.01982	0.767068	0.409054	0.135694	0.358376
D1_205	34	0	1	2.06153	-0.11614	5.91933	1.11087	1.74114	0.280408	0.809752	0.407894	3.63992	1.00896	1.26611	0.357965	1.1936	1.77562	2.83023	0.631701	0.479705	0.364109
D1_206	27	0	0	3.69769	0.253092	2.795	2.57618	-0.872819	1.58531	-0.0592954	0.0108207	2.26573	0.449087	1.60944	1.52762	1.54719	1.14829	1.67542	0.872082	-0.667778	0.864986
D1_207	30	0	1	-1.12358	-1.93038	5.15109	-0.0567622	1.55295	0.321489	0.130166	-0.414183	1.72643	0.11749	2.0646	0.299117	0.422286	0.83822	0.790566	0.208473	0.553981	0.440971
D1_208	27	0	1	3.91258	-1.48861	3.19027	0.135111	1.7007	3.42892	0.571436	0.0573276	-0.0284528	0.263332	2.29187	2.47564	0.501726	1.03656	-0.21333	0.488463	-0.0896359	1.19458
D1_209	25	0	1	1.8907	-0.79305	3.04822	0.584849	4.15701	5.01293	-0.582201	-0.513041	-1.43058	-0.173874	3.32618	4.33688	0.544619	1.14618	0.572939	1.25674	0.97668	1.97236
D1_210	24	0	0	0.576953	1.94758	4.39914	1.80888	4.00973	1.60745	-0.0348899	0.693692	0.87606	1.02309	3.24875	0.934539	1.22345	1.61605	0.197303	0.869246	0.314305	0.597245
D1_211	26	0	0	2.28915	2.92245	0.24808	-1.04305	3.08301	3.76273	0.0383231	0.28689	-0.22685	-0.148242	2.43994	2.75563	0.869793	1.02007	0.312272	-0.18858	0.584066	1.2182
D1_212	25	0	0	1.60756	0.0841745	2.47591	2.89407	1.49099	2.58874	-0.85995	0.940063	0.0154397	0.730756	1.68752	2.7062	0.849213	1.78395	0.594605	0.870309	0.559162	0.977797
D1_213	31	0	1	2.46131	-2.66458	6.13784	-0.460387	2.17397	0.086449	0.0699496	-1.21547	1.68194	0.235106	2.25433	-0.139669	0.800513	0.873622	1.23175	0.214106	0.500334	0.519708
D1_214	29	0	0	2.48171	1.1548	1.89969	0.815647	3.27172	2.15177	-0.502166	1.9977	-0.707495	0.475857	2.83006	1.67762	1.36386	1.40143	-0.0641682	-0.345806	1.1141	1.25544
D1_215	25	0	1	1.9586	0.557675	-0.27321	1.98122	1.68143	2.69301	-0.443891	1.24816	-1.12906	0.452144	1.00919	2.35317	1.39987	0.811558	0.0087275	1.04548	0.439433	1.22463
D1_216	28	0	0	1.80405	1.40347	0.42255	3.73455	0.249725	2.18685	-0.197001	1.32545	-1.30566	0.652323	3.01365	2.95303	1.68383	1.70843	-0.351111	1.41977	0.182362	1.25582
D1_217	24	0	0	2.89696	0.289816	2.99094	1.33506	2.55933	0.0509249	-0.387521	-0.166632	1.10657	0.850828	3.21546	0.291751	0.738932	1.92431	-0.383606	0.455011	1.44576	0.514755
D1_218	27	0	0	0.709176	-0.886746	1.43983	2.36633	2.89345	3.67523	-1.46211	-0.0253676	0.133358	-0.558195	2.74864	3.35079	1.35239	1.59321	0.241281	0.645578	0.365291	1.657
D1_219	28	0	0	-0.265121	2.24535	5.75482	1.07363	2.18898	1.75938	0.829986	1.60593	2.5779	-0.480382	3.81215	2.15453	0.404006	1.95182	2.2103	0.151277	0.0046653	1.02091
D1_220	25	0	0	3.78877	-0.158663	3.23325	1.84772	-0.872506	1.48513	-1.64668	0.138451	0.981053	-0.163364	2.78913	1.74585	1.58017	0.980427	0.476551	0.736945	-0.0444924	1.59978
D1_221	26	0	0	2.20743	-0.0502605	8.30979	2.0493	3.27666	-1.16758	0.0986155	-0.52011	5.28385	1.80426	1.27326	-0.806002	0.818697	1.60275	1.86344	0.528887	1.53425	0.106169
D1_222	31	0	1	1.15629	-1.56979	3.53033	0.0503521	1.2875	1.96867	-0.381365	-0.316663	1.55178	-0.0749844	1.85757	1.66155	0.9339	1.49055	0.778027	0.164086	0.344762	1.03252
D1_223	31	0	1	0.723455	1.95751	5.61861	2.38386	3.14776	-0.478352	-0.337433	0.64228	4.82334	0.655436	3.4722	-0.170594	0.908537	1.51314	1.02926	0.66844	0.763689	0.294134
D1_224	27	0	0	0.64522	2.65558	-0.59101	1.11105	1.34606	2.37027	-0.347009	1.8104	-2.20559	-0.052998	1.92997	2.87086	0.727695	1.2258	0.194443	-0.224556	0.983927	1.45245
D1_225	29	0	1	4.06782	2.92384	-2.56026	-0.0014847	1.92515	4.07013	-0.704966	0.886099	-2.62012	0.0763954	2.59594	3.86985	1.83601	0.852838	-0.593356	0.127641	0.242923	1.19923
D1_226	25	0	0	4.19467	-0.33767	4.85285	-0.668762	1.41753	1.7989	-2.57274	-0.670644	2.22905	-0.480125	2.55492	1.62375	1.66846	1.86963	0.62604	0.284952	0.372845	0.850337
D1_227	32	0	0	1.55435	2.29899	4.74498	3.29484	1.20015	4.18159	0.470984	0.940438	2.33654	0.332915	2.85166	2.60433	0.870046	1.21877	1.45185	0.518548	0.801785	1.36314
D1_228	30	0	0	1.176	-0.171067	0.866815	1.66746	1.8491	1.58382	-1.56625	0.583299	0.0416941	0.106547	3.73626	2.53344	0.66791	1.33629	-0.513646	0.987716	0.621438	1.74375
D1_229	25	0	1	1.86387	0.320634	2.62304	-0.0271372	0.9726	2.45344	-0.795778	1.13707	-1.02767	0.0928779	1.3085	2.48009	1.67312	1.24588	0.976317	0.249644	0.440164	0.951103
D1_230	29	0	1	2.56395	0.0401155	-1.36088	3.72893	0.0372973	4.95338	-0.160763	-0.47482	-1.14312	1.64955	1.46949	4.79513	2.16699	1.78815	-0.157685	1.18587	0.0562947	2.05917
D1_231	23	0	0	2.24639	0.609204	1.49788	3.00966	0.632631	2.46852	-0.642204	-0.632974	1.1935	1.39019	1.65418	3.21233	1.01971	1.94962	-0.347167	0.959382	0.0434761	1.18534
D1_232	25	0	0	1.46311	-0.985692	6.44142	-0.0803584	1.77149	-0.170759	1.07128	1.3316	3.62269	0.22546	1.04375	0.516972	0.953915	1.25793	2.02539	0.0287585	0.859456	-0.169561
D1_233	25	0	0	4.80558	4.26777	-3.11687	1.95972	0.419788	1.79435	-2.81539	1.29921	-1.21665	0.557136	2.12103	2.16069	2.37488	2.03513	-1.74826	-0.026256	0.0581711	0.96301
D1_234	30	0	0	2.32231	2.11849	1.11593	1.00988	2.38461	1.0595	-0.924947	0.925444	-1.14464	0.0976334	2.1302	1.32309	0.970087	0.93181	-0.227651	0.351835	0.611209	0.830724
D1_235	29	0	0	5.4176	-3.73961	6.01927	-2.00949	4.45275	-1.15339	-0.780896	-0.0770978	3.26926	-0.541273	1.10988	0.250173	1.70676	1.539	2.46752	-0.320955	1.19965	-0.1551
D1_236	28	0	0	-0.0760652	0.73271	4.09428	1.61184	0.862121	0.748421	1.22967	0.724438	1.93033	0.546469	1.37619	0.925439	0.799677	1.17134	1.26636	0.52904	0.147225	0.482152
D1_237	34	0	0	2.91898	-0.448361	2.21118	0.817381	2.08705	3.09026	-2.07441	-0.138279	1.26906	-0.262085	1.82064	2.70615	2.0739	1.43964	0.0239691	0.381543	1.26465	1.13996
D1_238	24	0	0	1.22641	-0.797676	6.64188	0.652527	2.38431	0.868743	1.75032	0.0539011	2.22098	0.786777	1.37502	0.934708	0.950312	1.5272	2.19911	0.0082129	0.91308	0.521222
D1_239	26	0	0	1.61685	-0.939121	4.10479	-1.18778	3.02852	0.540521	1.53911	0.44337	1.76812	-0.448621	1.2775	0.702896	0.584935	1.29578	1.14914	-0.306138	0.484062	0.300763
D1_240	24	0	1	2.85973	-2.71118	4.50392	0.316853	1.5164	2.6434	-1.64459	-0.865736	1.10376	0.598453	2.87045	1.99895	1.36074	1.62612	0.355974	0.807838	0.40022	0.972691
D1_241	30	0	0	2.63806	2.41987	3.68332	-2.54481	2.19278	4.0265	0.21437	0.83335	2.01464	-1.04975	1.95817	2.51737	1.08316	1.14843	1.18239	-0.66269	0.414168	1.29731
D1_242	29	0	0	1.88847	0.157096	3.90505	0.762078	3.0877	2.7015	0.569016	1.28203	1.84518	-0.731156	2.4513	3.35973	0.910304	1.48176	1.7211	0.139248	0.930568	1.60066
D1_243	33	0	0	1.21098	2.39201	3.52408	2.94238	1.76138	-1.41013	1.76866	0.871529	1.17462	1.66717	3.21964	0.413508	0.384369	1.61158	0.738969	0.79371	1.52991	0.239077
D1_244	29	0	0	2.0674	4.80271	-0.974512	-0.226753	2.62693	3.48504	-1.13039	1.94457	-1.6202	-0.458643	2.25822	3.18592	1.11669	1.06391	-0.201873	-0.371774	0.521765	1.18089
D1_245	29	0	0	4.2131	-1.91789	4.1391	0.355975	2.25085	-0.758733	-0.670507	-0.411861	3.59267	0.693859	1.83965	0.23613	1.61584	1.8004	1.3716	-0.159978	1.3459	-0.268433
D1_246	26	0	0	1.16667	2.01082	-0.382717	2.0258	3.85212	2.67137	-0.560175	1.00418	-3.28839	-0.455009	3.92699	3.53	0.859536	1.29925	-0.145978	-0.114881	1.34069	2.21938
D1_247	27	0	0	4.27315	-0.28879	3.76706	-0.160258	4.05843	0.754436	0.103232	1.24106	3.59329	-0.195319	2.83857	0.986035	1.05563	1.89742	1.55039	-0.387693	1.50719	0.451937
D1_248	25	0	0	0.43518	3.21054	5.61974	2.91669	1.4397	-0.0235907	1.71845	1.29706	4.2587	1.08308	1.92383	0.0966361	0.87618	1.47587	1.03329	0.593752	0.42931	0.339817
D1_249	30	0	0	2.25879	3.41412	-1.89777	2.30303	0.476662	4.43796	-0.0397188	0.412388	0.616623	0.99207	1.57764	3.87545	0.842061	0.794905	0.104743	1.22409	-0.278454	1.6169
D1_250	25	0	0	0.459813	2.1705	1.38438	-0.0986851	1.30797	0.694117	2.34878	2.22692	3.32733	0.62247	2.37529	0.477767	0.141443	1.90084	1.64625	0.164693	0.383235	0.463741
D1_251	25	0	1	1.91497	1.64201	2.1403	1.59466	0.568689	-1.14702	0.799275	-0.0992539	1.4867	0.995449	1.12396	-0.403016	0.0940583	1.1899	0.439824	0.476421	0.627066	0.015021
D1_252	25	0	1	0.412403	1.68826	1.50312	1.11634	-0.585065	1.53036	0.216993	1.14261	1.31633	0.134746	1.42465	1.41575	1.00184	1.57178	0.863893	0.468048	0.148825	0.89482
D1_253	28	0	0	2.95153	1.92193	0.223735	2.15505	2.28442	1.96119	-0.419635	0.486493	0.527085	1.08414	2.79541	1.54882	1.80115	1.66561	-0.346864	0.270543	1.37206	1.36408
D1_254	25	1	0	-0.726407	2.31972	1.85543	2.06215	1.7514	0.960438	0.786066	0.345334	0.315641	1.0977	0.9712	0.940193	0.123387	1.52836	0.690793	0.336908	0.453505	0.316796
D1_255	32	1	0	0.0169987	1.23412	0.419855	2.69595	1.06725	1.5171	1.68454	0.486967	0.733847	1.51501	1.7158	1.67764	0.923509	1.4903	0.671008	0.633036	0.710051	0.737052
D1_256	27	1	0	1.38701	0.763765	1.64568	2.02391	1.40108	2.37676	-0.836386	1.9785	0.0023321	0.7583	1.7118	1.75746	1.42585	1.4342	0.0762344	0.507629	0.127058	0.571689
D1_257	24	1	0	3.03049	0.677502	-1.24616	0.359892	1.77184	2.82658	-1.77881	1.03885	-1.16859	-0.717532	2.60867	2.37298	1.30966	0.982887	-0.595286	-0.123652	0.810824	1.45525
D1_258	28	0	0	1.3234	2.05955	6.45251	-0.435941	0.0350358	3.31699	-0.172952	1.03726	1.64106	-0.333523	2.82155	2.62872	1.32281	1.613	1.13941	0.0786052	-0.149779	1.57064
D1_259	26	0	0	3.89718	0.535022	1.13888	0.5994	1.86663	1.03705	-0.472485	1.04721	0.252108	0.201201	0.436484	1.01593	1.21394	1.32005	-0.247873	0.22993	0.912512	0.555098
D1_260	28	0	0	1.4767	2.27387	1.04301	-0.862688	3.04734	0.956541	0.38921	0.408461	-0.458645	-0.181237	1.70178	1.14624	0.123105	0.642228	0.083788	-0.0067001	1.04203	0.19767
D1_261	29	0	0	1.01488	-1.15725	3.35781	2.099	0.128681	-0.241399	0.831653	-0.578031	2.72926	1.44155	0.464603	-0.127423	0.290896	1.62164	1.1238	0.580634	0.503398	0.116675
D1_262	28	0	0	2.44138	1.15269	2.58998	1.16376	1.58862	1.7913	-0.336772	0.0653666	-0.125628	0.504425	1.65592	2.37725	1.20535	1.02407	-0.0269006	0.477081	0.387824	0.208173
D1_263	30	0	0	5.34663	4.34392	-2.03153	-0.662669	1.25331	3.78412	-3.28388	3.07297	-2.08725	-1.12927	2.92964	3.42907	2.5795	1.69528	-1.63245	-0.241738	0.384148	1.82714
D1_264	27	0	0	2.11492	-0.38671	4.80032	-1.00131	2.30721	0.923175	-0.789027	0.253937	2.93251	-0.425035	1.20619	1.49031	1.63672	1.10738	0.764121	-0.235275	0.57988	1.23821
D1_265	32	0	1	0.276264	0.491515	5.09497	1.42995	1.53767	0.0394745	1.72591	0.110504	2.21182	0.645845	1.6155	0.0946295	1.14279	1.18471	2.05427	0.027012	0.96534	-0.0883885
D1_266	32	0	1	0.626997	1.03432	3.65651	-0.678743	2.95979	2.12496	-2.01094	1.39554	1.93582	-0.819519	2.23323	1.57626	0.637838	1.17073	1.00581	-0.294884	0.19025	0.849668
D1_267	24	0	1	2.88827	2.17609	2.25699	1.54473	1.14851	0.92862	0.220496	1.7686	2.63028	0.72362	1.37199	0.818138	1.63388	1.8191	0.26245	0.458893	-0.45013	0.428927
D1_268	27	0	1	2.87336	2.99445	1.75431	2.42839	0.752717	-0.28096	-0.346535	1.44554	2.02219	0.921909	-0.174123	0.317902	1.56363	1.33443	-0.0436466	0.238374	-0.51618	0.0502383
D1_269	28	0	1	3.76731	-1.2915	1.48629	0.418109	1.23205	-1.00195	0.598632	-0.0136188	2.14853	0.686252	2.22013	-0.18197	1.27546	1.50596	0.614955	0.142417	0.328484	0.683624
D1_270	28	0	1	3.13428	-0.373743	4.62588	0.905711	1.77335	-0.208271	1.56135	-0.0227447	2.40011	0.531612	1.7021	0.26543	0.741392	0.758456	1.82477	0.37682	0.666383	0.278334
D1_271	27	1	1	1.49835	2.31822	-0.142795	0.950423	2.09695	2.01503	1.96335	0.974549	-0.540276	0.358721	1.19198	2.21376	0.394869	1.10802	0.655596	0.338807	-0.0854026	0.576609
D1_272	28	1	1	2.23698	0.961054	3.649	2.1558	3.089	0.315916	0.272987	0.105681	2.12524	0.945361	1.85724	0.281105	1.35698	1.59856	1.01835	0.184238	1.63247	0.720947
D1_273	25	0	1	-0.0150107	0.11554	-0.450605	-0.0654667	1.84982	1.54113	0.322107	0.768209	-0.180396	-1.35945	2.56983	1.68806	0.620926	0.966228	-0.0190512	-0.151288	0.718531	1.41877
D1_274	33	0	1	1.03652	1.88342	2.55288	0.768804	1.25288	0.144895	0.774947	0.888807	0.987353	1.20664	2.65109	0.624171	0.95295	1.33804	1.05345	0.383383	0.311864	0.169832
D1_275	24	0	0	1.30534	0.727373	3.22129	1.00717	2.20966	1.41983	2.08082	0.853406	1.24269	0.728	1.7772	1.2597	0.746094	1.30201	1.55276	0.52646	0.807588	0.84885
D1_276	34	0	0	1.95235	1.15043	1.03104	0.523589	-0.81071	3.41388	-0.812893	1.08927	-1.12842	-0.0285902	1.3752	3.26607	1.61491	1.58418	-0.259097	0.303454	-0.599817	1.13279
D1_277	30	0	1	-0.213049	2.48427	4.60609	0.669734	2.50481	-0.658718	2.25819	0.19638	2.62635	0.651276	2.29776	0.0272434	0.749971	1.1832	1.89479	0.112425	0.806122	-0.383263
D1_278	25	0	1	1.25193	4.41483	0.8767	0.761425	2.49082	2.14138	-0.115271	2.17481	-0.498962	0.206523	1.45978	1.95654	0.735004	1.31301	-0.23408	0.0877465	1.03032	0.880713
D1_279	32	0	0	1.18144	0.958033	3.09137	1.14193	1.39858	1.56971	0.291362	-0.200997	-0.359335	0.70069	0.511477	1.67269	0.814667	1.07318	0.230064	0.363423	0.322043	0.540953
D1_280	26	0	1	0.0130948	1.3171	3.98367	1.66834	0.849801	-0.692205	2.97662	1.56612	4.22116	0.709811	2.46157	-0.0738035	0.220062	2.35509	2.72931	0.478969	0.709612	0.12428
D1_281	24	0	1	2.04268	-1.17929	1.07022	-0.255228	1.3456	0.123328	0.313033	0.546259	3.20049	0.393673	1.7744	0.403955	1.00605	1.52317	0.847957	0.0188048	0.624293	0.165142
D1_282	30	0	1	1.80122	2.63816	0.18734	0.45188	3.35911	5.1891	-0.407282	2.56451	-1.68596	-0.668574	1.62528	5.44975	0.913035	1.22268	-0.469153	0.235047	0.470946	1.7414
D1_283	34	0	1	-0.0377385	-1.06556	4.63957	2.88049	2.1411	3.14413	-1.48034	-0.442813	0.933182	0.852665	2.72589	2.23522	0.918836	1.34137	0.273063	1.19765	0.5855	1.35094
D1_284	26	0	1	3.05072	1.5348	2.3181	3.34835	0.0882747	1.82937	-0.730005	-0.135204	-0.331673	1.32669	1.88532	2.0897	1.52189	1.13263	-0.611473	0.785704	0.849151	0.851532
D1_285	32	0	1	1.61295	-0.47002	3.2181	2.17808	2.28056	-1.01112	1.19064	0.0162222	2.91714	1.12874	2.3817	-0.408947	0.469387	0.81628	0.958452	0.281987	1.19241	0.599497
D1_286	29	0	0	0.495206	0.96591	3.00063	-0.288442	3.15396	-0.351058	0.89953	0.789801	2.6753	-0.158305	1.17793	0.0375954	0.724446	1.02257	0.906537	-0.178778	1.02948	0.342674
D1_287	30	0	1	1.94549	-0.17707	-1.55891	1.45868	0.0520968	1.78562	-0.0442838	-0.96761	-1.89627	0.336833	2.2438	1.49398	1.20524	0.600019	-0.695567	0.797487	-0.0883249	0.504077
D1_288	34	0	1	0.642108	-0.372978	3.79041	1.23557	0.945766	1.14385	-0.322689	-0.339605	0.798711	0.714492	1.66682	1.60189	0.333493	1.37669	0.201275	0.745613	0.345434	0.475552
D1_289	22	0	1	2.44385	2.36347	2.69451	0.80439	3.22972	-0.300427	0.128028	0.33462	0.68845	0.186359	2.55812	0.362545	0.987862	1.71487	0.732627	0.269026	1.14253	0.283907
D1_290	27	0	1	1.7435	0.51121	2.92282	1.3425	3.74449	2.25362	-0.0957682	1.01825	-1.72652	1.03753	2.43249	1.72062	1.23059	0.986908	-0.189879	0.304985	1.44249	0.343828
D1_291	29	0	1	0.529234	-1.50946	4.45536	0.483602	2.85141	-0.425208	1.03467	-0.203498	2.04085	0.356185	2.15853	0.264037	1.12017	1.13461	1.27546	-0.269135	1.4879	0.187755
D1_292	24	0	1	0.300119	1.07034	1.4182	3.26569	1.34781	3.25774	-0.0164845	0.336465	-1.6287	0.964417	2.61851	3.43782	0.432878	1.40424	0.297031	1.19459	0.619933	1.55767
D1_293	28	1	1	2.21854	1.65924	-1.07035	0.462884	2.81463	2.75851	-1.77339	1.14598	-1.30387	0.300229	2.09086	2.8043	2.69755	1.49352	-0.715032	-0.794067	1.48596	1.54407
D1_294	28	1	0	2.51545	4.87607	-2.22402	2.81358	0.511687	3.21488	0.190483	1.74914	0.15047	0.616412	1.42841	2.73531	1.09211	0.963284	0.0207101	0.665957	-0.441123	1.0119
D1_295	25	1	0	0.854439	1.57312	4.26942	1.63337	1.91122	1.23248	-0.43393	-0.089004	1.54358	0.349482	2.74296	1.86447	0.492701	0.72976	0.703623	-0.0605441	-0.207728	0.850245
D1_296	24	0	1	2.64425	1.83377	2.81212	1.39907	0.16342	3.59164	-0.388318	1.00888	0.064377	-0.0986441	2.19545	3.12935	1.32112	1.66824	0.61614	0.428782	0.491083	1.9326
D1_297	28	0	1	2.72157	3.55201	-1.53838	0.0252989	1.40921	2.96665	-1.11777	1.51373	-0.870906	-0.153037	1.6852	2.1695	1.27076	1.25485	-0.750729	0.219649	0.286167	1.46229
D1_298	27	0	0	1.14088	0.546396	4.32851	0.745806	2.23755	0.593645	1.02685	0.051985	1.97312	0.680332	1.64671	0.366975	0.778191	1.26312	1.12542	-0.034166	1.18986	0.115755
D1_299	32	0	0	0.81396	2.35405	0.795497	0.760805	1.40588	0.317293	1.63661	1.5022	1.72361	0.833649	1.72137	0.184676	0.520349	0.877754	0.652655	0.296782	0.423962	0.174656
D1_300	30	0	1	2.63028	-0.303074	4.76435	1.89306	0.519175	1.92273	-0.429102	-0.127397	1.41883	-0.141545	2.11491	1.93311	1.33262	1.3009	1.15182	1.033	0.106696	1.33744
D1_301	33	0	1	2.12391	1.97304	-1.77855	0.375098	1.94823	4.22765	-0.960319	0.975475	-0.82874	-0.0730559	1.1601	4.44311	1.16471	1.0596	-0.992441	0.228673	0.583776	2.12159
D1_302	24	0	1	0.839059	1.75524	4.56827	1.90817	2.37702	-0.262737	1.49238	1.73658	1.76992	0.772434	1.02112	0.335232	0.699513	1.39583	1.07993	0.338574	0.494233	0.0859296
D1_303	25	0	1	3.00004	-1.14335	5.55058	0.25863	3.38694	0.514305	-0.589817	-0.370281	2.35359	0.159815	3.6569	0.68351	1.61647	0.788166	1.42708	0.472842	1.00644	0.77083
D1_304	25	1	1	1.72646	1.04614	5.44438	1.96147	1.76806	-1.14731	-0.586081	0.505692	3.9417	0.822876	1.2453	-0.645022	1.01197	1.42922	1.55288	0.539109	0.898344	-0.157979
D1_305	31	1	1	0.845443	0.0156985	2.8777	3.36856	0.839426	2.4197	1.19325	0.71458	1.56427	0.810265	2.79361	1.85046	2.12948	1.4613	-0.18522	1.17763	-0.0897613	0.944524
D1_306	27	1	1	0.827507	2.39313	-2.32137	2.24659	1.39978	3.81741	-1.08501	1.44716	-3.62012	0.220332	2.80282	4.02189	1.58305	1.70589	-0.75644	0.57164	0.587986	1.69844
D1_307	26	1	1	2.98881	-0.144677	-2.35299	-0.465339	3.06962	4.0082	-1.43776	1.79155	-2.08349	-0.440505	1.45457	3.46983	1.12241	1.37311	-0.471286	-0.377364	0.862924	1.67297
D1_308	31	0	1	1.74849	3.49453	0.503145	2.55986	-0.568145	1.78998	1.30028	1.82186	2.5048	0.962995	1.41692	1.86785	0.895819	1.5394	1.04663	0.553361	0.114648	0.69158
D1_309	28	0	1	2.48506	2.22488	1.71911	1.51286	2.36075	3.5168	-0.546549	0.572336	2.00098	0.798804	2.79525	3.3692	1.73063	2.24854	-1.38955	1.00047	0.757126	1.79671
D1_310	31	0	0	1.11691	0.73915	3.87382	0.872773	2.02719	0.179408	1.16723	0.406152	1.82702	0.842518	0.961481	0.614363	0.998748	1.32226	1.35044	-0.0024371	0.659239	0.370552
D1_311	25	0	1	-0.128757	1.84699	3.25419	2.03486	1.57835	0.0456394	1.53023	1.51121	3.34739	1.07674	0.833622	0.367568	0.440796	1.48237	2.06466	0.274235	0.933623	0.134334
D1_312	27	0	1	1.51793	1.15423	2.88625	0.623801	2.4299	-0.0129652	1.58759	1.02766	2.63729	-0.0237612	1.83131	0.47331	0.442894	1.524	0.971353	-0.188806	0.854063	0.549596
D1_313	23	0	0	2.94811	0.162655	1.24994	-0.364558	1.02455	3.71945	0.29525	2.12288	0.0807265	-1.16479	1.71925	3.03814	0.697762	1.00871	0.276436	0.470148	0.391347	1.59624
D1_314	28	0	1	3.54208	-0.866266	0.695777	0.579011	1.26789	1.48645	-0.526337	-0.482601	1.04117	-0.118778	2.53322	1.61242	0.941519	0.961543	0.222374	0.383932	0.429209	0.805476
D1_315	31	0	1	2.5848	-0.404293	-0.647305	1.5544	2.22271	4.92656	-0.34203	0.268898	-2.0046	0.31946	2.41971	3.4659	0.997835	0.612948	-0.323809	0.850385	0.462745	2.31362
D1_316	28	0	0	2.32342	0.538006	5.75493	0.485389	1.47564	0.321696	0.665262	0.0921988	2.6929	0.339515	1.72492	0.260964	1.38331	0.78188	0.870645	0.135116	0.117351	0.204245
D1_317	33	0	1	1.5751	1.70185	1.67039	2.82629	0.0839999	2.00498	0.573887	1.47422	1.66149	0.80206	1.71502	1.97465	0.762123	1.02906	0.432359	1.27642	-0.44775	1.08811
D1_318	32	0	1	1.71591	-1.4845	3.94666	-0.570072	2.70601	0.859254	-0.0832774	0.0219492	2.24363	-0.425935	1.34064	1.27645	0.709776	1.63022	1.60582	0.0111831	0.648483	0.892546
D1_319	32	0	1	-1.30344	-0.194022	1.89355	4.09151	4.29464	5.46175	1.59654	-0.761906	-1.51953	1.39255	3.43791	4.1992	0.38212	1.36915	0.582548	0.874473	0.538522	2.05504
D1_320	23	0	0	1.3659	-0.571597	3.33115	-0.375977	2.6047	-1.16361	0.616658	-0.141843	2.33156	-0.52857	1.46033	-0.816186	0.457097	1.88647	0.849806	-0.603626	1.23437	0.838325
D1_321	27	0	1	-1.0243	1.53395	3.46947	-0.668309	0.293944	1.54488	1.26988	1.3922	2.64849	-0.572358	1.27613	0.499774	1.04384	1.51915	0.696089	-0.116336	0.558754	0.359609
D1_322	24	0	1	3.44484	-3.02749	4.24762	3.85894	-1.29934	1.4687	-0.624872	-0.991495	2.86388	1.26785	0.504529	1.57649	1.45828	1.37061	1.25702	1.58457	-0.222354	0.674039
D1_323	31	0	1	1.39761	1.60073	1.61731	0.817039	1.21104	2.78422	-0.0422175	1.14817	0.668209	0.0677077	2.67235	2.25922	1.73419	1.04541	-0.040318	0.573169	-0.457612	1.41628
D1_324	25	0	1	0.0962185	-0.695152	0.36723	0.782459	2.44194	3.1679	1.09751	0.611628	-0.101321	-0.155943	2.32723	3.2298	0.43757	1.01723	0.156642	0.440117	-0.0753193	1.53735
D1_325	33	0	1	0.363389	0.231768	3.93216	1.57588	4.06729	0.257367	0.978579	-0.188862	2.20611	0.606432	2.87042	1.3045	0.316716	1.31363	0.890363	0.266222	1.06994	0.701436
D1_326	25	0	0	3.48942	-0.321101	4.1608	1.99043	1.17518	1.0645	-0.380922	1.02621	1.49914	0.85056	1.39045	0.960253	1.21127	1.53845	0.530308	0.985972	0.598744	0.804461
D1_327	27	0	0	2.44874	-0.144578	3.08108	1.40245	0.348218	1.58265	-0.401766	0.0835005	0.506346	0.321634	2.88448	1.33951	0.98619	1.42033	0.864927	0.628138	0.482906	0.686622
D1_328	28	0	1	2.86033	1.87695	0.045141	2.10293	0.292194	3.066	1.30501	0.367323	-0.229913	0.51801	1.46122	3.18983	0.675965	0.565236	0.0985191	0.677295	0.0449321	1.55306
D1_329	24	0	1	2.60702	1.6555	2.51879	3.77433	-1.28146	1.35008	0.788587	0.590704	0.834115	1.11898	1.88248	1.17445	0.901116	1.08083	0.916505	1.21723	-0.179455	0.767886
D1_330	22	0	0	3.81148	-0.722301	4.02381	-0.106554	1.16953	1.71547	-0.542504	1.36938	2.338	-0.426559	1.84799	1.26897	1.06429	1.07466	0.730038	-0.168766	0.290179	0.724351
D1_331	27	0	1	0.032926	1.53652	4.56201	1.31617	2.14944	0.999114	2.39832	0.526503	2.2286	0.784138	4.31441	1.60298	0.157548	1.60506	1.97797	0.692592	0.676408	0.654037
D1_332	34	0	0	1.35791	2.00185	1.67754	2.66281	0.977858	2.13659	0.940828	2.49968	1.14155	0.845499	3.10901	1.98089	1.79516	1.87154	0.0507184	1.36211	0.742534	0.77995
D1_333	21	0	0	1.37733	3.31407	2.51919	-0.525409	2.79292	1.80947	1.50328	2.09349	2.2531	-0.180777	2.06796	1.86008	0.562632	1.38155	1.52745	-0.121469	0.75432	0.537087
D1_334	50	1	0	0.213978	1.344	6.10869	2.51661	0.207163	0.122431	1.91229	0.683912	3.91047	1.63244	2.15634	0.401795	0.636183	1.94974	2.23626	0.819564	0.796403	-0.0010554
D1_335	50	1	0	0.181614	2.97087	5.02895	0.979085	0.912334	0.861949	1.57175	2.65717	4.18413	0.337432	0.74174	1.46664	-0.317796	1.66455	2.12002	0.417846	-0.419143	0.467007
D1_336	58	1	0	3.25654	3.7454	1.79917	4.84418	-2.66471	1.18627	-0.0271261	0.786493	1.9555	2.74588	3.93112	0.625159	1.28556	1.83368	0.0040127	2.39855	-0.739921	0.74637
D1_337	46	1	1	3.03077	0.705597	0.205836	0.37979	-0.370899	3.40994	-1.10659	-0.339496	-1.1417	1.04791	2.97328	2.88633	1.04341	0.924797	-0.624311	1.02328	-0.197583	1.12651
D1_338	51	1	0	2.76498	-0.0766255	3.15644	1.78951	-1.03017	1.87451	-0.232021	1.00763	1.98487	0.178616	2.55873	1.77925	0.970121	1.59294	0.887856	0.501251	-0.361623	1.08744
D1_339	53	1	1	1.77433	1.59481	0.15092	2.11851	1.52133	2.56828	-1.38217	0.82045	-0.650635	0.844896	1.87348	2.22559	1.53251	1.33157	-0.336872	0.835858	-0.243484	0.939429
D1_340	51	1	0	-1.55312	0.915365	-0.550902	2.78634	1.45314	0.867091	1.61399	0.71462	-1.40695	1.20109	1.49408	0.950255	-0.0001035	1.27449	0.132869	0.803009	0.598861	0.318922
D1_341	65	1	0	2.91264	1.17774	4.77678	1.037	2.89647	-2.00171	2.31812	0.722506	4.81596	1.87485	1.40428	-0.446467	0.904296	2.05856	2.93249	0.44541	0.924394	0.0380757
D1_342	53	1	0	2.10789	0.80298	0.4964	1.74461	1.7073	2.70195	-0.822543	0.453647	-0.216108	0.66881	2.38596	1.79507	1.21143	1.35648	-0.977358	0.435502	0.598189	1.06293
D1_343	56	1	0	4.25946	3.98432	2.86914	2.94798	-1.56882	3.53845	-0.873115	2.65041	2.69813	1.5676	1.52434	3.2226	1.73043	2.02467	1.30913	1.24235	-0.530137	0.934737
D1_344	54	1	0	-0.173258	1.60364	2.1998	-0.851382	4.06752	3.53388	-0.857158	1.20001	-1.40301	-0.592375	3.36281	2.8219	0.490934	0.843118	0.674956	-0.315406	1.16764	1.46364
D1_345	46	1	0	-0.0469485	3.07472	2.0603	3.88418	2.86789	0.919575	-0.71159	1.15393	-0.854496	1.40619	1.81248	1.54179	1.45996	1.60557	-0.355518	0.966295	0.524219	0.403694
D1_346	59	1	0	1.82083	1.85984	6.58849	2.31753	0.667533	-0.72563	1.87986	0.717989	6.01881	1.66604	1.60486	0.0997072	0.439398	2.12164	2.42808	0.505929	0.407351	-0.154962
D1_347	51	1	0	1.74811	1.09053	-0.23903	2.18044	1.24773	3.73095	0.227872	1.25578	-0.951384	1.02308	3.95154	3.11997	1.49643	1.61628	-0.543701	0.510865	-0.0217566	1.82157
D1_348	55	1	0	-0.654616	5.57883	2.37315	1.85997	1.0558	5.62289	-0.268825	2.45565	-0.269634	0.167066	2.81517	4.92167	1.43768	0.668101	1.12141	1.10291	-1.98006	3.05265
D1_349	54	1	0	2.62528	4.62169	2.96913	1.2446	0.26496	0.836394	1.01945	1.14397	2.36768	0.809847	2.22187	0.252448	0.671921	1.23872	0.890561	0.0727014	0.0425547	0.520675
D1_350	56	1	1	2.3355	1.26038	0.45018	0.931856	1.27717	4.23217	-0.0625591	0.42728	0.667234	0.501161	2.91574	2.84025	0.99853	1.12284	-0.007669	0.657855	-0.224912	0.960833
D1_351	54	1	1	1.19993	0.798602	6.55229	6.47352	0.650445	1.57836	1.10515	0.411196	2.11593	2.77945	1.62215	1.86414	1.00122	1.6323	1.41891	1.67843	0.390088	0.627899
D1_352	43	1	0	1.48774	2.52906	1.47723	3.2071	0.416608	0.468336	0.357467	0.325933	1.38743	1.60547	2.18819	1.45642	0.891127	1.50475	0.460736	1.55865	0.171338	0.38133
D1_353	58	1	0	4.1284	0.478079	0.965195	2.97511	-1.35706	3.75873	-0.246861	-0.91759	0.759167	2.23082	1.82332	3.00825	0.82369	1.0248	-0.0635236	1.58446	-0.910176	1.24688
D1_354	63	1	1	0.799	0.642331	5.96481	3.79233	-0.767976	1.42082	1.05708	1.57536	2.30408	1.5362	0.616014	1.85083	0.191095	1.71885	1.2884	1.5534	0.047729	1.09292
D1_355	52	1	0	6.43736	-2.89452	5.95153	3.81825	-2.16098	3.1373	-0.730082	-1.12824	1.12597	2.0884	3.80968	3.10736	2.56741	1.78973	0.118476	2.17842	-1.24927	0.837429
D1_356	54	1	1	3.79909	4.59797	0.910185	5.38737	-4.74848	2.03619	1.49234	1.87215	2.43432	2.86206	2.05887	1.74631	1.17063	1.17094	-0.0685693	2.024	-0.694005	0.62528
D1_357	54	1	1	1.40158	1.92727	0.187125	3.169	1.26545	4.10039	2.00915	1.02279	1.03266	0.760284	1.8921	4.14622	0.530686	1.21075	0.564395	1.35187	0.26937	1.38203
D1_358	51	1	1	1.48348	4.61762	2.61695	5.05914	-0.566223	-2.21747	1.22514	1.64226	3.41032	2.58877	1.26516	-0.450186	0.562278	2.0481	1.18059	1.12603	0.315422	-0.647321
D1_359	58	1	1	2.88549	0.741051	-0.649897	2.64871	1.1888	5.85966	-0.0842036	-1.519	-1.76913	1.90749	0.881338	5.00241	0.678769	0.813697	-0.296302	0.758463	-0.803875	1.89243
D1_360	58	0	1	0.133463	2.49714	3.81137	2.6522	0.676322	1.12122	1.70512	0.997503	0.932474	0.655046	2.64909	1.4314	0.135753	1.35738	1.59192	0.655511	0.140563	0.69799
D1_361	44	1	1	1.99439	2.13923	2.54507	1.75989	-2.7325	3.77271	-0.235609	0.787472	-0.0348394	0.743115	2.32842	3.207	0.84869	1.38802	0.138361	1.05505	-0.909736	1.73064
D1_362	55	1	1	-0.02279	-0.530835	6.62751	-0.285353	2.1115	-0.325682	1.1247	1.14584	2.71232	0.0133852	1.19386	0.0497756	0.337052	1.01558	2.18816	0.0818172	0.433575	-0.153766
D1_363	63	1	1	0.806311	-1.2015	5.37468	0.0395721	2.57506	-1.11089	0.594332	0.0046702	1.40537	0.206227	1.34187	-0.109147	-0.0869281	0.970207	0.742344	0.30381	-0.0326577	-0.0552201
D1_364	50	1	1	2.42816	3.98379	-2.58926	1.18821	-0.37349	5.12039	1.01221	0.68516	0.408283	2.09395	2.91498	3.8142	0.725209	0.828312	-0.322148	0.868735	-1.0597	1.22629
D1_365	54	1	0	0.826223	1.19332	2.73108	2.67629	2.15291	2.86217	1.97912	-0.0963033	0.835591	1.39547	2.84729	2.26451	0.919078	1.35213	0.711949	0.123985	1.15679	1.1298
D1_366	50	1	0	-0.0751125	4.38818	2.20102	3.44752	0.981691	2.64459	0.332882	2.39666	0.0159561	1.68955	2.31583	2.89481	0.950382	1.90605	-0.0403349	1.473	0.369205	0.699718
D1_367	63	0	1	4.23085	-2.87431	4.49427	-1.53986	2.48773	0.167364	-0.234592	-0.977151	2.44889	-0.0157799	1.38481	0.0356322	0.71592	0.656197	0.195907	-0.251927	0.393631	0.670786
D1_368	55	1	1	-0.189751	0.242895	4.38243	3.16681	-1.05899	5.17633	0.401904	0.502585	1.97686	1.41746	1.33721	4.3233	0.653103	1.20548	0.108951	0.908994	-0.682664	0.908044
D1_369	57	1	1	1.82481	3.163	4.19177	2.59555	-2.88587	2.90908	0.658608	0.953986	2.20799	1.34592	1.20228	2.06775	0.976896	1.66539	0.58807	0.960732	-0.680122	0.919986
D1_370	54	1	0	1.90435	1.7314	4.85357	1.17902	0.947484	0.923327	0.766139	0.971199	2.70714	0.645857	0.658464	1.16425	0.910568	1.75357	1.88834	0.558283	0.725661	0.879154
D1_371	63	1	1	1.09786	4.45434	0.346505	4.53736	0.761101	2.04983	1.3438	0.690009	-0.108411	1.13363	2.65408	2.36956	0.858503	0.805383	0.345568	1.43708	-0.175681	1.01484
D1_372	51	1	0	3.00801	2.60004	0.93051	-0.466746	1.44375	4.2642	0.97642	0.913961	0.745295	-0.333913	2.87293	3.7868	0.830052	1.12813	0.448544	-0.138294	0.35632	2.36452
D1_373	45	1	1	-0.417233	2.3182	4.66575	4.56983	1.29047	2.65781	1.48775	0.773473	1.12649	2.47344	2.15769	2.50906	0.500129	1.36596	0.551715	1.17471	0.219186	0.646741
D1_374	53	1	1	4.33789	4.14774	0.594653	4.62594	-0.306811	1.50684	1.86535	-0.066542	2.53942	3.40685	1.8077	1.94061	0.23215	1.05059	1.12317	1.6083	0.585649	0.313468
D1_375	56	1	0	2.00366	0.394802	4.85295	0.75269	-0.215319	1.79865	0.416508	0.50011	1.87106	0.342022	1.78978	1.09141	1.04743	1.58821	1.33326	0.142732	-0.0092743	1.22378
D1_376	63	1	1	4.03235	-2.24357	3.65867	5.42763	-3.69635	8.25582	-1.17425	-1.76763	0.0929688	2.37272	3.41441	6.67612	2.33644	1.27911	0.171247	2.27708	-1.98236	2.52651
D1_377	55	1	0	0.397213	3.19817	4.22363	6.66192	-0.989791	0.474282	2.48046	0.154865	2.91575	3.16925	1.89957	1.08399	0.133911	1.7089	1.43844	2.22586	0.963275	0.390286
D1_378	45	1	1	0.599221	1.97277	2.62882	1.83685	0.782744	1.84492	0.15482	0.906186	1.88522	-0.285094	0.99159	2.26962	0.902205	1.22345	0.425202	0.554961	0.0544429	0.920239
D1_379	46	1	1	0.485835	2.68112	3.93327	1.60946	-0.722419	0.65046	0.212174	0.920308	1.53613	0.81466	0.833749	0.582074	0.658578	1.30083	1.0091	0.640415	-0.0450385	0.633665
D1_380	48	1	0	2.38198	4.49587	1.58185	5.70457	-1.65735	2.79282	0.614587	2.12607	0.385421	2.37607	3.12873	1.45695	1.05826	1.21088	0.0503798	2.73175	-0.764569	0.965178
D1_381	63	0	1	0.424971	1.17247	-0.447115	1.74992	2.69067	3.27729	-0.133746	1.42638	-1.96787	0.649007	2.22295	2.98222	0.982854	1.61037	-0.977772	0.418754	1.17843	0.897437
D1_382	54	1	1	1.64202	3.04276	0.244871	2.04584	-1.6085	3.54682	0.0114481	1.25531	1.05237	0.178414	0.211734	2.93294	0.978578	1.22064	-0.748169	0.71941	-0.666909	1.21778
D1_383	49	1	0	0.884646	3.49292	-0.132455	1.87871	0.628146	2.26396	0.732136	0.749585	0.424166	0.671574	2.72747	2.33527	0.548841	1.21686	-0.156527	0.34433	0.147466	0.703259
D1_384	58	1	0	1.46168	3.71024	0.957232	0.996065	1.748	-0.595972	0.923502	1.94418	1.23456	0.551882	1.25387	-0.474368	0.621237	1.50732	0.90692	-0.0766193	0.305408	0.435302
D1_385	61	1	1	1.34768	-0.614635	2.32144	1.62576	0.284816	1.06714	1.61691	-0.160765	0.480531	0.51249	0.769626	1.37425	-0.225659	0.943358	0.421609	0.750707	0.226396	0.694499
D1_386	43	1	0	0.061939	1.70776	-2.76608	1.20166	5.09891	3.6168	-0.874625	0.886786	-2.52319	0.502555	2.58915	3.52126	0.875305	1.12951	-0.829639	0.286733	0.905409	1.1442
D1_387	49	1	1	-0.104488	0.305685	0.105447	1.17135	2.34696	1.27139	1.50936	0.263138	-0.904067	0.938045	2.21404	1.65281	0.0544598	0.83821	-0.224168	0.768149	0.24342	0.367395
D1_388	51	1	0	0.848425	3.3685	3.55507	1.84026	4.60442	2.98525	-0.265801	0.724877	0.832145	0.702918	3.97569	3.29337	-0.011541	1.0437	0.0944333	1.03521	1.65684	1.23147
D1_389	61	0	0	3.10089	4.26933	-0.033305	1.94486	0.523738	1.38878	-0.768298	2.50583	-2.19612	0.253397	2.22019	1.96024	1.6642	1.14829	-0.432761	0.366994	0.402426	0.525395
D1_390	54	1	0	1.83332	0.222384	1.47518	2.49664	-0.0853365	5.0461	1.3428	0.246574	-1.19192	1.01992	1.0283	4.5887	0.105859	0.583876	0.169319	1.20107	-0.452466	1.23984
D1_391	59	1	1	3.2421	-1.03485	3.30999	1.58069	0.516733	-0.802459	0.91621	1.03941	2.82184	1.46795	1.40753	-0.45756	0.528897	1.69361	0.944753	0.317371	0.0113508	-0.0161486
D1_392	56	1	0	-0.768216	3.13736	6.2046	1.13461	1.46133	-0.142466	1.69955	1.39665	1.89575	0.316435	1.18443	-0.25263	0.018112	0.972138	0.792449	0.26495	0.359385	-0.002847
D1_393	46	1	0	0.987121	1.5837	1.49624	2.27349	-1.08192	1.74575	1.26613	-0.0888468	-0.818692	0.8334	1.66481	1.6936	0.097769	0.811455	0.0271491	0.736465	0.0711257	0.688785
D1_394	59	0	0	5.25843	0.823286	3.3788	-2.48637	4.34257	2.63206	0.590822	0.51946	2.56778	-0.267936	2.88159	1.40021	1.80753	1.63555	1.46352	-0.838381	0.976453	0.813926
D1_395	54	1	1	1.73813	3.51686	3.27787	4.46576	-0.337594	-0.230085	0.610926	0.415836	1.85773	1.9415	2.31549	0.31938	0.839009	1.39402	0.365816	1.56666	0.148119	0.115058
D1_396	57	1	0	1.24727	4.32667	2.25981	-1.13557	1.71521	1.70629	0.470463	2.44292	2.31822	-1.36809	0.929932	1.85773	0.262312	0.782507	0.835657	-0.270231	0.289519	0.791982
D1_397	59	1	0	2.38809	-2.50253	3.69085	1.11981	0.755577	-0.628531	-1.12103	-0.173734	1.51918	0.734911	-0.271992	-0.194049	0.455575	0.691193	0.671606	0.379144	-0.0122728	0.340389
D1_398	54	1	1	3.12604	-0.141885	3.72747	-0.222778	2.31058	0.666558	0.9818	0.975594	3.34171	0.512479	1.27917	0.0167669	0.928049	1.02075	0.579852	-0.0078422	0.607295	0.343467
D1_399	52	1	0	6.26904	5.26216	-1.44644	5.75669	-3.77705	2.01001	-2.04143	-0.191156	0.533967	3.67845	1.91335	2.29499	2.32685	2.2935	-1.17711	2.29441	-1.63674	1.02914
D1_400	55	1	0	2.98571	-0.07719	1.99333	1.99892	-2.82379	3.37187	0.257586	0.262414	-1.20045	0.331819	3.81851	3.74728	0.123391	0.559151	0.283089	0.768096	-0.483239	1.43627
D1_401	59	0	1	2.5012	0.165815	1.06009	3.18997	0.632862	2.471	-0.174876	-0.242279	-0.969206	0.286349	2.40922	3.21168	0.545714	0.771609	-0.962646	0.713693	-0.111264	0.631157
D1_402	65	1	0	2.35461	4.27799	0.313281	3.684	-0.388867	1.54413	-0.306487	0.847661	1.3076	2.16531	1.93374	0.946205	0.853445	0.687964	0.0002532	0.945136	-0.414907	0.356605
D1_403	59	0	1	0.656793	2.70298	3.0884	2.86917	-1.6541	2.48698	0.363348	1.01803	1.8545	0.324706	0.267857	1.9617	0.403338	0.473703	0.718609	0.300975	-0.588708	1.20792
D1_404	47	1	0	2.9655	3.90302	1.22172	2.13631	1.6012	5.20183	-0.404408	1.43157	1.45902	0.0337324	2.6466	4.49106	1.69139	0.963564	0.265263	0.742513	-0.877558	1.44881
D1_405	52	1	1	3.3986	1.25436	-0.048005	0.842153	-0.731022	3.23613	-0.392099	-0.0111156	0.918963	-0.094872	2.4651	3.62145	0.4815	0.994104	-0.057387	0.742264	0.0178404	1.67627
D1_406	54	1	0	6.40861	5.24288	-2.43988	6.37738	-5.5794	0.898492	0.755744	1.24084	2.60931	3.1596	0.201768	1.42189	1.43955	2.2402	-0.553762	2.01017	-1.42567	0.105277
D1_407	61	1	0	3.60754	2.39487	0.66141	0.482141	0.938658	1.55495	-0.412033	0.657037	2.45598	-0.469838	0.690555	0.409697	0.971946	1.31265	0.445725	0.312676	0.472308	0.983288
D1_408	59	1	0	0.331987	2.44727	3.69211	0.142593	1.24351	-0.982424	0.703984	0.853962	3.45066	0.366419	1.83245	-0.461754	0.407011	1.11593	1.64738	-0.111704	0.891598	-0.161213
D1_409	57	1	0	1.29703	3.68569	1.83046	0.781635	-0.201162	3.36539	0.309757	0.685987	0.362353	0.0079676	1.16554	2.90035	0.754754	0.941582	0.597539	0.757743	-0.968685	1.006
D1_410	44	1	0	4.53442	5.66348	-2.23628	-2.16469	1.28766	4.26584	-2.3892	2.60521	-2.64402	-0.883221	2.87097	4.16667	2.4128	1.82853	-1.36521	-0.0040778	0.402081	2.36518
D1_411	53	1	1	5.40077	0.301875	1.15698	0.163206	-0.0902771	2.35267	1.42815	-0.197455	-0.544684	-0.115068	1.09322	1.55276	-0.0793687	0.88159	0.0348272	0.386313	-0.316999	1.03498
D1_412	44	1	1	3.33199	0.393951	2.36697	4.54206	-4.04207	4.2332	-0.646965	-0.710822	1.69175	1.61269	1.46976	4.56902	1.88972	1.55954	0.342751	1.63431	-1.32042	1.02997
D1_413	56	1	0	6.00148	1.01509	1.58224	6.48314	-3.31779	3.11221	-1.0658	0.476664	3.10981	2.94149	1.45194	3.10892	1.65858	1.72405	-0.216441	2.01754	-0.611673	0.678306
D1_414	25	0	0	2.28461	1.77828	-3.00793	-0.178883	2.51243	2.46898	-0.220793	1.95241	-1.08763	-0.0721472	1.93837	2.58761	0.858198	0.984631	-0.285446	-0.179044	0.649907	1.19283
D1_415	45	1	0	1.68874	1.26062	2.11757	-0.192655	-0.120822	2.53946	0.308275	1.00876	1.28151	-0.129798	0.436389	2.34321	0.684582	0.770237	0.72485	0.674074	-0.299773	1.64806
D1_416	44	1	0	3.78529	3.8371	-1.21386	2.02621	-0.785605	2.21693	-0.11363	1.53098	1.20555	0.710989	1.66656	2.34992	0.504574	1.10133	-0.0757999	1.24763	0.056264	0.967915
D1_417	46	1	0	2.12618	2.86133	1.61002	3.28402	-1.22607	2.86467	-0.679178	0.96498	2.3531	1.21712	-1.24777	2.89026	1.53744	0.758206	0.140291	1.37517	0.0152847	0.931399
D1_418	42	1	0	0.924975	4.57585	1.90012	2.30655	0.18396	0.985184	1.81633	0.888983	3.71445	1.36923	1.9944	1.14737	0.573012	1.0762	0.34842	1.24019	-0.748062	0.371723
D1_419	51	1	0	1.66481	3.20127	-4.15186	2.66319	-0.607371	0.906715	-1.00868	1.9352	-2.79847	1.41317	2.528	1.54063	1.36494	1.65311	-1.77648	0.956433	-0.143295	0.12411
D1_420	52	1	0	-0.393767	1.39208	2.95789	3.096	2.24822	2.51217	0.420747	0.347986	-0.363575	0.915271	2.22137	2.43328	0.880256	1.0614	0.316258	0.541827	0.0304459	1.02783
D1_421	42	1	1	1.36119	1.93798	1.61757	2.72661	1.87186	1.90022	0.598661	1.28186	0.684054	0.905502	3.15292	1.93221	0.265436	1.33428	0.292893	0.97423	0.942231	1.23829
D1_422	47	1	1	4.32742	3.7197	0.36593	0.421783	0.602956	2.02174	-0.668744	0.902413	1.41741	0.61057	1.88265	1.51304	1.15341	1.23473	-0.430344	-0.0304572	0.0301221	0.891618
D1_423	61	0	0	1.26996	-0.70595	4.54584	-0.753175	2.34094	3.23049	0.379716	0.658318	0.973583	-0.36874	2.32504	2.18326	0.456406	0.848324	0.922761	0.173802	-0.201008	0.674562
D1_424	51	1	1	3.61051	-0.594482	4.93086	3.17708	2.67044	-0.416042	-0.439287	0.755266	2.066	1.4507	1.73803	1.45347	0.568998	1.54468	1.02158	0.678562	1.33466	0.647012
D1_425	43	1	0	0.363373	1.63854	5.56993	1.1265	3.47263	0.311331	0.69975	1.24426	3.1661	0.81343	2.00888	0.400591	1.05129	1.50549	1.39253	-0.0446747	0.887594	0.119029
D1_426	59	1	1	0.291404	2.1365	3.55985	0.310151	2.41309	0.876644	1.74591	0.52298	1.99824	0.663858	2.14646	0.632647	0.0884611	2.05689	1.63027	0.15678	0.433177	0.993554
D1_427	59	1	0	1.43495	-1.64908	4.40533	0.39203	2.46242	0.961506	1.08723	0.335733	1.5372	0.502512	1.52809	1.01413	0.309871	1.36218	1.0616	0.660265	0.317354	0.43643
D1_428	58	1	1	1.58618	3.9081	-2.01607	0.0884728	3.80722	4.10476	-1.25714	0.817271	-1.21195	-1.03254	2.65196	3.28349	1.256	1.00222	-0.998003	-0.14322	0.877204	2.02976
D1_429	55	1	1	0.881711	1.80754	7.54371	2.37427	0.957766	1.79955	0.799259	0.811964	2.92975	1.23102	1.03548	1.71794	1.14439	1.95042	2.52767	0.575731	0.607985	0.847148
D1_430	60	1	0	4.40634	3.43707	2.05315	3.81781	-2.99066	2.73766	-0.287481	-0.643979	0.788194	1.15434	1.41161	1.84107	1.16096	0.667884	-0.0342746	1.05448	-1.04099	1.25564
D1_431	43	1	1	2.78354	-1.43755	1.56826	1.82916	0.10254	0.226574	0.444758	0.714511	2.5038	1.14898	0.69593	0.207609	0.854009	1.9186	0.319069	0.831114	0.556517	0.343473
D1_432	57	1	0	2.28434	2.41171	0.72969	3.16187	-1.29098	1.85597	0.755285	0.811135	0.791801	1.25469	1.24431	1.70427	0.542466	1.41463	0.69211	0.622955	-0.140268	0.579175
D1_433	43	1	0	1.86563	0.660842	3.40871	3.57605	-0.17352	1.43752	-0.0426301	0.655919	1.63756	2.11196	1.74223	1.2236	1.45783	1.2686	0.732624	1.65105	0.224206	0.742229
D1_434	59	1	1	2.71261	1.65853	0.54148	0.280818	0.326875	2.23661	-0.424115	2.42264	-2.23541	-0.935262	1.41832	2.39446	0.677906	1.60191	-0.305701	-0.19744	0.257751	1.17691
D1_435	54	1	0	0.41704	-0.09295	5.1692	0.964003	1.27595	-0.743469	1.8696	0.406895	2.50044	0.387812	0.71536	0.44505	0.413613	1.09496	1.79426	0.2978	0.350953	0.0968819
D1_436	62	1	1	2.04621	2.5566	3.02049	0.763081	0.212293	0.735239	1.40477	1.98305	2.38585	0.434624	0.534217	0.51885	0.447885	1.61738	0.899423	0.169204	-0.0634274	-0.0037704
D1_437	49	1	1	1.07829	1.29547	2.12438	3.18535	0.652105	4.43436	-0.485245	0.782907	0.387984	1.33455	1.53157	3.64968	1.40069	1.17815	-0.336015	0.664407	0.112679	1.23811
D1_438	48	1	1	3.9046	-0.43329	4.7506	4.46834	-1.94819	3.73498	0.797926	0.197417	0.457049	2.1557	2.03051	3.09344	0.92726	1.85935	0.477582	1.71741	-0.198095	1.33362
D1_439	57	1	1	0.217452	3.29597	4.68304	4.48525	1.13049	2.52211	1.80211	0.0061832	1.07222	2.01089	2.35969	3.35291	0.812177	1.78666	0.786445	1.4467	-0.436782	0.470793
D1_440	48	1	1	1.80226	0.490515	3.49101	-0.517851	2.06806	1.32876	0.944028	0.148831	2.34876	0.261994	1.18961	1.06248	0.322373	1.66097	1.01329	-0.232572	0.34946	0.757554
D1_441	61	1	1	2.55675	2.92265	2.56489	2.58141	-0.898453	3.87773	0.315988	0.689604	1.54332	0.617784	1.71238	4.22523	0.954698	1.63558	1.01091	0.69103	-1.18088	1.37472
D1_442	59	1	0	2.38429	4.89948	2.08041	2.11241	0.733069	-0.828217	1.69027	2.46723	4.55814	0.806854	1.34253	-0.254867	0.564401	1.48178	1.87049	0.356122	0.58009	0.288175
D1_443	53	1	1	1.34711	3.39588	0.247725	-0.682808	1.1851	4.44006	0.125717	0.928695	0.84762	-0.81024	2.42611	3.3081	0.422861	0.768379	0.536811	0.46692	-0.727577	1.4256
D1_444	65	1	1	-0.576422	1.41802	4.42172	2.33789	1.60797	2.52097	-0.554567	-0.234135	-0.132616	1.02494	1.00712	2.26118	0.65307	0.913063	0.399625	0.704611	-0.345133	0.924857
D1_445	56	1	0	-0.196467	3.06305	-0.47808	1.64163	2.20543	2.84293	0.24682	1.25644	-0.268223	0.711356	1.48347	2.47826	0.332536	0.801897	0.0443969	0.24822	0.692567	1.19421
D1_446	62	1	1	-1.06642	2.84127	-0.536063	5.36562	1.26275	3.30151	0.280529	0.333325	-0.218069	1.25947	2.6074	2.81338	0.92536	0.952839	-1.11084	2.02694	-1.07355	0.812993
D1_447	56	1	1	0.334267	-0.32441	1.11853	1.05708	1.1769	1.40936	0.288849	0.71448	-0.886635	0.597292	2.13413	1.23472	0.0834092	0.805001	-0.0616848	0.708961	0.279522	0.781363
D1_448	55	1	0	1.6881	-0.012679	3.70948	0.625241	0.807351	0.359378	1.71319	-0.286052	3.04277	0.564787	1.32707	0.707568	0.319024	1.20091	2.1901	0.193151	0.333101	0.0240655
D1_449	45	1	0	1.27821	-1.08394	0.324055	0.343372	3.09326	1.22283	0.368875	1.02473	-0.874086	0.614653	1.48767	1.93864	0.395838	0.977901	0.453584	0.398883	1.24931	0.758047
D1_450	56	1	1	0.237481	2.93258	0.36466	1.35681	4.83996	2.56883	0.721678	1.23979	0.710897	0.485565	3.60367	2.06533	0.0631491	0.704891	-0.306068	0.485634	0.142706	1.08873
D1_451	45	1	0	0.0440503	-0.207697	0.082765	4.47892	-0.619013	3.0216	0.363848	-0.446649	-0.855226	1.59673	2.18815	3.01234	0.890367	0.976123	-0.167373	1.39811	0.117368	1.16437
D1_452	53	1	0	2.31109	0.840839	6.03636	2.66052	-0.352678	0.787336	0.83041	0.881394	1.8835	1.94862	1.47525	1.06203	1.21816	1.39119	1.10966	1.17373	0.417289	0.518312
D1_453	48	1	0	2.26202	-2.30093	3.56756	1.34914	1.80385	0.864192	0.626777	-0.352776	1.93681	1.12215	1.90708	0.91468	0.734489	1.37726	1.27666	1.36577	0.0615748	0.960088
D1_454	54	1	0	2.35589	3.76316	0.26723	3.23112	0.0002172	0.737744	-0.23007	1.34716	0.357093	1.62105	2.67849	1.01486	0.874066	1.02027	0.0130201	1.34182	0.624546	0.884231
D1_455	59	1	0	3.47741	2.67101	0.520383	0.550147	0.370208	1.6984	-0.431142	1.04938	1.1121	-0.145726	3.26886	1.50066	1.32392	1.20188	0.166878	-0.286925	1.36358	1.1123
D1_456	65	0	1	1.30989	4.25999	0.253225	-0.343294	0.787057	3.16798	0.78278	2.0802	1.43822	0.237358	1.44633	2.13012	0.45702	1.0057	-0.0499498	0.0070373	-0.120974	0.725936
D1_457	46	1	1	2.28887	1.35169	1.48483	3.11717	0.269924	1.81157	0.975898	0.517039	0.308653	1.86561	1.74031	1.49744	0.642396	1.26776	0.317926	0.88567	-0.252296	0.28324
D1_458	53	1	0	2.69361	4.33333	0.37568	4.71561	-0.984964	1.7991	0.018545	0.320501	0.0125881	0.86139	2.56598	1.61157	0.912952	0.843228	-0.0072588	1.13109	0.0031328	0.575602
D1_459	49	1	1	2.41492	3.64001	2.0092	1.06693	4.27146	2.63285	-0.419025	1.74566	0.177	0.527305	3.42287	2.969	-0.0937654	1.22351	-0.20664	1.24162	1.72034	1.67144
D1_460	53	1	0	-0.507338	2.0295	1.96369	3.48245	1.95573	3.87533	0.223733	1.88508	-0.273502	0.338129	2.28676	3.42279	0.500702	1.48347	0.820517	1.0251	0.575799	1.53318
D1_461	60	1	1	1.10082	1.83359	1.0132	1.60718	-0.0624297	3.6321	0.0544806	0.645371	-1.04076	0.818875	3.08092	3.17698	0.809862	0.75226	0.176503	0.429901	-0.243428	1.05138
D1_462	52	1	1	2.12307	2.24039	1.56061	2.3599	0.770643	0.110618	0.227105	1.3205	1.79067	1.09077	1.86433	0.412209	1.07585	1.33754	0.544509	0.482911	-0.150018	0.359229
D1_463	52	1	1	2.28982	0.312475	2.93904	0.630081	2.29123	1.86707	-0.0012541	0.867691	2.62716	0.463535	1.56738	1.61327	1.14094	1.5284	0.52877	-0.157862	-0.0657482	0.925225
D1_464	58	0	0	-0.205373	1.10149	1.3894	3.7684	3.23168	2.94189	-0.298353	0.749311	-0.821639	1.13327	1.87848	1.80218	1.05976	0.978492	0.581248	0.887082	0.466821	0.674338
D1_465	52	1	0	2.3587	-1.60286	4.97771	0.819064	2.41597	1.25797	0.515338	0.616728	3.61804	0.956475	2.88456	0.764544	0.755997	1.3829	1.22152	-0.238841	1.08717	0.415409
D1_466	55	1	0	0.305856	1.01572	-2.93334	0.77847	1.58647	1.28486	0.689441	1.33684	-1.91346	0.597882	1.85132	1.89978	0.585107	1.44709	-0.80521	0.127104	0.542212	0.568328
D1_467	56	1	0	3.67194	5.5434	-3.86692	-1.47583	2.54848	4.35461	-0.928964	3.3102	-2.05298	-1.1301	2.39518	4.75853	1.59277	1.27862	-0.391141	-0.525418	0.10504	1.84993
D1_468	57	1	0	0.374578	6.52229	1.83952	0.699919	2.05426	0.0837454	1.03033	2.4284	2.98125	0.690312	2.06821	0.23675	0.0464999	1.51305	0.654462	0.0725752	0.474557	0.0702207
D1_469	53	1	0	1.50607	1.15065	3.04496	2.26062	0.232659	0.553173	-0.173415	0.79665	0.835288	0.548357	0.55097	0.996542	0.791258	0.889749	0.862728	0.643515	0.186412	0.279737
D1_470	47	1	0	1.13496	0.413193	4.79391	-0.0533148	2.12872	0.821125	0.51622	0.344204	1.10872	-0.0715497	2.58239	1.0717	-0.21836	0.999035	0.594277	0.0583185	0.934386	0.430082
D1_471	50	1	1	0.97713	-0.319945	4.43293	0.0156488	1.56058	1.15749	0.713387	0.625435	0.89163	0.69017	1.22584	0.821976	0.815731	1.08482	0.901976	0.549723	0.289717	0.121766
D1_472	52	1	0	0.725982	2.27459	1.9862	0.48091	4.88694	3.98039	0.0691613	2.0201	-1.33054	-0.750661	3.80076	3.81117	0.290266	1.15941	0.835074	0.45471	1.0934	1.53469
D1_473	51	1	0	2.91501	1.02745	1.60804	0.673551	0.723543	4.31129	-0.435261	0.327374	-0.989052	0.471951	3.36243	3.05503	1.03375	1.00243	-0.503078	0.623805	0.615773	1.69783
D1_474	56	1	1	0.283351	-1.89902	3.22267	-0.601812	1.24562	0.995869	1.08099	0.875158	1.98086	-0.616225	1.78248	1.35223	0.159863	1.37274	0.604897	0.0928714	0.173154	0.66182
D1_475	56	1	0	1.26671	4.34682	0.120615	-0.24251	2.61487	1.33704	-0.51726	2.21963	0.297733	-0.422533	2.69622	1.05428	0.482801	1.24876	0.523394	-0.153136	0.540028	0.751593
D1_476	55	1	1	0.0587625	2.64981	1.5179	2.44727	2.51564	5.36468	1.31825	2.40097	-0.367876	-0.114776	2.80021	4.78469	0.297937	1.60067	0.212011	0.0695659	-0.692188	1.819
D1_477	51	1	0	0.336797	3.57036	3.29002	2.10884	1.67462	-0.386314	0.961048	1.51724	2.66664	0.967268	1.20853	-0.425149	0.296491	1.54056	1.63519	0.23185	0.737101	-0.0339122
D1_478	55	1	0	0.679851	4.33392	1.29155	3.78358	1.37145	-1.34874	1.42346	0.804335	1.1953	1.82979	2.90038	-0.237722	0.528453	1.43241	0.253646	0.956457	0.650244	0.141862
D1_479	51	1	0	2.97346	1.84395	-0.330955	2.86837	0.522548	3.50233	0.362035	1.21676	-0.162191	0.794072	2.42221	2.81435	1.34326	1.64863	-0.718447	0.778342	0.208734	1.20648
D1_480	23	0	1	4.42141	-0.710858	4.4875	-0.192581	2.5666	3.34379	-1.71962	0.244887	-0.07016	-1.2028	3.59687	3.32074	1.47513	1.44504	0.030924	0.10731	0.665051	2.05253
D1_481	25	0	0	3.15243	-0.200664	-0.924935	0.708632	3.82076	4.15125	-0.0392791	1.18388	-0.0001575	-1.38974	3.29	3.41625	0.730043	1.35023	1.38913	-0.110057	-0.666408	1.81029
D1_482	27	1	0	0.301065	1.87838	0.156825	0.912067	2.33719	3.00689	0.158854	1.10798	0.39907	0.739194	2.69471	2.13614	0.910678	1.2947	0.640747	0.334877	0.159923	0.724659
D1_483	23	0	1	4.31973	-1.33435	3.66678	1.48624	0.613755	2.40948	-1.76623	0.687717	-0.435868	0.391726	2.62793	2.19871	2.12492	1.28914	0.182049	0.578523	-0.378384	1.33174
D1_484	26	0	1	3.26101	2.15846	1.0264	1.01069	2.96939	4.04174	-2.04497	2.21404	-1.93113	0.61878	1.6101	3.40402	1.08091	2.21155	-0.502586	0.192224	0.614851	1.36651
D1_485	25	0	1	2.12097	-0.499601	3.67679	-0.413117	1.68259	2.6344	-0.536388	1.3548	1.80181	-0.508438	1.29151	2.66487	1.63255	1.93757	0.704354	-0.43294	0.958141	1.70341
D1_486	27	0	0	2.55042	0.24286	-0.00102	-0.0883737	1.54652	3.48014	-0.935345	1.10358	-0.844173	0.257048	2.9462	3.22529	0.922827	1.24818	-0.448146	-0.0963593	0.556474	1.59405
D1_487	24	0	1	2.98623	-0.0983725	2.64493	1.03322	1.72403	-0.809012	0.873214	1.5175	1.79918	1.06545	1.76256	-0.0935379	0.448434	1.51923	1.36982	0.410274	0.559176	0.075339
D1_488	29	0	1	-1.13278	-1.2073	0.44517	3.09265	3.29391	3.9666	-0.0281046	0.0927981	-2.05403	1.46601	1.31635	3.7046	0.735588	0.82595	0.177986	1.58323	-0.241663	1.37399
D1_489	21	1	1	1.67329	4.53618	-1.62232	1.62039	0.925524	1.9918	-0.595138	2.06741	0.0812934	0.697207	1.5338	1.82726	1.2026	1.73275	-0.856023	0.364573	0.336746	0.762945
D1_490	23	0	1	3.56689	3.0074	-3.02312	-1.23298	4.63921	3.97937	-0.937221	1.97841	-0.556361	-1.08652	3.18627	3.30184	1.78895	1.62477	-0.858462	-0.880299	1.58658	1.8048
D1_491	27	1	1	3.59766	2.78796	-2.26397	-1.51321	4.65317	3.91853	-0.412439	1.16781	0.0920967	-0.755459	3.14812	2.89891	1.3552	1.11119	-0.0815793	-0.659434	1.24539	1.30617
D1_492	26	0	1	1.98651	-1.05108	4.28299	2.14484	0.881329	2.37667	-0.0821327	0.520031	0.632487	0.333106	2.02445	2.86165	2.35428	1.66993	1.09045	0.663578	0.598344	1.4763
D1_493	28	0	0	1.72822	2.64447	4.88507	-0.809057	0.190433	3.89561	0.0621916	1.48692	1.38083	-2.22204	3.02622	2.78746	1.23734	1.53949	1.48629	0.109821	-0.960867	2.21842
D1_494	23	0	0	3.25308	4.89522	-2.35201	-0.828092	3.03059	5.63275	-1.59445	2.80297	-2.96861	-1.97141	1.595	4.82747	1.66909	1.28172	-1.19194	0.0854299	0.598052	1.85915
D1_495	24	0	1	2.53578	0.308915	-0.444833	1.44231	2.49256	1.88772	-1.36495	0.471509	-2.85398	0.652338	1.90357	2.22635	1.55758	1.10741	-0.236533	0.877202	0.594121	0.89628
D1_496	25	1	1	2.3052	0.802135	2.46972	1.69553	0.0354497	3.54665	-2.05674	1.81561	-1.45435	0.675489	2.12536	3.52066	1.42196	1.90135	-0.550085	1.12965	0.15697	1.42226
D1_497	26	0	1	-0.160162	0.167945	-0.685512	3.5624	2.76832	5.55521	-0.455887	-0.202205	-1.20668	0.950482	1.87584	5.2024	0.204159	1.3064	-0.255726	1.03575	-0.0116897	1.83527
D1_498	25	0	0	-1.8644	2.72855	1.97387	1.68122	4.13938	3.38291	-0.257692	0.33908	-1.94004	0.421524	2.03905	3.20829	0.235536	1.21764	-0.122726	0.695884	0.507929	0.991204
D1_499	26	1	1	1.77763	1.13262	0.42198	1.06571	1.6608	4.40895	0.2103	2.52525	0.4251	-1.66539	2.37977	4.53763	1.27079	1.91499	0.521043	-0.218216	0.352816	2.278
D1_500	24	1	1	2.93949	4.11716	-0.940056	1.94766	0.264021	3.25059	-0.82699	1.48588	-0.775954	0.200046	2.8041	2.367	1.779	1.3301	-0.620729	0.946086	-1.0036	1.62015
D1_501	22	1	1	2.10781	3.10352	-1.9747	2.129	0.734754	4.98451	-0.789476	1.8462	-1.91724	0.0597574	4.87404	4.14147	1.75156	1.06988	-0.895171	0.434163	-0.0284079	2.16465
D1_502	25	0	0	1.03459	0.179212	3.41934	2.51874	0.68993	4.03853	-1.23422	1.2668	0.270635	0.205976	2.28334	3.34131	1.26842	1.41658	0.146693	1.2394	0.701865	1.74864
D1_503	23	0	0	0.710861	1.33948	4.72617	1.39738	-1.10933	0.493149	1.34489	0.560505	2.88636	1.65238	0.888544	1.07308	1.29205	1.75023	1.87403	0.773429	-0.308743	0.754525
D1_504	26	0	1	-1.31379	-0.257495	1.29984	2.50716	1.6746	1.43512	0.533949	-0.209097	-1.86402	1.39517	2.00233	1.67827	0.500086	1.34327	0.170253	0.959746	0.738949	0.633139
D1_505	22	1	0	3.27388	1.24728	-1.85013	0.634337	2.14757	4.12209	-2.17377	-0.17889	-0.416503	0.187524	2.33789	3.28385	1.6922	1.23932	-0.410494	0.11525	0.0396627	1.26473
D1_506	25	1	1	0.674355	0.0212	1.36555	2.03341	0.0145249	2.84795	0.505183	-0.207592	-1.57346	1.41126	1.64999	3.51508	0.226268	1.18102	0.0581304	0.688793	0.564357	1.18144
D1_507	23	1	0	2.2636	1.30917	0.682162	0.486468	3.96034	3.85188	-1.73191	0.537966	-0.286406	-0.803696	3.57819	2.89002	1.08855	1.20801	-0.786376	0.347463	1.68407	1.91694
D1_508	25	0	1	2.09163	0.539745	1.74755	1.7419	0.168811	0.937263	-0.227586	0.0070011	-0.499408	1.2446	0.581626	1.00086	1.07787	1.31525	-0.386874	0.703411	0.0690459	0.545562
D1_509	28	0	1	2.40589	1.98519	-3.5347	3.01897	2.36129	3.55966	0.135135	0.347427	-1.13371	0.448477	1.45764	3.31116	0.727063	1.23319	-0.994673	0.94348	0.458157	1.53502
D1_510	24	1	1	2.45849	1.57667	3.16272	1.56222	-0.696064	1.87835	-1.20636	1.44566	1.16304	0.366697	1.45463	1.91319	1.74822	2.05985	0.279587	0.892301	-0.0351972	1.08884
D1_511	23	1	0	1.1039	3.5288	3.17254	2.01718	2.00533	-1.09961	1.03868	1.66419	3.3938	1.4919	1.97883	-0.745946	0.930586	1.14502	1.31113	0.207911	0.619737	0.31933
D1_512	26	1	0	1.79256	1.13506	1.75812	0.823588	4.06582	0.956798	0.532526	1.06684	0.213079	0.985469	2.163	1.2435	0.968576	1.41768	1.27917	0.481178	1.24424	0.124233
D1_513	26	1	0	1.43234	2.75372	3.40096	1.55759	1.89183	0.0876116	1.34832	1.01009	2.11582	0.593004	1.83669	-0.110975	0.834902	1.88064	1.15759	0.462965	0.917879	0.907609
D1_514	24	0	0	0.657282	1.82917	4.61263	1.48345	3.12946	1.91631	0.0503422	1.57945	2.6591	-0.411963	1.91779	2.05369	1.03754	1.19856	1.63083	0.716587	0.717552	1.35027
D1_515	23	1	1	3.91099	1.98435	0.063905	-0.165426	2.31662	4.20826	-1.40612	1.28884	-1.13762	-1.14202	3.25193	3.1177	1.63522	1.02347	-0.331448	-0.559976	0.561018	1.86318
D1_516	23	0	1	1.66938	-1.70875	0.81696	1.26336	1.68665	2.38319	-0.35525	-1.34434	0.160911	0.536522	0.476264	2.5383	0.177523	1.05525	0.198869	0.581291	0.509377	0.910664
D1_517	24	0	0	3.43039	1.02479	0.249096	1.04777	2.46139	3.71362	-0.858049	0.255592	-0.213339	-0.464736	2.7844	3.07556	1.16792	0.77009	0.375906	-0.140883	0.573016	1.69799
D1_518	28	1	0	0.724937	0.437085	1.80465	1.44021	2.23974	1.30463	1.04689	0.241929	0.912219	0.20639	3.27063	1.21449	0.744777	1.62878	1.04282	0.688273	1.00024	1.31171
D1_519	22	1	0	5.04812	1.585	0.440637	1.3225	0.914263	3.2672	-1.12853	1.12413	0.886175	0.0516522	1.9532	2.74569	1.78965	2.07911	-0.14966	0.215011	-0.0345283	1.48665
D1_520	26	0	1	2.30406	0.389913	4.28657	0.964534	1.63395	0.37802	0.0318185	0.220561	2.29008	0.540338	1.01303	0.0745016	1.11928	1.65342	0.782368	0.0255388	0.998051	0.160483
D1_521	19	0	0	2.35771	4.32683	2.5325	-0.4713	1.28892	1.29062	0.756366	1.77686	0.566276	-0.44523	2.05381	1.12733	0.973827	1.37354	1.53294	-0.329002	0.55759	0.735459
D1_522	26	1	1	2.42667	3.51544	-0.828323	-1.19215	3.75498	2.92405	-1.57031	1.97232	-2.60277	-0.917041	3.06913	2.35244	1.17713	1.20505	-0.599619	-0.594824	1.10897	1.74182
D1_523	28	0	1	2.0324	0.767215	-0.716485	0.147463	0.801889	2.98955	1.42955	-0.741705	-1.8615	0.848925	1.39582	2.44325	0.129107	1.30677	0.163069	0.595169	0.354819	0.85871
D1_524	26	0	1	2.24813	2.19793	-0.200765	-0.0614053	2.23888	3.0321	-0.192756	0.468373	-0.903067	0.485714	2.49877	2.67533	0.764632	1.18633	-0.1751	0.286627	0.299959	0.677793
D1_525	25	1	0	2.52739	1.51363	4.59133	1.78938	0.382147	-0.794741	-0.0051676	1.64584	4.02196	0.704743	0.81392	-0.376797	1.53562	2.15797	2.08797	-0.0130692	0.865419	0.277171
D1_526	25	1	0	-0.619232	0.655106	-1.29992	1.52568	3.34644	1.96422	0.317468	0.516546	-1.10202	0.986816	2.95287	2.12884	0.26372	1.34748	-0.156746	0.238788	0.454189	0.840744
D1_527	27	0	0	1.85123	-1.08538	-0.01025	-0.528022	3.35469	3.39179	-0.103293	0.576538	-0.660901	-0.300711	2.12386	2.73319	0.711128	1.08987	0.432517	-0.29812	0.778379	1.0291
D1_528	22	1	0	1.45693	1.96471	1.84176	2.20166	-1.09912	-0.151633	1.06249	1.25856	1.85051	1.00744	0.630936	-0.325813	0.521859	1.63105	0.997361	1.00859	0.145868	0.130653
D1_529	21	1	0	2.30809	1.66918	0.496783	-1.15905	1.57771	1.83311	-0.428989	1.40971	-0.903918	-0.162199	1.55301	1.91499	1.54417	1.15648	0.0820337	-0.212051	-0.101891	0.919494
D1_530	24	1	1	0.53972	1.42994	3.65304	2.30218	2.73418	1.41515	-0.377045	0.14694	2.88293	1.01382	1.45039	1.54657	1.27259	1.63057	0.712546	0.554757	0.358417	0.76074
D1_531	20	0	0	2.5642	1.78219	0.62268	0.461151	0.102185	0.830035	-0.130605	1.47663	-0.0641486	-0.0182623	2.44635	1.01858	0.760113	1.99994	-0.0847758	0.754831	-0.0301468	0.50592
D1_532	28	1	0	2.50944	-1.46299	2.82031	1.48245	-0.199251	1.96754	0.297645	-0.360099	1.27767	0.237273	1.56469	1.79079	1.03061	0.60114	0.735402	0.253611	0.161036	0.846936
D1_533	27	0	1	2.50629	-0.33935	2.60665	0.840722	1.13443	1.74084	0.391474	-0.0180785	-0.041836	0.136212	3.65307	2.3809	0.873988	1.48399	-0.288502	0.21933	-0.32375	0.743479
D1_534	28	1	1	2.68436	2.97778	0.648123	1.67074	0.299141	1.91138	0.282126	0.330756	3.04096	0.97581	2.24554	1.57549	0.669324	1.46942	0.280204	1.09767	0.292856	0.661553
D1_535	30	0	1	0.761526	2.85368	2.57745	1.2384	0.302387	2.41672	1.5908	0.950992	2.80844	0.936288	2.67507	2.39512	0.402432	1.49343	1.05393	1.05107	-0.117448	0.733785
D1_536	25	1	0	-0.319373	3.31235	-2.35695	2.80814	2.34471	2.03595	0.305024	1.81677	-0.502055	1.63813	1.79149	1.78536	0.604562	1.66587	-0.104631	0.774573	0.627538	0.380196
D1_537	29	0	0	2.57801	1.34226	1.2637	1.39234	2.03758	4.29536	-0.311185	0.745436	0.977634	0.262065	1.90624	3.10684	0.508032	1.36194	0.2221	0.942144	0.483129	1.69655
D1_538	24	0	1	1.76973	0.310216	5.39045	2.39792	1.5044	-0.337916	1.69683	0.520066	2.77233	1.29825	1.78534	0.233661	0.739686	1.50426	1.77035	0.467136	0.111498	0.217837
D1_539	25	0	0	1.8328	1.79028	5.89968	2.54882	1.879	-0.563933	0.633058	0.984032	3.62332	1.46199	2.96631	0.0648631	1.55169	1.6797	1.78305	0.243525	0.771868	-0.0033466
D1_540	27	0	0	2.31532	-0.689304	1.79082	-0.0659822	2.25492	3.05963	-2.0195	-0.0887144	0.214794	-1.21384	2.4871	2.47649	1.53241	1.10342	-0.793785	-0.238898	1.33065	1.55797
D1_541	25	0	0	2.12731	-1.52746	5.46762	-0.1621	3.6926	1.21632	-0.260344	-0.52161	3.40469	0.263793	1.75885	1.10241	1.14306	1.22552	1.10468	0.277971	0.735615	0.616063
D1_542	24	0	0	1.62407	3.9895	-0.977184	1.69066	1.22026	3.73094	-0.520854	1.0294	0.538634	0.521012	3.42022	2.6627	0.988563	0.977181	-0.156399	0.631446	-0.393532	0.923334
D1_543	24	0	0	1.20293	-0.340245	-1.03599	-1.10033	1.56117	4.59712	-2.23487	0.98158	-1.6529	-2.11838	3.08571	3.58791	0.636163	0.870195	-1.11229	0.461384	0.688935	2.13628
D1_544	25	0	0	2.12361	1.18109	4.18145	1.35546	3.47608	1.18648	-0.445417	1.22404	1.96676	0.651067	2.60351	1.15038	1.83519	1.16237	0.149993	0.280356	1.80495	1.15611
D1_545	22	1	0	1.62999	-0.719547	-1.09534	0.0881477	0.57346	3.22252	-0.594363	0.451186	-1.18648	-0.146383	2.34228	2.38777	0.616261	1.06443	-0.705471	0.814554	-0.226538	1.04384
D1_546	26	0	0	1.27542	1.93331	0.835131	0.0449723	1.8696	2.69554	-0.0016786	0.782284	0.894179	0.0407076	2.44082	2.31152	0.648417	0.729355	0.360208	0.205486	0.0350038	1.30542
D1_547	22	1	1	4.05258	1.33505	-0.234853	-2.4201	2.54722	3.23739	-2.03129	2.26137	-2.33975	-1.53865	3.95045	2.30866	1.06103	1.10146	-0.795355	-0.513508	0.545617	1.37454
D1_548	20	0	1	3.30278	-2.3268	1.02005	1.25815	1.48653	2.20134	-0.69712	0.467553	-1.79942	0.882863	2.69632	2.05273	2.25525	1.22104	-0.824392	0.833534	0.56608	0.952573
D1_549	29	1	1	1.57348	1.71304	3.21608	1.94653	1.24659	0.545868	1.58466	1.52004	0.690152	1.13453	1.58831	0.811408	0.539814	2.0074	1.81722	0.612023	0.702654	0.0028667
D1_550	23	1	0	3.45985	3.72438	-1.30325	0.534772	0.909794	2.06866	1.18505	1.77667	-0.140684	-0.094857	1.85521	2.00945	0.89785	1.65148	0.536322	0.478246	-0.0615256	1.20019
D1_551	27	1	1	2.66826	1.9405	-2.64065	2.33951	2.16374	5.63279	-1.13971	1.00541	-1.34328	0.321404	2.60767	4.2436	1.34569	1.55665	0.0952792	0.775359	-0.458878	2.0901
D1_552	22	0	0	1.22118	1.02578	2.83065	0.223786	2.76357	2.83703	-1.26565	0.685797	1.35303	-1.20606	2.60064	1.95485	0.932157	1.75389	0.293048	-0.142431	0.851164	1.5415
D1_553	30	1	0	1.25726	3.39779	3.25757	0.669877	1.33133	3.32894	-1.71586	1.88054	-0.244536	-0.485525	3.67179	2.61115	0.984536	1.42261	0.324881	0.0873605	0.146042	1.4225
D1_554	22	0	0	1.53567	-0.924382	1.85834	0.404037	2.18308	2.4685	-0.616701	-0.0056332	-1.68193	0.47373	1.06863	1.93092	1.18155	1.25692	-0.509481	0.123133	0.68271	0.798215
D1_555	30	1	0	1.9436	3.29695	5.86894	5.83038	1.55517	1.82794	-1.33852	0.801381	2.01863	1.92065	2.10456	0.917627	1.69034	1.74272	-0.167185	1.07504	0.288001	0.0905644
D1_556	24	1	0	0.0040177	2.13367	4.06886	0.995548	3.12413	1.69911	-0.442072	1.50597	0.452245	-0.485578	3.04097	1.24732	0.452047	1.63765	0.0956053	0.2642	0.854544	0.74573
D1_557	25	1	0	2.94709	2.29765	-2.63193	1.97527	0.469446	2.74735	-0.509443	0.987034	-0.299289	0.887135	0.561781	1.81872	1.27819	1.14127	-1.06915	0.10442	-0.321732	0.749304
D1_558	25	0	0	2.81892	1.45905	1.10651	3.60433	-0.432267	2.83203	-0.185394	0.286775	0.802299	0.527399	2.6205	2.70965	1.43254	1.42782	0.0598452	1.58913	0.226819	1.19619
D1_559	23	1	1	1.85417	-0.393129	2.19884	4.39518	-0.438676	2.85791	0.118175	-0.263643	0.403017	2.46793	0.584151	2.31354	0.80232	1.90177	0.501032	1.4557	-0.110859	0.516483
D1_560	24	1	1	1.71806	1.81256	0.533131	0.416045	3.24816	3.02573	-0.910902	1.6255	-0.594155	-0.026933	2.47478	2.12759	1.0567	1.01845	-0.280423	-0.418675	0.390323	0.923713
D1_561	24	1	1	0.870988	0.038305	0.997032	1.82151	2.5755	2.19077	-0.929899	0.46635	0.860978	0.0280863	2.38382	2.13093	0.831593	1.28721	0.064162	0.487929	0.128675	0.588018
D1_562	27	0	0	1.04217	-0.77713	5.19655	0.85552	3.14967	3.54497	-0.597984	1.25182	0.0455589	-0.502562	2.76928	3.74324	0.273402	1.31347	0.779263	0.148353	1.11824	1.58692
D1_563	21	0	0	1.11047	-0.197017	0.60045	2.29682	2.99841	2.199	-0.0380073	1.42735	-0.427121	0.434511	2.52609	2.74885	1.47611	1.66121	-0.401223	0.128514	1.24623	1.5564
D1_564	25	1	1	-1.07584	0.89935	2.92816	1.98576	2.31103	0.568098	0.456245	0.21477	-0.590144	1.17536	1.85943	1.27026	0.713422	0.944714	0.117591	1.01741	0.246745	0.0876159
D1_565	24	1	0	1.54713	5.48222	1.2757	1.97165	-0.157674	2.07993	0.680869	2.45365	1.50191	0.612815	1.74898	1.87888	0.542568	1.44906	0.638172	0.673418	0.0597115	0.866857
D1_566	30	1	1	1.62018	0.522296	1.08564	1.79155	0.963512	3.67438	-0.320716	0.867597	0.933241	-0.355182	1.60506	3.60635	0.994	1.84756	0.020061	0.765512	-0.451413	1.09782
D1_567	25	1	1	0.872238	2.64931	4.98811	2.2676	2.16209	0.0490942	0.845686	1.6558	2.35018	0.476454	2.8765	0.204599	0.565904	1.63379	1.31036	0.622585	1.42297	0.945282
D1_568	28	0	1	1.60344	2.77556	3.21695	2.38347	0.959442	0.984066	-0.479233	1.17854	-0.464338	0.73143	1.88932	1.19505	1.14776	1.62254	-0.0407847	0.495863	0.575867	0.343799
D1_569	26	1	0	2.45504	0.395325	4.53118	2.52171	-0.116622	2.96034	-1.26163	0.943563	2.08746	1.08464	1.5461	2.7304	2.00462	1.52776	0.528314	0.622494	0.16425	0.5953
D1_570	24	0	1	1.79552	0.880229	0.733282	0.754867	1.07734	0.527826	0.839856	2.0797	1.47255	-0.0164955	1.40842	0.84566	1.68205	0.87311	-0.762073	-0.664412	1.6396	1.37627
D1_571	26	0	1	1.86594	0.33651	4.30623	1.52983	1.91141	2.84755	0.767549	1.41742	1.96899	-0.534829	1.96844	2.97636	0.948458	1.63341	1.45425	-0.069106	0.792682	1.3007
D1_572	24	1	1	2.05533	3.52166	2.69304	1.47201	1.29368	2.17551	-0.876462	1.24238	0.520627	-0.400479	1.74464	2.50184	1.27106	1.26055	0.451885	-0.726716	1.23775	1.22652
D1_573	28	1	0	1.13359	-0.652551	4.74843	2.25996	-0.364898	1.23056	1.02802	-0.0666916	1.33346	1.05763	2.50447	1.55046	0.519006	1.28159	1.6412	0.804326	0.603125	0.897232
D1_574	24	0	1	0.0955525	0.015295	5.57265	1.81417	1.97303	0.187672	2.06918	0.722766	3.21697	0.60728	1.07748	0.622589	0.824629	1.10608	1.99863	0.414369	0.626039	0.699271
D1_575	22	0	1	2.9488	2.39182	-1.50891	0.30276	0.625626	1.84631	-0.673984	0.195443	-1.92094	-0.0703746	1.61662	1.69266	1.16886	1.32104	-0.326992	0.298832	0.442759	1.0116
D1_576	22	1	1	1.43618	1.51264	1.49306	1.55945	0.898502	2.98949	-1.38196	1.08791	-0.484796	0.302811	2.22178	1.93741	1.21322	1.17766	-0.431548	0.608576	0.52918	1.37638
D1_577	24	0	1	2.73198	-0.233921	4.82116	1.63292	-0.425211	0.809966	0.891137	0.208349	2.01665	1.03263	1.21783	0.475408	0.591033	0.903995	1.39052	0.691668	0.362581	0.676605
D1_578	24	0	1	1.28609	1.74813	2.88958	1.16274	2.74308	1.33065	1.06189	1.84638	1.71325	1.09772	1.27445	1.67354	1.0236	1.41297	1.80486	-0.108372	1.3925	0.407413
D1_579	32	0	0	2.69344	0.630846	3.40827	1.73698	-0.495848	1.42612	0.920344	0.578755	2.8927	0.9039	1.86311	0.850864	1.21986	1.42961	1.3712	1.11906	0.228242	0.745983
D1_580	30	0	1	4.20993	-2.22015	3.69324	1.64827	3.18693	3.42243	0.158964	-1.13553	-0.897627	0.761765	3.0278	2.47908	0.60739	1.44436	0.254678	1.16597	1.01936	1.67324
D1_581	24	0	1	2.51972	-1.11086	-0.010476	0.956712	2.07171	4.22407	-0.665672	0.506619	-0.13869	-0.483193	2.55308	3.59357	1.45447	0.688148	0.248589	0.670123	-0.69983	1.76261
D1_582	24	1	0	2.37576	-0.784299	3.23685	0.996838	2.1562	1.23148	0.0534042	0.849673	0.295254	0.618234	1.82471	0.966661	1.18038	1.12766	-0.0653403	-0.259722	0.723986	0.772324
D1_583	25	1	1	1.66811	1.77361	3.16742	-0.166272	2.32358	0.592234	-0.261947	1.71454	0.9907	-0.548256	2.68771	1.12421	0.684754	1.2413	0.495418	-0.2283	1.45205	0.705727
D1_584	24	1	1	1.33114	5.19385	-1.13418	0.581923	0.387633	1.78413	0.521344	2.69651	0.271173	-0.0189974	0.774422	1.55086	-0.009335	1.48088	0.279865	0.116368	0.223284	0.8059
D1_585	24	0	0	1.61448	2.19851	-0.029352	1.15983	2.03525	4.17285	-1.0794	3.10285	-1.82009	-0.0393491	2.8993	3.84995	1.14572	2.10882	-0.792476	0.654632	0.265175	1.38886
D1_586	26	0	0	2.25021	1.31881	0.41985	-0.590581	2.41339	3.35725	0.830042	0.985419	-0.40808	-0.171586	2.99788	2.21491	0.394362	1.35489	0.537179	-0.118027	0.454737	1.43055
D1_587	26	1	0	0.140611	3.07268	-0.0884945	1.68016	1.15613	0.137453	1.09391	0.831029	-1.17504	0.887771	0.79557	0.447291	0.625927	1.02164	0.0963441	0.220928	0.508814	0.0251919
D1_588	27	0	1	2.35793	-0.519827	2.10854	0.282887	0.821407	0.86102	-0.975387	0.660804	0.588223	-0.850429	1.78444	1.62302	0.862032	1.10294	0.0414482	-0.689868	0.503373	1.68884
D1_589	28	0	0	2.87176	-0.194695	0.677615	1.60104	1.43933	3.22679	-1.26454	1.18585	-2.44902	0.128516	1.79476	3.18103	1.76235	1.3697	-0.67975	0.826822	1.42135	1.91835
D1_590	24	0	0	5.71627	0.967339	0.923	0.285283	-0.771663	3.27587	-1.89403	0.15949	0.13669	-0.498782	1.93588	2.50039	1.60151	1.27832	-0.323481	1.30692	0.0514167	2.03851
D1_591	24	0	1	1.0978	-2.90149	2.19832	1.61943	4.18415	2.37297	0.667691	-1.00454	-0.534054	0.854466	1.65725	1.17385	0.337499	1.26759	0.791398	0.722595	1.08869	0.3577
D1_592	27	0	1	3.04597	1.37711	1.47985	0.313415	2.10254	4.71406	-0.823583	1.88515	0.812142	-1.63524	2.11831	4.14713	1.68661	1.771	-0.75293	-0.562453	1.99942	3.31032
D1_593	27	0	1	1.48782	1.80703	-1.34058	1.43124	4.15014	3.99752	-0.459798	1.32972	-0.427893	0.867818	2.32326	2.65603	1.49562	1.49975	-0.200064	0.684283	0.621038	1.26574
D1_594	30	0	1	-0.808663	1.88528	1.9802	2.13153	4.30391	3.20263	0.578772	0.0722052	-0.0851572	1.70545	1.8549	2.9261	0.253417	1.65415	1.47177	0.708963	1.56933	0.5521
D1_595	24	1	1	2.05335	-1.9751	3.04072	1.36844	-2.46093	3.30364	-0.474302	-0.0731044	0.0174219	0.268012	2.81496	2.65457	0.398033	0.910666	-0.149773	0.618059	-0.499841	1.25121
D1_596	26	0	1	1.45546	2.9848	-1.15733	1.43857	2.49442	2.08592	-1.12812	1.18702	-0.191543	0.57644	2.00328	0.866911	1.1682	1.06281	-0.350292	0.531973	0.60449	0.796245
D1_597	25	1	1	1.33879	0.579107	2.12668	1.75838	1.07118	0.719307	-0.382309	1.31038	0.276054	1.25656	1.33814	1.43657	0.848881	1.8625	0.230779	0.314766	0.610823	0.260326
D1_598	26	0	1	2.57331	0.666849	1.92286	2.19494	0.578609	0.0021583	-0.162483	0.515023	1.0335	1.33573	0.455211	0.365634	1.37643	1.52079	0.159018	1.23041	0.0064622	0.216083
D1_599	26	0	1	2.98053	-0.886538	2.34344	1.62623	1.14688	1.42947	-0.498282	0.475087	-0.408247	1.11364	1.36189	1.45703	1.09858	1.15696	-0.42655	1.0152	0.440989	0.829292
D1_600	23	0	1	2.48075	-0.351845	4.90202	1.51473	2.03453	1.07776	-1.30869	0.142837	0.770367	0.302118	1.20881	1.45007	1.38875	1.06194	0.201506	0.297481	0.821472	0.563451
D1_601	23	1	1	0.539975	-0.924567	0.744357	0.124962	0.68092	2.27406	0.328794	0.697343	-1.02058	0.200134	2.07998	2.05209	1.41013	0.773934	0.219169	0.0612812	0.805173	1.16463
D1_602	23	1	1	0.66117	0.6517	1.47298	0.558642	1.71481	1.70876	1.33187	0.939286	0.301992	0.395883	2.62942	2.33821	0.970245	1.04606	1.42075	0.247359	-0.114629	0.86459
D1_603	24	1	0	0.910994	-0.312992	3.57926	0.298588	1.5749	0.0561911	-0.0742535	1.22929	1.63794	0.0123806	2.22656	0.317799	1.12438	1.17997	1.06707	-0.130769	1.26431	0.570455
D1_604	25	1	1	0.743531	-0.704826	-1.2033	0.180232	0.822608	0.738377	-0.721703	-0.212467	-1.31851	0.280496	1.26946	0.870401	1.406	1.03619	-0.702721	-0.0344652	0.501909	0.224786
D1_605	27	0	1	2.48762	1.18199	-0.596055	1.53172	1.50823	1.95613	0.500958	1.1588	-0.727534	1.02137	1.86036	1.36118	1.75473	1.20516	-0.352108	0.118953	0.815059	0.644341
D1_606	28	0	1	2.16502	2.01513	-3.83191	-0.19812	2.40023	4.18116	-1.13539	1.1798	-1.71579	0.505569	1.97837	3.26786	1.159	0.604766	-0.0339228	0.591788	0.145552	0.914865
D1_607	28	0	1	2.34969	0.548465	0.865555	-0.513025	2.62061	3.22419	1.02677	1.59292	0.0335577	-0.490758	3.22485	2.06277	1.03652	1.00384	0.855842	-0.425349	0.843415	0.854866
D1_608	27	1	1	1.79552	0.224915	0.662685	-0.285518	0.52827	2.19159	-1.73531	1.21677	-1.34946	-0.853116	0.707721	1.69007	1.57297	1.34255	-0.700532	-0.830821	0.569872	1.80635
D1_609	26	1	0	-0.748259	3.31786	5.0003	0.949951	2.49814	-1.15585	2.83951	2.0177	5.6359	0.929164	2.42284	-0.988445	0.0247994	1.98912	2.81654	0.0613122	1.19359	-0.708869
D1_610	25	0	1	0.474703	-0.8848	2.9687	2.31034	1.61866	2.77218	0.227409	0.0351857	-0.767444	0.741112	1.74704	2.44179	0.787919	1.28314	0.964782	0.384891	0.944583	0.92039
D1_611	25	0	1	-1.92806	-0.885501	-2.78038	2.62734	5.2607	4.51648	0.195875	-0.24121	-1.62449	1.3211	3.10132	3.27339	0.84693	1.16108	-0.0643606	0.114194	2.38327	1.59408
D1_612	24	0	1	2.40791	1.5245	5.09258	0.638952	2.91149	-2.09549	2.04666	1.91356	3.46866	1.25838	2.29359	-0.88798	0.897255	1.9945	2.57192	0.502065	0.826268	0.0697851
D1_613	32	1	1	1.19828	0.0588525	1.96912	1.74763	1.06525	2.28461	-1.62303	0.419724	-0.462887	0.0091531	3.23704	2.16465	0.77563	1.25968	-0.261605	0.424215	0.329563	0.950875
D1_614	25	0	1	3.55515	2.95922	-2.07673	0.692294	2.32204	1.8895	-0.963605	3.11521	-2.33526	-0.390736	1.65369	2.77361	1.86648	1.74008	-0.469222	-0.107039	0.851577	1.36544
D1_615	22	1	0	2.76241	1.03746	2.46535	0.584868	0.474405	2.29945	-0.222099	0.4594	1.73644	-0.136308	1.83479	1.75587	1.76378	1.38507	0.42066	0.0402426	0.124085	1.29123
D1_616	32	0	1	1.79552	0.692055	0.91328	-0.356228	-0.217617	2.69103	-1.09239	1.57949	1.42115	-1.18806	-0.466045	1.6092	1.78557	0.593237	-1.38844	-0.589959	0.233491	1.99754
D1_617	29	1	0	0.105646	0.939656	1.93758	0.704713	1.40332	0.0129955	2.31027	1.26393	3.00461	0.511193	0.43327	0.179482	0.0206459	1.47484	1.55903	0.0534913	0.312436	0.540477
D1_618	23	1	1	3.98414	-0.475385	0.218335	0.447591	1.33456	2.00517	-0.696934	2.02641	0.10104	0.508373	0.682821	1.86727	1.45746	1.3961	0.643384	0.131581	0.881343	0.823194
D1_619	23	1	0	3.26841	3.15442	0.66008	0.526753	0.954754	3.1278	-0.349075	1.11035	0.992129	-0.705458	2.87421	2.57429	1.53253	2.00493	0.562549	0.164259	0.425766	1.14714
D1_620	22	1	1	1.93391	1.58335	-2.6632	0.0725189	-0.657628	2.66472	0.964128	1.18426	0.766924	-0.0413538	1.89683	1.94072	0.702459	1.1614	-0.43971	0.177582	-0.0893691	0.686048
D1_621	25	0	1	0.489762	3.99541	1.94881	2.37248	2.43567	2.33777	0.0448669	2.65427	-0.432751	-0.0098361	3.55154	2.18033	1.27485	1.62312	0.680785	-0.0533293	1.48896	1.35219
D1_622	22	1	1	1.35142	-1.08499	4.81887	0.62006	1.27476	-0.309701	0.140252	-0.431042	0.626905	0.150115	0.66585	0.392518	0.723607	0.867765	0.436097	0.0141691	0.615226	0.278665
D1_623	26	0	1	1.21122	0.87216	1.0642	1.23873	3.92914	4.40366	0.172215	1.73695	-0.321528	0.462326	2.37831	3.37987	1.26798	1.35957	0.316108	-0.0579563	0.287835	1.34633
D1_624	23	0	1	0.832268	1.09285	5.92844	1.45579	1.22436	0.391318	0.39373	0.0973398	3.10348	0.181463	1.62913	-0.173419	1.04896	1.73194	2.45359	1.12244	0.0396753	0.472661
D1_625	23	1	1	4.29495	2.25583	0.675455	0.342342	1.17826	1.81008	-2.55964	1.39059	-1.22379	-0.490388	2.43751	1.77306	2.20658	1.25596	-0.810122	-0.136961	0.703092	1.25078
D1_626	26	1	1	0.158908	1.3634	2.67785	1.86209	1.23432	-0.309487	1.34182	0.120161	2.02505	0.932244	0.503983	0.0071767	0.422587	0.987242	0.729587	0.308281	1.06797	0.760213
D1_627	25	0	0	0.984905	2.29732	5.10215	1.10555	2.6091	-0.74222	0.323238	1.00444	4.12911	0.290924	2.47652	-0.383842	1.66703	1.43867	2.28319	-0.227698	1.53641	0.136996
D1_628	25	0	1	-0.517761	-4.15475	0.040991	1.85873	3.81377	2.10658	1.57286	-0.500292	-2.27161	1.02524	2.85176	2.11423	-0.355341	1.51702	0.293943	0.727389	1.37538	0.767989
D1_629	26	0	1	-0.30321	0.592986	-0.338994	2.50774	3.29168	3.21223	1.55446	-0.986624	-1.94166	1.584	3.08119	4.0891	0.483705	1.51512	1.41634	0.462072	1.74722	1.18677
D1_630	25	0	1	2.9836	2.80527	-0.243855	-1.19957	2.62834	2.71157	-0.15817	0.954315	1.77828	-0.347426	1.75623	1.73397	0.451831	0.891567	0.131015	-0.128548	0.686353	0.563305
D1_631	22	1	0	3.34439	3.72115	-2.77012	2.90811	-0.911115	1.86635	0.664437	2.13416	-1.24039	0.512	2.42246	2.86753	0.947186	2.10426	-0.371962	0.87079	-0.181412	0.9806
D1_632	24	1	1	2.57839	1.76412	-2.49975	0.535587	2.75572	3.41203	-0.038251	1.22006	-2.91544	-0.0011891	1.55454	3.03832	1.11539	1.28114	0.0309978	0.701135	0.812359	1.71567
D1_633	26	0	1	1.58336	1.30112	1.70291	-0.574402	2.42144	4.20146	-2.76847	0.174658	-0.903052	-0.529534	0.42638	2.12288	1.35412	0.961469	0.0087819	0.0034786	0.785239	2.06811
D1_634	26	0	1	2.9508	-1.08379	-0.353164	0.609185	1.42368	3.63066	-0.711482	-0.0966977	-0.51065	-0.445171	3.86999	2.63854	0.822935	0.870033	-0.613448	0.834316	-0.207172	1.27522
D1_635	25	1	1	3.61172	3.58731	-2.05504	2.55968	-1.32659	1.03292	-0.82092	1.7376	-0.384164	0.698539	1.09241	0.827352	1.48511	1.37507	-0.264261	0.841583	-0.118989	0.852423
D1_636	29	0	0	-0.546334	1.08908	2.12446	3.72751	0.712773	2.99876	-0.195931	0.45001	-0.362939	2.24924	2.59515	2.68476	0.861939	1.91093	0.33878	1.05083	0.911508	0.617214
D1_637	23	0	1	0.371201	0.678065	1.34328	-0.408924	0.41934	3.44943	1.14956	-0.0731753	1.45087	-1.10332	0.971498	2.85868	0.691293	1.0106	1.32378	-0.0752329	-0.58237	1.84071
D1_638	22	0	1	1.62141	3.06017	-1.53117	1.76497	3.55492	3.36184	0.332263	0.313111	-1.29312	1.03864	2.51502	2.30875	0.968041	1.3917	-0.455554	0.290457	0.805153	0.913636
D1_639	26	1	0	1.38103	0.398391	0.876422	0.283839	3.34426	3.91751	-2.74144	1.86599	-2.55845	-1.82772	3.02638	3.28002	2.76331	1.13962	-0.616807	-1.31388	1.78214	2.29691
D1_640	24	1	0	0.867772	2.22748	0.465035	1.13161	1.07991	-0.441225	1.64275	2.36948	2.80111	0.934624	1.72611	-0.148999	0.921564	2.08485	0.899927	0.226929	0.965842	0.0837289
D1_641	22	1	1	1.65013	-0.67318	4.43621	0.725326	1.67486	1.91712	-0.632716	-0.388642	1.27073	1.09655	0.957933	0.991305	0.658389	1.50328	0.881103	0.931988	0.394946	0.956623
D1_642	29	0	1	0.328029	4.13229	-2.31132	-0.277799	3.00621	3.4227	0.534287	2.11657	-1.00725	-0.124757	1.88587	3.16473	1.50755	1.30719	0.211732	-0.198116	0.365962	1.36949
D1_643	22	0	1	2.62512	1.5754	2.68387	1.19298	0.98842	2.37176	2.0127	0.62413	2.03726	0.816334	2.53608	2.41359	0.33637	1.77079	2.25457	1.0115	1.06289	0.714205
D1_644	22	1	1	1.38193	0.301332	2.2248	2.31649	-0.783636	1.66813	0.733287	1.2837	-0.665595	-0.670491	1.67366	2.60272	1.00092	1.16715	-0.202319	0.943057	-0.873393	0.989209
D1_645	24	1	1	1.53534	0.536104	2.04132	0.40276	1.66419	1.31987	-0.438779	0.514616	-0.11348	0.400487	1.12006	1.04957	0.847661	1.0459	0.133506	0.0537346	0.651704	0.409862
D1_646	26	1	1	1.76334	1.94578	3.61025	2.10647	0.523372	2.43948	0.0769698	0.93478	1.23576	0.692543	3.95026	2.27709	1.0282	2.03885	0.192361	0.905192	-0.216294	1.25414
D1_647	23	1	0	1.0616	2.41576	5.54302	3.2093	0.065035	0.377992	1.52428	0.777906	3.59645	1.36279	0.688234	0.74028	0.942878	1.73672	1.88618	1.09212	0.192835	0.211759
D1_648	26	1	1	1.6995	2.25005	2.59146	1.61249	0.613017	3.89489	-0.238235	2.31581	0.782606	0.0248653	2.92171	2.96203	0.985741	1.28296	0.578053	0.488837	-0.817648	1.13997
D1_649	51	1	1	0.652034	0.424978	2.39114	1.77942	2.62147	0.215541	0.445968	0.568567	0.846849	1.40137	1.94355	0.968135	0.560019	1.6511	0.728337	0.836285	0.228123	0.0681421
D1_650	29	0	1	4.24454	-0.302401	1.79378	0.388852	1.31397	0.833137	-0.984939	0.243477	0.499253	0.834946	0.767628	1.33023	1.79847	2.07074	1.38738	0.444498	-0.106748	0.21878
D1_651	26	0	0	3.6218	3.08447	-0.856912	0.190928	2.93464	3.6091	-0.823578	2.25234	-2.14104	0.454112	1.91827	3.04889	0.995116	1.53723	0.199095	0.127403	1.38316	0.845077
D1_652	48	1	0	2.74209	0.106367	5.78322	1.47624	0.424798	1.39049	0.413566	0.396131	2.69573	1.35036	1.2776	1.0351	0.676036	1.95041	2.12576	1.07784	0.241756	0.557604
D1_653	30	1	1	2.42489	-0.848755	3.63754	-0.145898	3.63314	0.0300375	-0.289196	-0.416851	5.02757	-0.0732294	3.1779	-0.155934	0.875401	1.71077	1.71904	-0.49067	1.36476	0.099963
D1_654	56	1	0	-0.597451	0.97218	4.82749	1.01169	2.95905	-1.87663	2.77283	1.22368	4.25848	0.782854	1.46556	-0.963429	-0.205191	1.86198	2.67403	0.14411	1.22273	-0.515525
D1_655	45	1	1	4.3422	-0.843052	3.78982	0.304653	0.205764	2.03252	-1.24134	1.52011	1.55923	-0.748108	1.10596	2.50475	1.34372	1.29825	0.392586	1.62327	0.285034	1.73691
D1_656	29	0	1	0.691467	0.169125	2.57368	1.76113	2.50885	1.91644	0.989303	-0.19234	-0.728871	1.01032	2.88167	1.50077	0.825805	1.18243	0.840304	0.766976	0.526194	0.477261
D1_657	21	0	1	2.51145	1.7704	1.24046	1.55228	2.15729	3.70012	0.395022	-0.220343	-0.126227	1.44618	1.34472	2.7574	0.874236	0.673928	0.240778	0.564309	0.235093	0.920513
D1_658	27	0	1	3.08973	1.28926	3.36491	-1.07314	1.24063	3.24255	-1.10169	1.19883	0.50167	-0.415941	1.94396	2.25052	0.83662	1.69086	0.594383	0.382595	0.68209	1.3748
D1_659	21	1	1	4.07573	1.69849	-0.541182	1.36766	1.79787	2.9916	-1.13779	0.259681	-0.525334	1.36237	0.620023	2.41155	1.71727	1.93133	-0.457579	0.400045	0.0878967	1.08177
D1_660	27	1	1	2.0277	0.360666	3.46998	0.187593	2.2437	-0.471762	1.30523	0.985308	2.58007	0.257028	1.54299	0.231815	0.308807	1.62213	1.76739	0.17863	0.916815	0.694333
D1_661	24	1	0	2.475	1.85598	3.21698	-0.413995	0.605953	1.83163	0.781832	2.48509	2.08425	-0.398655	2.28483	1.35182	0.699306	1.80025	1.67038	0.184781	0.128919	1.44102
D1_662	23	1	0	2.43309	-0.805935	4.50884	1.05621	-0.74762	2.32502	-0.864962	-0.296825	0.641274	-0.218599	3.87307	1.77238	1.38732	1.90875	0.784329	0.363154	-0.489492	1.23402
D1_663	26	1	0	0.880561	0.104335	4.032	2.72327	3.34239	0.561633	-0.822143	-0.0381663	1.71186	0.645336	3.63108	0.812142	1.31963	1.57001	1.07191	0.340139	2.03451	0.754682
D1_664	26	1	1	1.73214	3.76998	2.46162	2.51087	-0.307445	1.1487	-0.442393	2.33987	1.73467	0.431687	1.88394	0.856441	1.46991	1.61725	0.294896	0.720347	-0.874085	1.01265
D1_665	28	1	0	0.036221	1.3693	1.3267	0.514154	1.35395	2.81675	1.15516	1.59066	-0.137572	-0.752999	1.65063	2.55831	0.262511	1.34595	0.893967	0.494918	0.192994	1.35537
D1_666	27	1	1	1.91479	-2.90714	2.47029	1.85989	0.615243	2.23451	-0.649883	0.197913	-0.680741	0.917649	1.02355	1.61533	1.32692	1.15694	-0.123491	1.00901	-0.002224	0.787691
D1_667	26	1	0	2.72171	4.01802	-1.67537	0.67703	1.46779	2.40584	-1.46425	3.39663	-0.339528	-0.329889	1.78997	2.1283	2.06406	2.06364	-1.70905	-0.170638	0.907541	1.6705
D1_668	22	1	1	1.66428	1.35915	1.66469	0.939144	2.94235	2.78755	0.259369	1.14349	0.194879	-0.632381	1.87065	2.69203	0.653177	1.1523	0.998387	0.163455	-0.0508932	1.79619
D1_669	23	1	0	2.33035	1.62272	-0.469285	-1.12629	2.87659	3.54956	-0.0767538	1.12676	-1.28354	-0.0058186	2.6981	2.66116	0.933894	1.4585	-0.0700044	-0.076306	0.263853	1.5014
D1_670	24	1	1	1.62791	1.00152	0.83673	0.561843	3.70394	0.683788	0.437326	0.973586	2.833	0.936614	1.42296	0.447563	0.0845484	2.04571	1.24984	0.304862	0.577963	0.589917
D1_671	24	1	1	2.86749	0.450965	5.74848	0.82559	2.43258	-1.31762	-0.429171	0.500284	5.11469	0.917502	2.14966	-0.85109	1.70941	1.82418	2.07495	-0.0035301	0.893815	-0.0845195
D1_672	27	1	1	0.930421	3.2606	2.36688	2.86503	0.0055989	-1.5367	-0.466486	1.09001	3.09404	1.80459	2.1433	-1.41514	0.609909	1.64586	0.711591	0.926304	0.834357	-0.283979
D1_673	33	1	1	-0.404364	2.40394	-2.96899	1.75456	2.95045	2.88336	-1.28012	0.719686	-2.08178	0.55672	2.48783	2.42713	1.04262	0.447495	-0.882079	0.344771	0.291926	0.757954
D1_674	20	1	1	1.22679	3.44745	2.16059	2.11905	0.550509	0.951143	-0.12829	1.75121	0.424544	0.572246	1.98227	1.06367	1.17918	1.29846	0.105063	0.0946669	0.669772	0.345039
D1_675	24	1	1	-0.0844157	2.40374	5.12554	0.0961217	2.77654	-0.51825	1.1638	1.22064	3.54949	0.530737	1.48736	0.165828	0.39554	1.95666	1.17697	-0.0906829	1.09702	0.308898
D1_676	27	1	1	1.14348	1.69468	1.6934	2.03904	0.273344	1.87012	-0.34835	-0.074984	-0.854306	0.564281	2.05484	2.25298	0.711481	0.809621	-0.422595	0.270306	-0.0036236	0.313864
D1_677	26	0	0	0.871088	0.762485	3.34335	0.521342	0.109909	0.436038	0.81403	1.05788	2.90135	0.706426	1.26308	0.15263	0.37352	1.38962	1.21033	0.36163	-0.138524	0.302512
D1_678	55	1	1	2.32844	1.57263	5.16219	2.1995	0.837791	-1.18073	0.0157056	0.814483	6.73844	0.819096	0.980078	-0.852742	1.09014	1.77175	1.71454	0.336942	0.883884	-0.0034329
D1_679	25	1	1	2.69263	-0.707938	0.738371	1.20948	1.79611	3.85196	-2.11239	0.80009	-1.27641	0.366339	2.85476	3.02134	1.03664	0.82337	-0.404227	0.305328	0.0304567	1.32971
D1_680	19	1	1	1.37051	3.40372	-0.83473	0.953527	1.55923	3.09814	0.380718	1.53079	1.12951	0.193043	2.63682	2.7365	0.3271	1.31199	0.0765929	-0.114437	0.198345	1.48516
D1_681	21	1	1	0.229174	4.54734	3.65828	3.47131	1.66075	1.98379	-0.0645915	2.10082	1.39031	-0.199815	2.95683	2.0092	0.611276	1.18567	0.656829	0.667991	0.0690199	1.37809
D1_682	27	1	1	2.21345	-0.517626	1.43697	1.60173	-0.778061	1.16785	-0.113308	0.327179	0.563493	0.871442	0.650116	1.15253	1.10705	1.2992	0.0696649	0.269836	0.0836939	0.464924
D1_683	26	0	0	2.88038	0.268175	0.15857	-0.464856	2.47944	3.07425	-0.243705	1.33604	-0.999389	-0.863948	2.59257	2.9649	0.892189	0.816401	-0.193435	0.0667947	0.013173	1.29209
D1_684	26	1	0	0.805525	1.38131	2.01329	1.33817	-0.193459	2.3625	0.325731	0.369525	1.78805	-0.0690527	2.55152	1.90736	0.943797	1.15148	1.15419	0.0008957	0.448031	0.853613
D1_685	29	1	1	1.14047	-0.622352	1.11265	1.78104	-1.79181	0.415834	-0.166426	-0.0912902	2.51573	1.21783	0.734943	1.11996	0.433312	1.12432	0.586778	0.478212	0.666439	0.554311
D1_686	26	1	0	4.18945	-1.64238	2.34706	2.2986	-0.983044	2.58453	-0.915468	0.51732	0.596934	0.555656	2.4648	2.43211	1.09033	1.09391	-0.293245	1.32836	-0.482558	0.836671
D1_687	29	0	0	3.07979	-0.04324	1.02558	2.34114	-0.0059707	4.26021	0.721984	0.0060479	-1.07105	1.29693	3.29503	3.28762	0.503755	1.31078	-0.129887	1.23167	-1.04339	0.954193
D1_688	28	0	1	3.42424	0.255953	1.33085	0.768775	1.58319	1.08018	-1.78308	-0.138923	-1.07786	0.522698	1.43906	1.13976	1.13961	0.866578	-0.941109	0.633906	0.272036	0.610556
D1_689	51	1	0	2.67212	2.8118	0.31484	0.926105	1.41653	1.56447	0.761296	1.89993	-1.18509	0.631057	1.01706	1.28228	0.777797	1.35982	-0.62832	0.291636	1.13914	0.632693
D1_690	25	1	1	4.01979	-0.281764	1.08515	1.7247	0.44517	3.02688	-2.70418	0.690548	-0.420178	1.24919	0.437494	2.44498	1.54141	1.1015	-1.05105	0.366738	-0.60882	1.08304
D1_691	26	1	1	1.50713	1.73991	1.68944	1.88967	1.07539	1.57726	0.636824	0.110909	0.868579	1.0695	1.69942	1.18908	0.722474	0.536318	0.120048	0.488875	-0.0013887	0.520678
D1_692	25	1	1	1.05391	2.01824	-0.78054	0.931973	1.51976	3.29411	0.115191	0.492777	0.247971	0.83386	3.1203	2.28716	1.03562	0.606847	0.100277	0.794342	-0.36024	0.912978
D1_693	26	1	1	2.46675	3.81643	0.40698	0.0476272	0.149957	3.21566	-1.07214	2.18133	-1.64552	0.280845	2.45098	2.72875	1.48093	1.21871	-0.479001	0.361164	-0.107894	1.14595
D1_694	23	1	0	0.822458	2.46825	3.48097	-0.0051696	2.53211	-0.372831	2.869	1.7769	4.77567	0.580176	1.15928	-0.130385	-0.21523	1.61315	2.99218	0.256698	0.264601	-0.0046162
D1_695	23	1	1	0.934392	0.18898	-0.584084	1.77445	0.517671	0.499428	1.15865	0.438914	-1.09994	1.63069	1.81504	0.952055	-0.23172	1.50586	-0.591116	0.69127	0.175717	0.104719
D1_696	26	1	0	1.87692	1.84168	1.97603	3.03037	0.441788	0.906285	-0.566576	1.64012	1.90266	0.698078	1.17767	1.40148	0.634726	1.94397	-0.0103747	0.495305	0.146541	0.542251
D1_697	19	1	1	1.6239	1.29512	1.96492	1.36113	1.2885	1.5148	-0.395415	0.0652495	1.08628	0.294268	1.15421	1.82521	0.736894	1.11951	-0.121306	0.531896	0.166345	0.686346
D1_698	24	1	1	2.10721	0.0772215	1.34864	1.37779	3.43085	3.53005	-0.331651	0.295973	-0.545961	0.337335	2.03492	3.37388	1.01077	0.985442	0.293219	0.795232	0.0152989	1.64831
D1_699	21	1	1	1.08371	3.73675	1.02719	1.7818	1.8183	1.72214	-0.96725	1.23577	0.798355	0.384889	2.4602	1.19825	0.845935	0.992504	-0.477179	0.172464	0.247274	0.516961
D1_700	29	1	0	2.30838	5.14208	1.92153	1.63989	-2.02745	3.82489	0.138242	1.33685	1.33818	0.555352	1.56352	3.76554	1.4441	1.18279	0.341916	0.680874	-1.23282	1.16738
