# Supplementary material for: A double-hit of stress and low-grade inflammation on functional brain network mediates posttraumatic stress symptoms
Source: Nat Commun. 2020 Apr 20;11:1898. doi: 10.1038/s41467-020-15655-5 (PMC7171097; doi:10.1038/s41467-020-15655-5)
Supplement: Supplementary file 3 — Source Data [file 41467_2020_15655_MOESM3_ESM.zip › SourceData/SupplementrayFigure8_Dataset2.xlsx]

## Sheet: Sheet1
ID	age	sex	d2_stress_exposure	dimen25_strength_cen_san	dimen25_strength_cen_dmn	dimen25_strength_san_dmn	dimen25_strength_smn_cen_vin	dimen25_strength_smn_san_vin	dimen25_strength_smndmn_vin	dimen77_strength_cen_san	dimen77_strength_cen_dmn	dimen77_strength_san_dmn	dimen77_strength_smn_cen_vin	dimen77_strength_smn_san_vin	dimen77_strength_smndmn_vin	dimen200_strength_cen_san	dimen200_strength_cen_dmn	dimen200_strength_san_dmn	dimen200_strength_smn_cen_vin	dimen200_strength_smn_san_vin	dimen200_strength_smndmn_vin
D2_001	30	0	0	1.36057	0.790342	2.71613	3.10587	0.624355	0.180786	1.47248	0.76544	3.77808	1.48367	1.83202	0.120259	0.808964	1.78655	1.61821	0.90947	0.553229	0.331409
D2_002	28	1	0	1.84539	0.613254	1.95436	0.350412	4.31579	2.25892	-0.737686	0.0704094	-0.530356	-0.166495	2.1923	2.34565	1.09194	0.70113	0.144878	0.351598	2.04849	0.973566
D2_003	30	0	0	0.755284	0.570802	5.33031	1.34201	2.27888	-1.00267	1.45627	1.2867	4.01285	1.14907	2.65389	-1.11175	0.742864	1.31012	1.99743	0.341303	1.08679	0.243663
D2_004	36	0	0	2.27703	0.122855	4.10802	1.21004	1.35817	-0.465747	0.695196	0.835395	3.23508	0.867839	1.78922	0.262926	0.809139	1.44554	1.49059	0.369345	0.575885	-0.174408
D2_005	32	0	0	3.25723	2.16483	1.73794	0.393402	0.824156	1.11552	-0.639063	0.842401	0.451477	0.0507741	2.48019	0.841772	1.88447	1.2883	0.667318	0.0344644	0.360136	0.971439
D2_006	28	0	0	-2.15419	5.36477	4.10849	3.07042	2.2352	-1.10848	2.65709	1.60984	3.59173	1.02454	0.517307	-0.637906	0.231759	1.28025	1.56966	0.336635	0.407379	-0.119454
D2_007	29	0	0	4.08545	3.48273	-0.40428	-1.45436	3.79355	0.301799	-0.456572	2.323	-0.0739833	-0.508159	1.9748	0.686946	0.991583	1.45735	0.126832	-0.488716	1.41708	0.47653
D2_008	30	0	0	0.128792	1.79817	4.13872	2.75195	1.63242	1.20826	2.2257	0.735223	2.49824	2.12567	2.02937	0.411589	-0.0583307	1.691	1.49286	1.08145	1.13624	0.662611
D2_009	27	0	0	1.18056	1.34923	4.35512	2.03754	0.311662	2.49332	-0.0199	-0.664237	2.65161	0.716973	2.39306	2.17451	1.04395	1.06977	0.941401	0.535514	0.0209338	1.10653
D2_010	32	0	0	0.284364	3.16226	4.2141	3.04103	1.46228	1.02506	0.811144	0.294396	1.98459	0.439461	1.87085	0.882667	0.728721	0.627978	0.268016	0.61806	0.0965539	0.351091
D2_011	33	0	0	2.67424	4.42183	-0.33514	-0.146979	2.11006	2.72092	-0.874014	1.609	-0.204333	-0.49034	3.63397	2.2165	1.49308	1.1734	0.362648	0.0400727	0.37468	1.67068
D2_012	30	0	0	2.03847	-1.20834	4.03993	2.37489	1.05679	2.17488	-0.301151	-0.383894	0.963679	0.937706	3.70407	1.68324	0.804246	1.06245	0.856768	1.3288	1.33662	1.17671
D2_013	33	0	0	4.84095	3.9178	-0.759839	-0.0696718	1.48903	2.08433	-3.14765	3.16984	-2.85443	-0.646967	2.65701	2.23276	1.48286	1.47996	-1.13437	-0.365642	0.42794	1.10145
D2_014	34	0	0	1.22906	-0.408015	1.50583	3.31744	3.3518	4.07329	-1.48444	-1.12098	0.107474	1.67534	2.40891	4.09614	0.846053	1.51824	0.0633311	1.23434	0.616302	1.27211
D2_015	37	0	0	1.03899	0.289829	2.42131	2.37274	1.92252	4.03329	1.68695	-0.219984	-0.296279	1.32515	4.13149	4.32926	0.713875	1.87968	0.715203	1.3943	-0.309658	1.21355
D2_016	29	0	0	3.08623	2.62008	1.09413	1.17936	1.44697	3.34424	-2.01027	0.867516	-1.17979	0.135094	1.95379	3.19448	1.05519	1.06489	-0.195282	0.31433	0.840953	1.52898
D2_017	29	0	0	3.5729	-0.203339	3.76423	-0.477666	2.74002	0.825024	-1.8707	0.215925	3.15573	-0.467288	1.89281	0.882591	0.851788	0.531467	0.536714	-0.342873	0.488918	0.731778
D2_018	27	0	0	0.76969	0.615505	2.86106	1.2997	3.20739	2.60711	-0.770305	0.551355	-0.628558	-0.0078975	2.48505	2.85955	0.699764	0.819871	0.464734	0.42916	0.445193	0.987988
D2_019	35	0	0	-1.90105	1.94605	2.45099	2.94235	4.39433	2.38837	-0.156697	0.91495	-0.46602	0.607697	3.77488	2.32659	0.278514	1.09213	0.707033	0.674244	1.26721	1.03987
D2_020	40	0	0	1.359	3.87174	1.73557	2.23938	1.72837	2.5834	-0.442921	2.28525	0.274054	0.634052	3.75836	2.44201	0.865456	1.6804	-0.104092	1.58864	-0.0530482	0.718783
D2_021	36	0	0	2.86411	-0.837416	3.75982	3.43067	1.85306	0.887187	0.382282	-0.926915	1.78133	1.73134	2.4817	1.05085	0.860346	1.0258	0.731536	1.18965	1.91446	0.593014
D2_022	29	0	0	3.16249	0.085411	0.355585	2.00051	1.981	4.68818	-0.953419	0.663563	-0.994629	0.794766	3.77412	4.75932	1.04913	1.25295	0.028179	1.70911	0.879609	2.14546
D2_023	36	0	0	2.43892	-1.52995	4.79347	-0.874849	3.00538	0.209872	-0.60719	-0.429493	3.34437	-0.38946	2.49203	0.371767	0.889638	1.21356	1.2717	-0.24106	0.641189	0.623165
D2_024	39	0	0	3.19963	0.388971	3.27857	0.114027	0.856109	2.36718	-1.94117	0.350336	1.78354	-0.162694	1.58229	1.35752	1.09438	1.33728	0.15521	-0.0110603	0.24101	1.08435
D2_025	35	0	0	0.146804	3.0617	3.15113	2.76751	1.15484	1.78724	1.06574	1.60872	2.49921	0.770957	3.97959	1.55897	0.897859	1.71197	0.5191	0.691221	0.559907	0.89643
D2_026	29	0	0	2.16	0.070586	2.04724	0.193576	5.52344	4.49127	-0.0553375	0.168251	-1.26365	-0.163396	3.46857	3.61648	1.42065	1.47466	-0.233699	0.586296	1.04745	1.87214
D2_027	28	0	0	-0.288697	-1.94071	4.71825	3.63757	1.56716	1.31705	0.326863	-1.11816	0.717674	0.72522	2.94994	2.11732	0.140834	1.35203	1.57127	1.37658	1.64308	1.14372
D2_028	31	0	0	-0.303145	2.08985	3.1625	1.55122	0.0799605	1.23426	0.424149	1.02068	1.50499	0.265884	2.25252	1.71659	0.92145	1.32592	0.801402	0.41264	0.299465	0.744957
D2_029	30	0	0	2.43535	0.305513	1.812	-2.27173	3.98579	1.18768	-0.250917	1.09568	2.57512	-1.39464	3.44819	0.307567	0.312525	0.942611	0.909065	-0.920594	0.425365	1.26982
D2_030	34	0	0	1.24128	-0.28616	4.33303	1.37212	1.46832	1.48996	2.37916	0.928855	1.75868	0.297127	2.29156	1.29709	0.701903	1.34673	1.39019	0.550073	0.225687	0.92602
D2_031	32	0	0	3.02096	0.081312	1.78073	1.38276	1.05521	2.38083	-0.647612	1.48439	-1.02377	0.599396	2.59156	2.00683	0.934201	0.946483	0.266703	0.741659	0.274783	0.817145
D2_032	29	0	0	2.03201	-0.690555	7.95188	2.27893	2.05804	-1.25357	0.186023	0.48176	3.95126	0.716406	1.74866	-0.376653	1.2516	1.19916	1.70781	0.712158	0.440523	0.273088
D2_033	31	0	0	-0.50697	0.65201	2.93283	3.13001	1.29935	4.19879	0.365433	-0.182021	-0.405294	1.16109	2.40032	3.30485	0.708975	0.990048	0.682103	0.93138	-0.005571	1.72383
D2_034	35	0	0	3.0518	-0.987372	3.95516	0.0735024	1.03527	1.55494	0.663128	0.590175	2.531	0.350212	1.67503	1.32577	0.492364	1.23531	1.44782	-0.0191589	-0.136941	0.827902
D2_035	37	1	0	1.73407	1.79336	1.31502	2.45374	-0.129346	2.57642	-1.27501	1.54241	-0.312385	-0.10902	1.24101	2.16763	0.873189	1.34479	-0.330122	0.833229	-0.21816	1.03521
D2_036	40	0	0	8.65298	-3.2037	3.57735	-6.24505	4.97405	4.88104	-2.95314	-0.213617	2.61369	-1.73737	4.39742	3.02096	1.80075	1.10919	-0.595415	-0.775586	1.87197	1.6831
D2_037	37	1	0	3.34779	-0.0075205	3.04606	-0.663115	2.54301	0.999484	0.739337	0.0612638	0.512031	0.232105	1.0467	0.731044	0.457893	1.05992	0.284117	-0.113777	0.484866	0.389839
D2_038	38	0	0	2.96691	-2.4601	7.47669	0.518057	1.64227	1.70529	0.0620104	-0.837779	2.01462	-0.261927	1.63117	1.37614	0.504531	1.4438	1.25085	0.291351	-0.265206	1.02352
D2_039	37	0	0	1.29517	2.26231	1.37743	0.820826	0.560577	3.46537	-0.116338	2.03558	-0.799535	-0.0641087	1.62357	3.15124	1.57314	1.28748	-0.648399	0.335032	0.289282	1.95466
D2_040	36	0	0	2.89665	-0.148	2.70812	-0.126099	2.16919	0.661879	-0.674946	0.44813	0.490133	-0.250875	2.26943	0.551616	0.585979	0.715611	0.550159	-0.0108118	0.774792	0.26321
D2_041	35	0	0	2.12088	-0.68013	0.9798	1.57621	2.04009	2.89028	0.787445	-0.222076	-0.0624406	0.879689	1.65612	3.24956	0.418845	1.66132	0.827226	0.532589	0.81304	1.40446
D2_042	40	0	0	2.35912	-2.37663	4.40297	2.35321	0.431188	3.15341	-0.427316	-0.255961	-0.246085	0.355449	1.02975	2.89989	1.30559	1.17782	0.66099	1.13783	-0.215937	1.35569
D2_043	35	1	0	0.0963505	4.31318	5.69423	1.77862	0.497533	0.108341	1.3999	2.93939	4.19092	0.428775	1.97262	0.39591	0.868036	1.72337	1.99697	0.366378	0.546441	0.133452
D2_044	33	1	0	1.74805	3.24079	2.88821	0.134178	2.48086	2.18062	0.212926	1.82495	1.13451	-0.630756	1.68256	1.6042	1.30151	1.50872	1.07538	-0.235572	0.629221	1.40609
D2_045	29	1	0	1.27983	1.03013	3.33269	1.82465	1.54563	2.56428	1.02433	1.23327	2.47883	1.05862	3.64402	1.87976	1.06848	1.48777	0.0873061	1.46731	-0.463882	0.51825
D2_046	37	1	0	0.813989	1.33	2.01068	0.131747	2.71686	3.40285	-0.179587	1.43783	0.296213	-0.740777	2.58019	3.76139	0.487527	1.31119	0.80751	0.428249	0.707701	1.96365
D2_047	40	0	1	0.614339	-2.25658	2.26191	2.47656	1.39806	4.70093	0.700176	0.732875	-0.683306	0.48648	1.61023	4.36699	-0.0320697	1.51111	0.770585	1.67456	0.142742	2.06877
D2_048	27	0	1	2.41754	0.225168	2.25908	0.484714	-1.28293	1.53168	-0.121534	0.850796	0.992349	0.240647	2.79976	1.99257	0.808734	0.705168	0.377283	0.336839	0.179622	1.08137
D2_049	37	1	1	-1.0204	0.784887	0.326172	2.55168	0.968054	1.87717	1.45116	-0.349099	-0.640449	1.62325	0.674691	1.9754	0.135191	1.33627	0.868288	1.03399	-0.0183764	0.435325
D2_050	35	0	1	3.97187	3.28228	-2.63637	1.03569	3.66281	5.14587	-0.35737	1.6787	-1.45761	-0.214722	3.36048	4.64256	0.455674	1.31403	0.0875272	-0.002046	0.178847	2.2008
D2_051	36	0	1	1.68126	0.944134	2.97521	-0.380804	-1.48894	3.47358	0.451624	1.82939	-1.14916	-0.711549	1.72399	2.71111	1.01623	0.932469	1.03196	0.394632	0.13242	1.52696
D2_052	33	0	1	0.924273	-0.878553	5.60964	1.6931	1.14166	0.538107	-0.273955	0.0675623	2.10803	0.113956	2.1898	1.01535	0.886313	1.4432	1.14819	0.216534	0.561834	0.825879
D2_053	36	0	1	2.59367	1.38466	-0.35164	-0.406952	2.53957	3.65048	-0.728676	1.26136	-1.54827	-0.951715	2.38727	3.16129	1.05534	1.24297	-0.0641809	0.108174	0.878544	1.56549
D2_054	40	1	1	2.07242	1.00142	2.47343	1.57818	0.328551	0.689321	0.0073532	0.933442	0.186526	1.48086	1.23456	0.678246	0.451781	1.42946	-0.0755865	0.664534	0.11588	0.0495025
D2_055	35	0	1	3.35003	-2.61786	5.3651	-0.0253448	2.38175	-0.482979	-0.323389	-1.26228	1.37432	0.35889	1.97766	0.129183	1.05814	1.30497	0.479147	-0.123892	1.56922	0.532882
D2_056	34	0	1	2.31529	-1.05374	-0.916129	-0.106819	1.83313	1.33546	-0.836214	0.552899	-2.4983	0.154274	1.37302	1.70144	1.04724	1.50083	-0.510313	0.347302	1.04226	0.9271
D2_057	28	0	1	1.55157	0.594233	2.62347	1.56166	2.20905	2.22565	-1.15748	0.0657375	-0.703141	0.167604	1.21847	2.57395	1.10476	0.857193	-0.601678	0.380022	-0.581946	0.795196
D2_058	40	0	1	2.2655	1.14318	-1.8784	2.9689	0.559791	6.0658	-1.46679	0.957933	-1.14778	0.293056	1.19706	4.18483	1.27522	0.86801	-0.3202	-0.0648524	0.874527	1.47149
D2_059	40	0	1	2.71003	0.001927	4.04823	1.93318	0.0158116	2.78986	-0.323986	0.478092	0.85431	1.08883	1.92097	2.64536	1.22423	1.41293	1.01843	0.359655	-0.349777	1.02707
D2_060	34	0	1	3.36505	1.4547	1.16474	2.44767	-1.39797	3.52871	-2.46027	0.970186	0.0449454	0.407838	2.2979	4.13692	1.30275	0.953351	-0.719502	0.654003	-0.39508	1.21955
D2_061	37	0	1	2.77839	0.173068	3.45212	2.09691	1.07707	1.6395	1.07368	0.107519	1.80971	0.924366	0.766031	1.73404	0.721685	1.31032	1.15116	0.820388	0.114582	1.36578
D2_062	30	0	1	1.4494	2.7307	1.83978	1.7127	1.34228	4.05913	-1.02486	0.335635	0.688856	1.28683	2.19273	3.92089	0.831174	1.05887	-0.401674	0.61551	-0.48233	1.53152
D2_063	29	0	1	0.0971088	2.09564	1.77778	1.84162	2.88093	1.62034	1.52627	0.649095	1.43158	1.90523	2.93626	1.65791	0.047961	1.63461	1.01587	0.642462	1.26786	0.0076231
D2_064	30	0	1	1.07279	0.884164	0.44167	1.45695	2.40377	1.99645	-0.0038445	1.14948	-1.90282	0.859326	1.57988	2.50127	0.633212	1.23735	0.0168092	0.617184	0.407047	0.732831
D2_065	29	0	1	0.301405	-0.0348995	2.73034	1.41321	3.35164	1.31403	-0.0777938	0.640718	-0.91914	1.09542	2.01238	1.38021	0.820009	1.30869	0.852097	0.38983	1.54162	0.569213
D2_066	35	0	1	2.82989	2.02388	3.05013	3.94935	-0.217166	2.44455	-0.658766	1.40866	-0.258323	1.95873	0.942153	2.2024	0.96653	1.58638	-0.413823	1.10232	0.58286	0.636522
D2_067	30	0	1	-0.712736	1.13028	4.29171	0.0620419	1.26113	1.54646	0.890523	1.04316	1.72027	0.147303	1.88306	0.995931	0.912464	0.644321	1.32661	-0.198386	0.835335	0.516232
D2_068	29	0	1	-0.627137	-2.68384	-3.0854	-1.5371	-0.539732	1.64324	-1.76887	0.969833	-1.41741	-0.313233	1.59765	1.85892	0.67292	0.350614	-0.278006	-0.408477	0.300042	1.02443
D2_069	33	0	1	0.208953	1.3243	1.55576	1.71805	1.52346	3.69481	0.541511	0.607882	-0.665573	1.25719	2.42525	3.33466	0.500577	0.883053	0.147781	0.983532	-0.0943463	1.327
D2_070	35	1	1	1.71014	0.105345	1.67912	0.519873	1.57946	2.27687	-0.15076	0.809509	-0.428678	0.407291	3.41953	1.99273	0.56054	0.96067	0.0617081	0.267726	0.328618	0.717031
D2_071	30	0	1	0.917111	1.33212	6.87929	1.63708	0.974801	0.358873	0.449943	0.694755	2.68411	0.174811	2.46369	1.47345	1.06128	1.59291	1.25734	0.699792	0.543314	0.496416
D2_072	29	0	1	4.46919	-1.50745	1.6547	-0.632429	3.19995	0.381207	-1.42762	-1.86071	0.82694	-1.82395	3.01911	0.108838	2.02174	1.88495	-0.0614014	-0.576075	2.44049	1.66319
D2_073	36	0	1	0.140886	1.35796	6.9197	0.844485	0.83593	2.94295	0.559273	1.5527	2.77343	-0.716385	1.26654	2.70392	1.13886	1.60945	1.78356	1.03937	0.549898	1.78479
D2_074	38	0	1	4.61961	-0.045147	1.63216	3.12593	-3.35639	2.06521	0.0170861	-1.05278	-0.969027	0.976797	2.36463	1.98518	1.926	1.03656	0.155719	1.59253	-1.02462	1.09683
D2_075	39	0	1	1.28047	0.446922	6.17753	0.846314	-0.234874	3.11558	1.05627	0.626609	1.39149	0.337044	-0.211115	2.25946	1.16779	1.1599	0.126417	1.04506	-0.535439	0.689115
D2_076	37	0	1	0.543569	2.24342	3.7604	0.810631	2.3536	0.415857	1.36931	1.30783	2.58252	0.598755	0.750125	0.25154	-0.0162354	1.58425	1.07725	0.371862	0.625604	0.927047
D2_077	35	0	1	-1.01246	1.08675	-0.01879	2.19286	3.74572	2.64622	1.92944	1.78865	-0.757396	1.36066	2.36687	2.70456	-0.277987	1.41363	1.94194	0.770849	0.822654	0.727254
D2_078	36	0	1	2.94325	2.11321	-2.05109	-0.0776147	2.56573	5.05402	-0.36259	1.48186	-1.40047	0.0124553	2.98928	4.50956	1.45877	1.12445	-0.567539	0.495002	0.373676	1.22804
D2_079	35	0	1	3.45827	0.980483	-0.366281	1.41589	0.637368	1.94839	-1.39937	-0.426395	-1.88207	0.958746	0.773963	1.45932	1.40104	1.34496	-1.42349	0.474865	-0.743487	0.539746
D2_080	29	0	1	4.47945	0.843592	0.217085	-0.852013	2.44041	2.63253	0.267981	0.440359	-0.852666	-0.202041	2.06463	2.43179	0.26998	1.11975	-0.143026	0.185741	-0.333549	0.823769
D2_081	31	0	1	1.16287	-0.460275	4.05392	0.687546	2.47993	0.263651	0.255821	0.642933	3.31559	0.873782	2.25091	1.17347	0.788183	0.988018	1.07829	0.192024	0.471969	0.111917
D2_082	37	0	1	1.31862	1.48044	3.97758	0.817919	2.58619	1.99036	-0.973653	0.351775	1.13367	-0.57791	2.33112	1.69754	0.901127	1.52428	1.01921	0.163633	1.51887	0.909241
D2_083	40	0	1	1.83148	0.728682	1.75675	2.89562	0.38373	2.53797	0.677629	-0.16601	-0.329451	0.931324	2.361	2.88977	1.14868	1.01577	0.298521	1.5957	-0.289538	1.47746
D2_084	29	1	1	2.04454	1.08983	1.58014	1.23071	1.06295	1.77116	0.465455	1.22393	1.33308	0.597223	0.591065	1.44923	0.360859	1.66914	0.551297	0.662702	0.516927	0.664458
D2_085	27	0	1	3.10893	-0.073515	-3.13994	0.633105	2.65675	1.8781	-1.65051	0.693711	-2.35416	0.442292	1.77383	1.51237	1.48677	1.40392	-1.07267	0.1113	0.715429	0.582953
D2_086	40	0	1	2.53829	-2.85419	3.77887	1.03648	0.215739	0.861404	-0.536808	-1.08884	1.11293	0.705267	1.55709	1.59122	1.78399	1.76587	0.84784	0.525249	0.109508	0.913527
D2_087	37	1	1	2.41735	-0.123001	4.09741	3.01475	1.19408	-0.626653	-0.470962	0.0097425	1.74102	1.18205	1.92217	0.173426	1.68011	1.38197	0.473719	1.03059	0.0034997	0.349392
D2_088	37	1	1	2.93589	0.673325	4.66624	1.12169	-1.40615	1.36036	-0.70188	-0.612644	1.12814	0.319468	2.17749	0.889896	1.53629	1.4877	0.649483	0.246147	-0.183472	1.07865
D2_089	36	0	1	2.80869	0.983069	3.1694	0.0878535	2.0779	2.22091	0.230301	0.38177	1.33552	0.396247	1.61836	0.939892	0.362917	0.0641955	0.285319	0.259123	0.148103	0.731899
D2_090	35	0	1	2.14324	4.3278	-1.53172	-0.150393	2.63693	3.01556	-0.747836	1.00051	-2.21271	-0.22818	2.10035	2.2066	0.966161	0.886678	-0.291648	0.272068	1.05997	1.17176
D2_091	29	0	1	0.0021405	0.599383	4.79896	2.09966	2.1499	0.59089	0.885041	1.13193	3.55544	0.822527	1.92879	0.817483	0.794853	1.0959	1.87709	0.71101	1.34941	0.90214
D2_092	28	1	1	0.869705	2.47639	0.727012	0.982933	-2.01064	2.32007	0.635974	1.04119	0.371639	0.115319	2.00186	2.07056	0.205791	0.943045	0.902467	0.497782	0.303972	0.768343
D2_093	28	0	1	-1.83518	-0.501265	-1.72691	3.02003	2.61905	4.94928	0.660513	0.820815	-1.15001	0.764671	1.8551	4.61021	0.44456	1.17739	-0.35956	1.48945	0.421963	1.60824
D2_094	31	0	1	2.22506	0.998541	1.07142	1.00685	0.601269	1.59146	0.47535	1.17497	-0.616388	0.473796	3.1293	1.66543	1.1433	0.87509	-0.295892	0.460458	-0.0460849	0.571251
D2_095	32	0	1	0.656121	2.59746	2.78131	1.90732	0.100274	-0.462958	1.17638	1.21089	2.1154	0.761802	1.35316	0.306442	0.319843	1.19486	1.15523	0.566435	0.562872	0.172344
D2_096	30	0	1	0.995575	-1.49792	3.70321	1.82981	-0.300505	2.68232	0.0150776	-0.300027	0.517909	0.849632	2.76787	2.88637	0.927616	1.22215	1.28679	1.00146	0.0230874	1.39971
D2_097	32	0	1	3.79787	-1.18376	1.60082	3.49078	0.131629	5.88662	-1.27785	-0.394651	-0.743884	1.76482	1.397	4.31438	1.38667	1.12722	-0.426448	1.18278	0.0773026	0.808358
D2_098	32	0	1	0.780773	2.88218	0.686705	3.32849	0.768449	1.74204	-2.33764	2.34049	-2.45706	1.02018	0.992941	2.39368	0.789243	1.87022	-0.974639	0.517065	0.271938	0.837789
