# Supplementary material for: A double-hit of stress and low-grade inflammation on functional brain network mediates posttraumatic stress symptoms
Source: Nat Commun. 2020 Apr 20;11:1898. doi: 10.1038/s41467-020-15655-5 (PMC7171097; doi:10.1038/s41467-020-15655-5)
Supplement: Supplementary file 3 — Source Data [file 41467_2020_15655_MOESM3_ESM.zip › SourceData/SupplementrayTable7_Total.xlsx]

## Sheet: Sheet1
ID	dimen25_connectivity_cen_san	dimen25_connectivity_cen_dmn	dimen25_connectivity_san_dmn	dimen25_connectivity_smn_cen_vin	dimen25_connectivity_smn_san_vin	dimen25_connectivity_smn_dmn_vin	dimen77_connectivity_cen_san	dimen77_connectivity_cen_dmn	dimen77_connectivity_san_dmn	dimen77_connectivity_smn_cen_vin	dimen77_connectivity_smn_san_vin	dimen77_connectivity_smn_dmn_vin	dimen200_connectivity_cen_san	dimen200_connectivity_cen_dmn	dimen200_connectivity_san_dmn	dimen200_connectivity_smn_cen_vin	dimen200_connectivity_smn_san_vin	dimen200_connectivity_smn_dmn_vin
D2_001	1.36057	0.790342	-2.71613	-3.10587	0.624355	0.180786	-1.47248	0.76544	-3.77808	-1.48367	1.24713	0.120259	0.808964	1.78655	-1.61821	-0.90947	0.553229	0.331409
D2_002	1.84539	0.613254	-1.95436	-0.350412	4.31579	2.25892	0.737686	0.0704094	0.530356	0.166495	3.0853	2.34565	1.09194	0.70113	-0.144878	-0.351598	2.04849	0.973566
D2_003	0.755284	0.570802	-5.33031	-1.34201	2.27888	-1.00267	-1.45627	1.2867	-4.01285	-1.14907	2.56958	-1.11175	0.742864	1.31012	-1.99743	-0.341303	1.08679	0.243663
D2_004	2.27703	0.122855	-4.10802	-1.21004	1.35817	-0.465747	-0.695196	0.835395	-3.23508	-0.867839	-0.270724	0.262926	0.809139	1.44554	-1.49059	-0.369345	0.575885	-0.174408
D2_005	3.25723	2.16483	-1.73794	-0.393402	0.824156	1.11552	0.639063	0.842401	-0.451477	-0.0507741	1.2435	0.841772	1.88447	1.2883	-0.667318	-0.0344644	0.360136	0.971439
D2_006	-2.15419	5.36477	-4.10849	-3.07042	2.2352	-1.10848	-2.65709	1.60984	-3.59173	-1.02454	0.511262	-0.637906	0.231759	1.28025	-1.56966	-0.336635	0.407379	-0.119454
D2_007	4.08545	3.48273	0.40428	1.45436	3.79355	0.301799	0.456572	2.323	0.0739833	0.508159	1.99235	0.686946	0.991583	1.45735	-0.126832	0.488716	1.41708	0.47653
D2_008	0.128792	1.79817	-4.13872	-2.75195	1.63242	1.20826	-2.2257	0.735223	-2.49824	-2.12567	1.87241	0.411589	-0.0583307	1.691	-1.49286	-1.08145	1.13624	0.662611
D2_009	1.18056	1.34923	-4.35512	-2.03754	0.311662	2.49332	0.0199	-0.664237	-2.65161	-0.716973	0.472525	2.17451	1.04395	1.06977	-0.941401	-0.535514	0.0209338	1.10653
D2_010	0.284364	3.16226	-4.2141	-3.04103	1.46228	1.02506	-0.811144	0.294396	-1.98459	-0.439461	1.01398	0.882667	0.728721	0.627978	-0.268016	-0.61806	0.0965539	0.351091
D2_011	2.67424	4.42183	0.33514	0.146979	2.11006	2.72092	0.874014	1.609	0.204333	0.49034	2.55123	2.2165	1.49308	1.1734	-0.362648	-0.0400727	0.37468	1.67068
D2_012	2.03847	-1.20834	-4.03993	-2.37489	1.05679	2.17488	0.301151	-0.383894	-0.963679	-0.937706	3.14089	1.68324	0.804246	1.06245	-0.856768	-1.3288	1.33662	1.17671
D2_013	4.84095	3.9178	0.759839	0.0696718	1.48903	2.08433	3.14765	3.16984	2.85443	0.646967	1.67894	2.23276	1.48286	1.47996	1.13437	0.365642	0.42794	1.10145
D2_014	1.22906	-0.408015	-1.50583	-3.31744	3.3518	4.07329	1.48444	-1.12098	-0.107474	-1.67534	0.533278	4.09614	0.846053	1.51824	-0.0633311	-1.23434	0.616302	1.27211
D2_015	1.03899	0.289829	-2.42131	-2.37274	1.92252	4.03329	-1.68695	-0.219984	0.296279	-1.32515	3.23725	4.32926	0.713875	1.87968	-0.715203	-1.3943	-0.309658	1.21355
D2_016	3.08623	2.62008	-1.09413	-1.17936	1.44697	3.34424	2.01027	0.867516	1.17979	-0.135094	1.83007	3.19448	1.05519	1.06489	0.195282	-0.31433	0.840953	1.52898
D2_017	3.5729	-0.203339	-3.76423	0.477666	2.74002	0.825024	1.8707	0.215925	-3.15573	0.467288	1.71083	0.882591	0.851788	0.531467	-0.536714	0.342873	0.488918	0.731778
D2_018	0.76969	0.615505	-2.86106	-1.2997	3.20739	2.60711	0.770305	0.551355	0.628558	0.0078975	2.03821	2.85955	0.699764	0.819871	-0.464734	-0.42916	0.445193	0.987988
D2_019	-1.90105	1.94605	-2.45099	-2.94235	4.39433	2.38837	0.156697	0.91495	0.46602	-0.607697	3.25978	2.32659	0.278514	1.09213	-0.707033	-0.674244	1.26721	1.03987
D2_020	1.359	3.87174	-1.73557	-2.23938	1.72837	2.5834	0.442921	2.28525	-0.274054	-0.634052	1.47467	2.44201	0.865456	1.6804	0.104092	-1.58864	-0.0530482	0.718783
D2_021	2.86411	-0.837416	-3.75982	-3.43067	1.85306	0.887187	-0.382282	-0.926915	-1.78133	-1.73134	4.58731	1.05085	0.860346	1.0258	-0.731536	-1.18965	1.91446	0.593014
D2_022	3.16249	0.085411	-0.355585	-2.00051	1.981	4.68818	0.953419	0.663563	0.994629	-0.794766	4.34726	4.75932	1.04913	1.25295	-0.028179	-1.70911	0.879609	2.14546
D2_023	2.43892	-1.52995	-4.79347	0.874849	3.00538	0.209872	0.60719	-0.429493	-3.34437	0.38946	1.39012	0.371767	0.889638	1.21356	-1.2717	0.24106	0.641189	0.623165
D2_024	3.19963	0.388971	-3.27857	-0.114027	0.856109	2.36718	1.94117	0.350336	-1.78354	0.162694	0.721418	1.35752	1.09438	1.33728	-0.15521	0.0110603	0.24101	1.08435
D2_025	0.146804	3.0617	-3.15113	-2.76751	1.15484	1.78724	-1.06574	1.60872	-2.49921	-0.770957	2.34526	1.55897	0.897859	1.71197	-0.5191	-0.691221	0.559907	0.89643
D2_026	2.16	0.070586	-2.04724	-0.193576	5.52344	4.49127	0.0553375	0.168251	1.26365	0.163396	1.54647	3.61648	1.42065	1.47466	0.233699	-0.586296	1.04745	1.87214
D2_027	-0.288697	-1.94071	-4.71825	-3.63757	1.56716	1.31705	-0.326863	-1.11816	-0.717674	-0.72522	2.53217	2.11732	0.140834	1.35203	-1.57127	-1.37658	1.64308	1.14372
D2_028	-0.303145	2.08985	-3.1625	-1.55122	0.0799605	1.23426	-0.424149	1.02068	-1.50499	-0.265884	1.16763	1.71659	0.92145	1.32592	-0.801402	-0.41264	0.299465	0.744957
D2_029	2.43535	0.305513	-1.812	2.27173	3.98579	1.18768	0.250917	1.09568	-2.57512	1.39464	2.10911	0.307567	0.312525	0.942611	-0.909065	0.920594	0.425365	1.26982
D2_030	1.24128	-0.28616	-4.33303	-1.37212	1.46832	1.48996	-2.37916	0.928855	-1.75868	-0.297127	0.370567	1.29709	0.701903	1.34673	-1.39019	-0.550073	0.225687	0.92602
D2_031	3.02096	0.081312	-1.78073	-1.38276	1.05521	2.38083	0.647612	1.48439	1.02377	-0.599396	0.541004	2.00683	0.934201	0.946483	-0.266703	-0.741659	0.274783	0.817145
D2_032	2.03201	-0.690555	-7.95188	-2.27893	2.05804	-1.25357	-0.186023	0.48176	-3.95126	-0.716406	0.966855	-0.376653	1.2516	1.19916	-1.70781	-0.712158	0.440523	0.273088
D2_033	-0.50697	0.65201	-2.93283	-3.13001	1.29935	4.19879	-0.365433	-0.182021	0.405294	-1.16109	0.82276	3.30485	0.708975	0.990048	-0.682103	-0.93138	-0.005571	1.72383
D2_034	3.0518	-0.987372	-3.95516	-0.0735024	1.03527	1.55494	-0.663128	0.590175	-2.531	-0.350212	-1.32839	1.32577	0.492364	1.23531	-1.44782	0.0191589	-0.136941	0.827902
D2_035	1.73407	1.79336	-1.31502	-2.45374	-0.129346	2.57642	1.27501	1.54241	0.312385	0.10902	-0.14059	2.16763	0.873189	1.34479	0.330122	-0.833229	-0.21816	1.03521
D2_036	8.65298	-3.2037	-3.57735	6.24505	4.97405	4.88104	2.95314	-0.213617	-2.61369	1.73737	4.96797	3.02096	1.80075	1.10919	0.595415	0.775586	1.87197	1.6831
D2_037	3.34779	-0.0075205	-3.04606	0.663115	2.54301	0.999484	-0.739337	0.0612638	-0.512031	-0.232105	1.11922	0.731044	0.457893	1.05992	-0.284117	0.113777	0.484866	0.389839
D2_038	2.96691	-2.4601	-7.47669	-0.518057	1.64227	1.70529	-0.0620104	-0.837779	-2.01462	0.261927	0.725422	1.37614	0.504531	1.4438	-1.25085	-0.291351	-0.265206	1.02352
D2_039	1.29517	2.26231	-1.37743	-0.820826	0.560577	3.46537	0.116338	2.03558	0.799535	0.0641087	0.0524096	3.15124	1.57314	1.28748	0.648399	-0.335032	0.289282	1.95466
D2_040	2.89665	-0.148	-2.70812	0.126099	2.16919	0.661879	0.674946	0.44813	-0.490133	0.250875	1.21886	0.551616	0.585979	0.715611	-0.550159	0.0108118	0.774792	0.26321
D2_041	2.12088	-0.68013	-0.9798	-1.57621	2.04009	2.89028	-0.787445	-0.222076	0.0624406	-0.879689	1.36692	3.24956	0.418845	1.66132	-0.827226	-0.532589	0.81304	1.40446
D2_042	2.35912	-2.37663	-4.40297	-2.35321	0.431188	3.15341	0.427316	-0.255961	0.246085	-0.355449	0.349979	2.89989	1.30559	1.17782	-0.66099	-1.13783	-0.215937	1.35569
D2_043	0.0963505	4.31318	-5.69423	-1.77862	0.497533	0.108341	-1.3999	2.93939	-4.19092	-0.428775	0.923377	0.39591	0.868036	1.72337	-1.99697	-0.366378	0.546441	0.133452
D2_044	1.74805	3.24079	-2.88821	-0.134178	2.48086	2.18062	-0.212926	1.82495	-1.13451	0.630756	0.922364	1.6042	1.30151	1.50872	-1.07538	0.235572	0.629221	1.40609
D2_045	1.27983	1.03013	-3.33269	-1.82465	1.54563	2.56428	-1.02433	1.23327	-2.47883	-1.05862	0.419714	1.87976	1.06848	1.48777	-0.0873061	-1.46731	-0.463882	0.51825
D2_046	0.813989	1.33	-2.01068	-0.131747	2.71686	3.40285	0.179587	1.43783	-0.296213	0.740777	1.5558	3.76139	0.487527	1.31119	-0.80751	-0.428249	0.707701	1.96365
D2_047	0.614339	-2.25658	-2.26191	-2.47656	1.39806	4.70093	-0.700176	0.732875	0.683306	-0.48648	0.196033	4.36699	-0.0320697	1.51111	-0.770585	-1.67456	0.142742	2.06877
D2_048	2.41754	0.225168	-2.25908	-0.484714	-1.28293	1.53168	0.121534	0.850796	-0.992349	-0.240647	2.63655	1.99257	0.808734	0.705168	-0.377283	-0.336839	0.179622	1.08137
D2_049	-1.0204	0.784887	-0.326172	-2.55168	0.968054	1.87717	-1.45116	-0.349099	0.640449	-1.62325	0.0604517	1.9754	0.135191	1.33627	-0.868288	-1.03399	-0.0183764	0.435325
D2_050	3.97187	3.28228	2.63637	-1.03569	3.66281	5.14587	0.35737	1.6787	1.45761	0.214722	-0.525982	4.64256	0.455674	1.31403	-0.0875272	0.002046	0.178847	2.2008
D2_051	1.68126	0.944134	-2.97521	0.380804	-1.48894	3.47358	-0.451624	1.82939	1.14916	0.711549	0.912973	2.71111	1.01623	0.932469	-1.03196	-0.394632	0.13242	1.52696
D2_052	0.924273	-0.878553	-5.60964	-1.6931	1.14166	0.538107	0.273955	0.0675623	-2.10803	-0.113956	1.73288	1.01535	0.886313	1.4432	-1.14819	-0.216534	0.561834	0.825879
D2_053	2.59367	1.38466	0.35164	0.406952	2.53957	3.65048	0.728676	1.26136	1.54827	0.951715	0.977625	3.16129	1.05534	1.24297	0.0641809	-0.108174	0.878544	1.56549
D2_054	2.07242	1.00142	-2.47343	-1.57818	0.328551	0.689321	-0.0073532	0.933442	-0.186526	-1.48086	-0.757966	0.678246	0.451781	1.42946	0.0755865	-0.664534	0.11588	0.0495025
D2_055	3.35003	-2.61786	-5.3651	0.0253448	2.38175	-0.482979	0.323389	-1.26228	-1.37432	-0.35889	2.32225	0.129183	1.05814	1.30497	-0.479147	0.123892	1.56922	0.532882
D2_056	2.31529	-1.05374	0.916129	0.106819	1.83313	1.33546	0.836214	0.552899	2.4983	-0.154274	1.40422	1.70144	1.04724	1.50083	0.510313	-0.347302	1.04226	0.9271
D2_057	1.55157	0.594233	-2.62347	-1.56166	2.20905	2.22565	1.15748	0.0657375	0.703141	-0.167604	0.879454	2.57395	1.10476	0.857193	0.601678	-0.380022	-0.581946	0.795196
D2_058	2.2655	1.14318	1.8784	-2.9689	0.559791	6.0658	1.46679	0.957933	1.14778	-0.293056	0.514321	4.18483	1.27522	0.86801	0.3202	0.0648524	0.874527	1.47149
D2_059	2.71003	0.001927	-4.04823	-1.93318	0.0158116	2.78986	0.323986	0.478092	-0.85431	-1.08883	0.0559705	2.64536	1.22423	1.41293	-1.01843	-0.359655	-0.349777	1.02707
D2_060	3.36505	1.4547	-1.16474	-2.44767	-1.39797	3.52871	2.46027	0.970186	-0.0449454	-0.407838	1.84008	4.13692	1.30275	0.953351	0.719502	-0.654003	-0.39508	1.21955
D2_061	2.77839	0.173068	-3.45212	-2.09691	1.07707	1.6395	-1.07368	0.107519	-1.80971	-0.924366	0.836157	1.73404	0.721685	1.31032	-1.15116	-0.820388	0.114582	1.36578
D2_062	1.4494	2.7307	-1.83978	-1.7127	1.34228	4.05913	1.02486	0.335635	-0.688856	-1.28683	-0.349119	3.92089	0.831174	1.05887	0.401674	-0.61551	-0.48233	1.53152
D2_063	0.0971088	2.09564	-1.77778	-1.84162	2.88093	1.62034	-1.52627	0.649095	-1.43158	-1.90523	2.60846	1.65791	0.047961	1.63461	-1.01587	-0.642462	1.26786	0.0076231
D2_064	1.07279	0.884164	-0.44167	-1.45695	2.40377	1.99645	0.0038445	1.14948	1.90282	-0.859326	0.472779	2.50127	0.633212	1.23735	-0.0168092	-0.617184	0.407047	0.732831
D2_065	0.301405	-0.0348995	-2.73034	-1.41321	3.35164	1.31403	0.0777938	0.640718	0.91914	-1.09542	2.11719	1.38021	0.820009	1.30869	-0.852097	-0.38983	1.54162	0.569213
D2_066	2.82989	2.02388	-3.05013	-3.94935	-0.217166	2.44455	0.658766	1.40866	0.258323	-1.95873	1.1555	2.2024	0.96653	1.58638	0.413823	-1.10232	0.58286	0.636522
D2_067	-0.712736	1.13028	-4.29171	-0.0620419	1.26113	1.54646	-0.890523	1.04316	-1.72027	-0.147303	0.300723	0.995931	0.912464	0.644321	-1.32661	0.198386	0.835335	0.516232
D2_068	-0.627137	-2.68384	3.0854	1.5371	-0.539732	1.64324	1.76887	0.969833	1.41741	0.313233	2.0938	1.85892	0.67292	0.350614	0.278006	0.408477	0.300042	1.02443
D2_069	0.208953	1.3243	-1.55576	-1.71805	1.52346	3.69481	-0.541511	0.607882	0.665573	-1.25719	0.248585	3.33466	0.500577	0.883053	-0.147781	-0.983532	-0.0943463	1.327
D2_070	1.71014	0.105345	-1.67912	-0.519873	1.57946	2.27687	0.15076	0.809509	0.428678	-0.407291	1.40674	1.99273	0.56054	0.96067	-0.0617081	-0.267726	0.328618	0.717031
D2_071	0.917111	1.33212	-6.87929	-1.63708	0.974801	0.358873	-0.449943	0.694755	-2.68411	-0.174811	1.43632	1.47345	1.06128	1.59291	-1.25734	-0.699792	0.543314	0.496416
D2_072	4.46919	-1.50745	-1.6547	0.632429	3.19995	0.381207	1.42762	-1.86071	-0.82694	1.82395	4.23187	0.108838	2.02174	1.88495	0.0614014	0.576075	2.44049	1.66319
D2_073	0.140886	1.35796	-6.9197	-0.844485	0.83593	2.94295	-0.559273	1.5527	-2.77343	0.716385	0.715329	2.70392	1.13886	1.60945	-1.78356	-1.03937	0.549898	1.78479
D2_074	4.61961	-0.045147	-1.63216	-3.12593	-3.35639	2.06521	-0.0170861	-1.05278	0.969027	-0.976797	-0.0589116	1.98518	1.926	1.03656	-0.155719	-1.59253	-1.02462	1.09683
D2_075	1.28047	0.446922	-6.17753	-0.846314	-0.234874	3.11558	-1.05627	0.626609	-1.39149	-0.337044	-0.0024939	2.25946	1.16779	1.1599	-0.126417	-1.04506	-0.535439	0.689115
D2_076	0.543569	2.24342	-3.7604	-0.810631	2.3536	0.415857	-1.36931	1.30783	-2.58252	-0.598755	1.08932	0.25154	-0.0162354	1.58425	-1.07725	-0.371862	0.625604	0.927047
D2_077	-1.01246	1.08675	0.01879	-2.19286	3.74572	2.64622	-1.92944	1.78865	0.757396	-1.36066	2.15532	2.70456	-0.277987	1.41363	-1.94194	-0.770849	0.822654	0.727254
D2_078	2.94325	2.11321	2.05109	0.0776147	2.56573	5.05402	0.36259	1.48186	1.40047	-0.0124553	0.246987	4.50956	1.45877	1.12445	0.567539	-0.495002	0.373676	1.22804
D2_079	3.45827	0.980483	0.366281	-1.41589	0.637368	1.94839	1.39937	-0.426395	1.88207	-0.958746	-1.38804	1.45932	1.40104	1.34496	1.42349	-0.474865	-0.743487	0.539746
D2_080	4.47945	0.843592	-0.217085	0.852013	2.44041	2.63253	-0.267981	0.440359	0.852666	0.202041	-0.771176	2.43179	0.26998	1.11975	0.143026	-0.185741	-0.333549	0.823769
D2_081	1.16287	-0.460275	-4.05392	-0.687546	2.47993	0.263651	-0.255821	0.642933	-3.31559	-0.873782	1.65809	1.17347	0.788183	0.988018	-1.07829	-0.192024	0.471969	0.111917
D2_082	1.31862	1.48044	-3.97758	-0.817919	2.58619	1.99036	0.973653	0.351775	-1.13367	0.57791	2.82589	1.69754	0.901127	1.52428	-1.01921	-0.163633	1.51887	0.909241
D2_083	1.83148	0.728682	-1.75675	-2.89562	0.38373	2.53797	-0.677629	-0.16601	0.329451	-0.931324	0.940839	2.88977	1.14868	1.01577	-0.298521	-1.5957	-0.289538	1.47746
D2_084	2.04454	1.08983	-1.58014	-1.23071	1.06295	1.77116	-0.465455	1.22393	-1.33308	-0.597223	0.178936	1.44923	0.360859	1.66914	-0.551297	-0.662702	0.516927	0.664458
D2_085	3.10893	-0.073515	3.13994	-0.633105	2.65675	1.8781	1.65051	0.693711	2.35416	-0.442292	1.17155	1.51237	1.48677	1.40392	1.07267	-0.1113	0.715429	0.582953
D2_086	2.53829	-2.85419	-3.77887	-1.03648	0.215739	0.861404	0.536808	-1.08884	-1.11293	-0.705267	0.658005	1.59122	1.78399	1.76587	-0.84784	-0.525249	0.109508	0.913527
D2_087	2.41735	-0.123001	-4.09741	-3.01475	1.19408	-0.626653	0.470962	0.0097425	-1.74102	-1.18205	0.696223	0.173426	1.68011	1.38197	-0.473719	-1.03059	0.0034997	0.349392
D2_088	2.93589	0.673325	-4.66624	-1.12169	-1.40615	1.36036	0.70188	-0.612644	-1.12814	-0.319468	0.350633	0.889896	1.53629	1.4877	-0.649483	-0.246147	-0.183472	1.07865
D2_089	2.80869	0.983069	-3.1694	-0.0878535	2.0779	2.22091	-0.230301	0.38177	-1.33552	-0.396247	2.54143	0.939892	0.362917	0.0641955	-0.285319	-0.259123	0.148103	0.731899
D2_090	2.14324	4.3278	1.53172	0.150393	2.63693	3.01556	0.747836	1.00051	2.21271	0.22818	0.318358	2.2066	0.966161	0.886678	0.291648	-0.272068	1.05997	1.17176
D2_091	0.0021405	0.599383	-4.79896	-2.09966	2.1499	0.59089	-0.885041	1.13193	-3.55544	-0.822527	1.53204	0.817483	0.794853	1.0959	-1.87709	-0.71101	1.34941	0.90214
D2_092	0.869705	2.47639	-0.727012	-0.982933	-2.01064	2.32007	-0.635974	1.04119	-0.371639	-0.115319	2.23292	2.07056	0.205791	0.943045	-0.902467	-0.497782	0.303972	0.768343
D2_093	-1.83518	-0.501265	1.72691	-3.02003	2.61905	4.94928	-0.660513	0.820815	1.15001	-0.764671	0.847897	4.61021	0.44456	1.17739	0.35956	-1.48945	0.421963	1.60824
D2_094	2.22506	0.998541	-1.07142	-1.00685	0.601269	1.59146	-0.47535	1.17497	0.616388	-0.473796	1.17922	1.66543	1.1433	0.87509	0.295892	-0.460458	-0.0460849	0.571251
D2_095	0.656121	2.59746	-2.78131	-1.90732	0.100274	-0.462958	-1.17638	1.21089	-2.1154	-0.761802	0.467972	0.306442	0.319843	1.19486	-1.15523	-0.566435	0.562872	0.172344
D2_096	0.995575	-1.49792	-3.70321	-1.82981	-0.300505	2.68232	-0.0150776	-0.300027	-0.517909	-0.849632	0.835594	2.88637	0.927616	1.22215	-1.28679	-1.00146	0.0230874	1.39971
D2_097	3.79787	-1.18376	-1.60082	-3.49078	0.131629	5.88662	1.27785	-0.394651	0.743884	-1.76482	0.544837	4.31438	1.38667	1.12722	0.426448	-1.18278	0.0773026	0.808358
D2_098	0.780773	2.88218	-0.686705	-3.32849	0.768449	1.74204	2.33764	2.34049	2.45706	-1.02018	-0.827042	2.39368	0.789243	1.87022	0.974639	-0.517065	0.271938	0.837789
D1_001	-2.05229	1.59668	-3.95449	-3.24389	3.49151	2.05081	0.453795	2.23733	-0.688048	-0.815446	1.96105	1.74124	0.878569	1.55817	-1.37989	-0.741607	1.32731	1.16011
D1_002	1.44756	1.17629	-3.88847	-1.8041	2.6748	0.412916	-0.309794	0.37561	-2.80445	-0.0803069	2.65869	-0.0689845	0.361863	1.40531	-1.48459	-0.143727	1.98013	0.989916
D1_003	4.29577	1.80906	-1.42163	3.54666	5.39083	3.18663	1.1421	1.22085	-0.573001	2.14328	0.781562	2.17649	0.519726	1.20718	-0.479814	0.742284	0.209806	1.52493
D1_004	3.23689	-0.937391	-1.80569	-0.106772	1.78995	3.44585	0.797431	0.68983	-0.245923	0.745718	0.0269844	3.01611	1.86264	1.56065	-0.42894	-0.157401	0.704032	1.47238
D1_005	0.568468	1.18101	-0.387065	-0.999775	1.18102	-0.219541	-0.847367	1.26803	-1.35569	-0.591603	1.41574	0.0088547	-0.194517	1.56729	-0.851446	-0.599779	1.08311	0.510459
D1_006	2.21347	0.441871	-4.33654	0.585911	3.64489	0.048403	-0.843844	-0.0681571	-3.14748	0.182201	0.81496	0.348544	0.582285	1.35406	-2.26164	-0.0313689	0.556627	0.321221
D1_007	-0.524477	3.64231	-5.47238	-2.90838	1.90451	-0.0881271	-2.69626	2.75947	-5.60924	-0.930333	1.94545	0.538659	0.382989	2.07155	-2.69463	-0.413661	0.637997	0.281572
D1_008	3.5884	3.62521	-0.186725	-0.827895	0.449412	3.49565	0.977664	1.03726	0.37276	-0.533616	0.690906	2.79415	1.66746	1.26056	0.178388	-0.365507	-0.280332	1.4708
D1_009	1.84828	4.30774	1.33936	-0.0150205	3.84807	3.50484	-0.851477	3.4799	-0.173757	0.132157	1.29335	2.85103	0.91906	1.64836	-0.365195	0.114991	0.604556	1.46911
D1_010	-0.355676	1.74904	-4.11669	-1.77741	2.75982	1.75146	-0.988892	0.788765	-0.621369	-0.580672	1.04071	1.82743	0.29687	1.34135	-0.617528	-0.337921	0.285961	0.400883
D1_011	2.68759	0.116405	-1.54661	-0.282684	1.01489	1.98523	0.661682	0.0085187	0.0528549	-0.0878496	1.50935	1.74007	1.56811	1.08357	0.139639	-0.0808019	0.25375	0.755093
D1_012	0.71525	0.075651	-5.91892	-2.09316	1.44298	-0.568432	-1.45004	1.14155	-4.20923	-1.44396	1.88781	-0.249462	0.694782	1.7657	-2.59777	-0.806234	1.06151	-0.0525754
D1_013	2.72305	3.62349	2.94819	-1.03542	0.371615	2.25987	1.32329	1.50531	3.14792	-0.389039	1.10933	2.55611	1.80999	1.21711	1.4435	-0.0761137	0.8992	1.07106
D1_014	3.48542	-0.472155	-4.99175	1.49618	2.75476	0.907106	2.68828	0.144227	-2.23605	1.69155	3.39445	0.914003	1.6406	1.52371	-0.652111	1.26544	1.6258	1.3049
D1_015	1.95187	1.78896	-1.37095	-2.61055	0.220577	1.6212	-0.346535	0.331375	-1.6307	-0.284071	2.51416	0.924384	0.765144	1.42884	-0.185361	-0.193594	0.853411	0.967345
D1_016	1.55804	-3.79971	-2.89253	-0.337179	1.02052	-1.42538	0.703914	-0.475016	-2.8364	-0.117771	0.274671	0.217778	0.695554	1.3185	-0.852072	-0.191122	0.0803955	0.573585
D1_017	0.0454323	-0.941124	-2.69716	-2.45462	3.15458	4.62521	-0.802271	-0.656454	2.11753	-1.41862	2.87746	5.26717	0.980545	1.42317	-0.409691	-1.26171	0.844302	1.86286
D1_018	2.76198	-3.51753	-6.03717	-1.69449	1.96916	2.79343	-0.198744	-0.481057	-1.27208	-0.247249	2.53793	2.84879	0.558039	1.76389	-1.45667	-1.78618	1.04555	2.13047
D1_019	1.76208	-0.389818	-4.92845	-4.72097	-0.0128048	2.62699	-0.921907	0.988301	-1.39782	-1.41571	0.134025	1.78289	1.21456	1.99502	-1.4734	-2.04267	-0.604529	1.19845
D1_020	2.62985	0.38402	-4.35037	0.639695	4.20769	1.64104	-0.478791	0.215771	-2.56465	-0.930098	2.01903	0.779011	0.49834	1.48752	-0.873002	-0.363873	1.23585	0.323136
D1_021	2.78656	-0.443347	-3.20127	-1.02958	1.33265	-0.0113188	-0.626844	-0.131509	-3.13388	-0.591503	0.400022	0.923122	1.29276	1.77888	-1.36215	-0.185697	0.896618	0.515419
D1_022	2.76991	-1.33457	-8.49415	-0.132612	2.8564	-2.63515	-0.477855	0.0453506	-7.66232	-0.509834	0.683184	-0.901305	2.1244	2.27839	-4.63593	0.475882	1.85712	-0.60353
D1_023	5.22743	-1.29904	-2.45946	0.716352	2.60988	2.00431	0.144323	0.485765	-2.6867	0.30361	-0.126597	2.19077	1.31352	1.19092	-1.0969	0.0220834	0.36053	0.608818
D1_024	1.98333	1.66211	-2.69739	-1.4614	0.449205	2.04961	0.391623	0.561747	-0.743653	-0.431942	0.378515	2.11012	1.37766	1.53917	-0.592297	-0.547883	0.423339	1.35412
D1_025	2.44282	-2.95716	-4.09356	0.323704	2.02689	0.425035	-0.602042	0.365949	-2.93049	-0.014218	0.709906	0.625789	1.17807	0.973842	-1.44044	0.0848652	0.768956	0.0492997
D1_026	0.410433	2.42164	-4.50099	-1.35979	2.09469	1.52453	0.0851285	1.76585	-1.68237	0.76246	1.53824	2.05502	0.632671	1.36273	-1.01315	0.15657	0.641677	1.21735
D1_027	1.97928	1.68686	-4.2606	-0.655793	1.71601	-1.16148	-2.07714	2.07015	-4.864	0.224197	0.848086	-0.144249	0.403482	2.22686	-2.4726	-0.234545	0.658446	0.29491
D1_028	4.04778	5.00742	1.17782	-3.6704	-1.22123	0.582015	-0.18987	2.53767	-2.10401	-1.48347	-0.996218	0.807142	1.06338	1.50434	-0.383113	-1.21491	-0.0691514	0.546464
D1_029	-1.85163	1.29051	-4.27769	-1.56584	2.24259	-1.0557	-2.22357	1.22964	-3.21731	-0.805915	1.49068	-0.296312	0.0104172	1.6218	-2.29705	-0.345992	0.76795	-0.0174305
D1_030	-0.155777	1.71351	-4.69475	-1.48917	1.64783	0.952743	-1.57924	0.211904	-4.33931	-0.48384	1.12987	1.2642	0.720886	1.87777	-2.43262	-0.163077	0.926408	0.468718
D1_031	2.48463	-0.889829	-1.14635	-1.17511	1.20399	1.51477	0.474684	-0.193313	0.655471	-0.581729	0.277436	1.55037	0.905644	1.34717	0.0158623	-0.724611	0.883954	0.484991
D1_032	3.08041	0.352374	-0.271015	0.206021	1.35249	2.00255	0.925802	1.32246	0.71661	0.67486	-0.14385	1.77046	1.127	1.39627	0.0188634	-0.0552922	0.37908	1.14371
D1_033	0.984521	-0.914905	-4.20153	-0.988053	2.85712	0.756789	-0.900777	0.8495	-2.09449	-0.117888	0.61453	1.36381	0.930316	1.03134	-1.15501	0.127767	0.779271	0.57055
D1_034	-1.69877	0.391069	-3.8265	0.163796	0.419352	0.0487821	-2.10442	0.967442	-3.71949	0.340895	-0.279495	-0.0620132	0.209672	1.66322	-1.96244	-0.337842	0.354179	0.74893
D1_035	1.32881	2.1661	-2.39955	-0.817892	1.22578	-0.887897	-0.233682	0.970208	-1.8057	-0.167448	1.37869	-0.437275	0.54706	0.841423	-0.54283	0.0142928	0.822076	-0.0173053
D1_036	1.76009	1.74106	-0.350235	0.274619	2.40688	-0.864665	0.968604	0.950366	-1.01234	1.12227	2.35605	-0.293579	0.785214	1.16579	-0.0903059	0.517035	1.02203	0.940751
D1_037	1.47409	0.225395	-0.66206	-0.548389	1.86998	1.78892	1.45481	-0.217073	0.149663	0.125341	2.419	1.85473	0.972255	0.877086	0.17733	-0.104556	1.02675	1.11301
D1_038	3.1645	3.48858	1.14417	-0.833713	0.434142	3.76204	0.646664	1.75176	1.73669	-0.513528	0.786929	3.22586	1.58193	1.22582	0.136721	-0.777934	0.26082	1.6129
D1_039	4.70036	-1.33035	-4.9589	1.30155	3.66384	-0.406356	1.22449	-0.357554	-2.20886	0.504155	2.22306	0.375043	1.79956	0.999643	-1.51491	0.292901	1.02795	0.347957
D1_040	1.30059	1.02377	-1.29316	0.322351	3.92224	1.63096	0.827485	1.18074	1.2174	0.436679	2.15782	1.75664	1.00418	0.850097	0.0619773	0.450117	1.75604	0.990796
D1_041	2.77143	3.29756	1.75779	1.37398	3.07956	1.59752	0.290228	1.96764	1.90213	0.754127	1.3587	1.99972	1.03266	1.3138	-0.100291	0.386443	1.14066	0.967447
D1_042	3.92666	-1.00508	-2.99694	-0.450056	1.31336	1.22074	0.197712	0.283983	-1.08095	-0.472979	0.428632	1.55135	0.732299	1.37414	-0.849466	-0.683547	0.233726	0.591373
D1_043	1.34706	-0.127815	-1.27537	-2.52084	0.906364	2.8695	0.393189	-0.429317	0.819793	-0.967986	1.77417	3.10021	0.857998	0.931881	0.348704	-0.456211	0.93249	1.54191
D1_044	2.89696	1.28038	-3.01735	-2.15278	0.385316	0.294314	-0.867328	1.15301	-3.06522	-1.42848	1.27585	0.612965	1.03829	1.44505	-1.78058	-0.94096	0.493019	0.499461
D1_045	2.00948	1.24165	-4.13107	-1.9452	-0.22347	1.32113	-0.197997	0.959616	-3.83239	-0.895676	1.38834	1.04215	1.36356	1.34226	-0.88937	-0.346962	0.43204	0.349425
D1_046	1.30313	0.959941	-5.86425	0.434321	2.03282	1.3234	0.788228	1.8201	-3.70169	0.802503	1.23048	1.55843	2.53614	1.14192	-2.97949	0.835211	1.29491	0.768172
D1_047	1.24025	4.01056	-3.02392	-0.636406	2.79224	3.41658	-0.921818	2.17311	-1.69822	0.340348	1.54443	2.76424	0.920741	1.432	-0.873362	0.0356801	-0.200544	1.46759
D1_048	3.75204	3.1705	2.8895	0.0130057	3.53199	3.53684	1.5835	3.03628	1.79449	0.641867	1.43147	3.80833	1.82201	1.2736	0.159339	0.12986	0.474746	1.36145
D1_049	3.19226	0.063825	-4.27675	0.497414	3.28509	0.689504	0.0112695	0.37155	-2.89944	-0.645284	1.07442	0.406556	1.09428	1.66925	-0.385684	0.501305	1.03285	1.11054
D1_050	2.7826	0.213394	-3.32718	0.2905	3.82424	1.40265	1.81058	1.49636	-1.13622	0.793643	2.36009	1.61298	1.13156	1.5809	-0.236256	-0.0608894	1.3245	1.32001
D1_051	3.0601	-0.553646	-1.70304	-0.677109	0.0871634	4.30479	2.32731	0.676467	0.759626	0.626606	1.34882	3.4508	1.59402	1.65747	-0.201143	0.0639551	0.17143	2.21132
D1_052	2.35979	1.43094	-3.68931	1.48116	2.75632	2.22786	-0.116176	1.58945	-1.87889	1.51504	2.17828	2.29354	0.982418	1.3539	-0.718748	0.0599022	0.892824	1.27895
D1_053	2.1921	2.74395	-2.27524	-2.32502	-0.237659	1.03598	-0.606379	0.795605	-2.77511	-0.849214	-0.182734	1.12135	1.57364	1.78243	-0.0715531	-0.813395	-0.163074	0.659503
D1_054	1.74607	-1.13726	-5.8377	-1.22428	2.65688	0.367569	-0.457813	0.171292	-2.61784	-0.607136	1.75158	0.969392	0.598145	1.67109	-1.31641	-0.347446	0.987175	0.495127
D1_055	1.63772	1.34197	-0.98113	-0.872244	2.10461	2.36565	-1.25963	0.143837	1.13469	-0.193214	0.672755	2.2287	0.485718	1.28943	-0.44109	-0.164321	0.786863	1.17975
D1_056	1.2836	-0.363975	-2.85998	-2.19595	1.47435	2.28438	-0.594717	0.157235	0.27562	-1.31068	-0.104421	2.58479	0.992532	1.28588	-1.90822	-0.750204	-0.0319387	0.958924
D1_057	0.741049	3.83262	-3.60431	-1.04411	2.11864	-0.122093	-2.73015	3.23916	-4.4618	-0.884397	-0.16668	0.141218	-0.328202	2.08109	-2.39572	-0.111308	0.432792	0.279073
D1_058	2.04153	3.33416	1.27269	0.380323	2.3358	3.76783	-0.330555	3.05087	1.4642	0.641631	1.39916	2.8322	1.69565	1.21154	0.713409	0.550999	0.874762	1.62499
D1_059	1.66831	-1.05626	-4.73794	0.169874	1.98012	-0.521703	-1.40473	0.0626209	-1.95489	-0.394468	0.666555	0.372668	1.45262	1.49447	-1.04901	0.0952642	0.623021	0.166031
D1_060	0.868651	-0.787617	-3.29904	-1.58777	2.37	-0.570725	-1.20101	-0.0063881	-3.39094	-0.625484	0.285892	0.573935	0.56442	1.44083	-1.96327	-0.354597	0.833309	0.226874
D1_061	-0.194277	0.603389	-2.43921	-1.70321	2.13753	0.52794	-0.135789	0.591304	0.124814	-1.16159	1.65533	0.923341	1.29184	1.51787	-0.768968	-0.445385	0.974404	0.439406
D1_062	2.54657	1.77457	-3.55944	0.208825	1.77617	2.69838	0.687064	1.23038	0.018261	0.609236	2.64684	3.04135	1.60487	1.24557	-1.03524	0.234282	1.05524	1.43151
D1_063	1.22505	-0.517934	-6.89858	-0.836206	2.24679	-0.0980075	0.462779	0.431476	-2.62522	-0.0841551	1.06391	0.292681	1.53992	1.36029	-1.84156	-0.442105	0.204528	0.904205
D1_064	0.421018	0.482871	-4.61875	-0.454681	1.74577	0.0259151	-0.29632	0.387064	-3.44394	-0.131312	-0.0159748	0.350107	1.00651	1.43477	-1.00298	-0.0118729	0.661077	0.398349
D1_065	1.59888	2.04383	-2.44686	-0.56092	1.26159	0.795455	0.174609	1.24263	-0.724983	-0.173805	2.33017	0.911349	0.88013	1.2455	-0.176282	-0.0282518	0.670382	1.12156
D1_066	2.3792	0.302444	-4.93691	0.276324	2.90074	1.9869	-0.799069	0.486089	-3.32571	-0.126939	0.415467	1.26517	1.14212	2.10132	-1.9338	0.12789	0.587483	1.22073
D1_067	1.99899	0.685466	1.94287	-0.337473	3.94987	3.11223	0.587917	0.609065	2.93467	0.135978	2.36512	2.97521	0.820782	1.22674	0.255303	0.331291	1.58383	1.25154
D1_068	-0.727386	2.66188	-3.51471	-0.98422	2.93674	-0.516982	-3.12584	2.35587	-3.71701	-0.184823	0.766966	-0.0793399	-0.140442	1.45858	-2.67013	-0.145317	1.36807	0.129492
D1_069	0.36541	1.36821	-4.90326	-2.90021	1.96418	0.706699	-0.181919	0.211939	-2.36571	-0.838627	0.948256	0.536075	0.570736	1.77337	-0.632223	-1.29268	0.349481	0.93703
D1_070	2.84387	-1.90848	-5.02494	-1.64263	1.38523	0.524454	0.113889	-0.188076	-3.06327	-0.448679	-0.393767	0.350028	0.798462	1.50219	-1.42863	-0.904899	0.900052	0.730702
D1_071	-0.979303	-1.22123	-3.26119	-2.65613	3.1716	1.55304	-0.738092	-0.2349	0.971096	-1.05077	1.5401	2.19054	0.256321	1.12203	-0.958772	-0.585009	1.30566	0.342679
D1_072	0.891327	1.00581	-5.74481	-0.0715894	2.74377	0.337319	-3.51376	2.94413	-4.77303	-0.240771	1.19421	0.343623	-0.0209082	2.06217	-2.88	-0.0402888	1.10175	0.263166
D1_073	0.552654	0.700117	-3.41607	-0.978457	0.918753	-0.363437	-2.05168	0.592429	-2.96647	-0.664874	1.05238	0.0874659	0.436556	1.65093	-1.69545	-0.0685081	0.942874	-0.0490494
D1_074	1.82456	0.905954	-7.92958	-2.3478	2.46373	-0.699264	-0.75148	0.239119	-3.91925	-0.895558	2.32393	-0.474108	1.2245	1.351	-2.26446	-0.578608	1.24911	0.0357148
D1_075	2.54427	2.83575	2.3186	-1.21285	1.23193	2.35832	0.685305	1.46606	1.53998	0.374553	0.722985	2.08276	0.891109	1.50038	1.2907	-0.0271248	0.365592	1.33077
D1_076	3.11635	-0.031055	-1.63533	-0.119232	0.518327	2.6777	0.787073	1.23994	-1.16416	0.492504	0.0703523	2.96128	1.338	1.50382	-1.02839	-0.375529	-0.387081	1.38574
D1_077	0.488528	2.12441	-2.28957	-1.3535	3.25555	0.852391	-0.309988	1.00924	-1.50959	0.216245	4.39476	1.69524	0.459879	1.42879	-1.24575	-0.509657	2.39086	0.748856
D1_078	1.3414	0.736167	-3.98381	-1.7833	3.11614	0.844704	0.400595	0.0454345	-3.64876	-0.644253	1.359	1.05374	1.43744	1.61183	-1.84486	-0.19988	1.40721	0.584525
D1_079	2.31834	-0.391002	-1.71409	0.480088	0.605449	3.61601	0.282815	0.397279	-0.569176	0.82395	1.30215	2.93753	0.786473	1.40053	-0.637412	-0.279349	0.176698	1.13304
D1_080	0.582285	0.960741	0.971197	-2.38679	0.895274	4.58119	-1.21093	1.03581	0.352879	-0.516345	-0.711492	3.53166	0.499747	1.59908	-0.529356	-0.536249	-0.872104	1.33761
D1_081	-0.177044	2.10283	-6.46676	-1.03148	3.43054	-0.824036	-0.65593	-0.0612881	-3.47347	-0.126061	1.99267	-0.285065	0.773185	1.75315	-2.11604	0.0190908	1.34756	-0.277376
D1_082	3.01729	1.55139	0.748222	1.39045	3.13601	4.85791	1.83512	1.00988	1.11316	1.18479	1.06659	3.44855	1.01895	0.620613	0.410385	0.436667	0.313078	1.70498
D1_083	2.80275	1.84709	-4.34208	-3.38661	-0.494211	-0.872896	-1.98781	0.931651	-2.57206	-1.81813	-0.0088857	-0.543827	1.23617	2.28288	-2.3081	-0.756966	-0.0454848	0.0792203
D1_084	0.646365	1.80176	2.58791	-1.43221	4.10045	5.08132	1.18527	1.25881	1.38778	-0.284369	2.14175	4.16908	2.2036	1.3431	-0.168136	-0.197922	0.935045	1.28594
D1_085	5.12022	2.21796	2.45627	1.71038	3.56309	3.06039	3.04945	2.13327	3.47362	1.43724	3.10707	3.20237	1.86018	1.42299	1.87546	0.813965	1.53325	1.86739
D1_086	0.990359	-1.01471	-2.64407	-0.848804	1.44622	-0.0512527	0.156116	0.927369	-2.69731	-0.0652285	1.84858	0.285948	0.46732	1.34199	-0.635262	-0.329909	0.565453	0.482458
D1_087	2.80608	2.15669	2.38088	0.133388	1.76778	2.13143	-0.0275407	2.33593	1.0861	0.270079	0.935045	2.60961	0.947293	1.78084	0.787257	0.389463	1.00619	1.172
D1_088	3.66603	4.05458	2.76428	0.856719	4.99807	4.96112	-0.0391284	2.0857	1.99996	-0.615687	1.75629	4.00656	1.39087	0.815507	-0.1688	0.0765331	0.47005	1.63471
D1_089	0.470886	2.49772	-5.74575	-1.36566	2.25389	-1.01555	0.123002	1.48416	-3.71873	-0.600055	1.47256	-0.640377	0.839698	1.6816	-1.78943	-0.0227667	0.484432	0.0357621
D1_090	2.48281	-3.24313	-6.61174	0.579991	2.99013	-0.710522	-1.81422	-0.290417	-4.23707	-0.55375	1.20127	0.146087	0.470699	2.05547	-2.43737	-0.0569967	0.913531	0.0500838
D1_091	3.93727	1.13081	-0.849621	-1.06947	-0.872635	0.650176	-0.0710936	-0.0259999	-1.30455	-0.713939	1.44517	0.511623	0.59158	1.51308	-0.103792	-0.668087	0.560032	0.616312
D1_092	2.077	1.68518	-1.45089	0.0502796	2.48115	3.56539	0.0418945	0.371565	-0.738242	-0.345112	1.32548	2.58377	1.20716	1.3367	-0.792693	-0.325452	0.977911	1.80061
D1_093	1.56971	2.14612	0.1433	-1.45318	1.85286	0.582864	-0.157954	2.44493	0.237689	-0.185311	1.53306	0.941565	0.67444	1.68712	-0.258854	-0.297134	1.0723	1.24763
D1_094	3.38783	0.610016	-5.36341	-1.53706	0.237475	1.88533	0.522332	0.844984	-1.63594	-0.753971	0.582295	1.66036	1.58877	2.037	-1.52672	-1.00797	0.100434	0.693972
D1_095	1.49188	-0.57886	-2.84065	-0.350116	1.06814	1.03744	-0.674337	-0.0136011	-1.9533	-0.684465	0.414034	0.711515	0.641498	1.75382	-0.0120626	-0.171976	0.499178	0.241127
D1_096	0.897013	1.27926	-4.99729	-3.00593	0.0360648	-0.0380531	-2.47943	1.38095	-3.6618	-2.17185	0.370231	0.195956	0.590497	2.04322	-2.39007	-1.1523	0.31914	0.160014
D1_097	0.969255	0.311334	-3.88694	-0.682836	-0.0419082	1.00021	-0.700845	0.9095	-1.77554	-0.844908	0.252494	1.13427	0.754407	1.44648	-0.291671	-0.541185	-0.229833	0.49603
D1_098	3.3906	-3.18355	-7.32141	1.47951	1.9475	0.87532	0.673911	-0.289219	-3.90732	0.489049	0.518375	0.788937	2.72425	1.60161	-2.49661	0.532687	0.746578	0.520807
D1_099	2.75134	1.02755	0.49271	-0.45523	2.54679	2.28379	1.84379	1.07602	0.853258	-0.146607	-0.0055589	2.13519	1.76876	1.20607	0.660655	0.0756198	0.771283	1.04797
D1_100	0.0789607	-0.238675	-6.4832	-0.905372	2.85482	-0.724037	-0.862073	0.420887	-3.43015	-0.436706	1.71041	-0.226611	1.36977	1.4383	-2.51778	0.155596	1.159	-0.180621
D1_101	2.67485	1.12614	-0.052875	0.790616	4.39583	4.25001	-0.325654	0.898324	1.17792	-0.0080628	0.947364	3.78646	1.25589	0.692852	-1.10471	0.018763	1.50805	1.66751
D1_102	2.14567	-1.80125	-6.4684	0.737797	2.0705	1.19731	-0.749062	-0.139282	-3.71507	0.742224	0.613006	1.01982	1.02245	1.08617	-1.57284	0.194949	0.39975	0.804949
D1_103	2.6053	0.623962	0.39947	-0.744871	4.27838	3.68979	0.608136	-0.417057	-0.363761	-0.191169	0.843683	2.20396	1.14439	1.39638	0.0574475	-0.666082	0.946944	1.25351
D1_104	2.48791	0.254715	-5.30307	-0.616862	1.92876	0.700379	0.443273	0.676352	-2.06502	-0.263396	2.25372	1.71405	1.36327	1.17399	-0.65249	0.0660118	1.11314	0.583796
D1_105	1.60858	-0.353095	-3.43703	-0.412229	2.66333	-0.201284	-1.60874	0.395376	-2.49564	-0.470041	0.281277	0.365207	0.140609	0.969581	-1.57795	-0.322937	0.609538	0.316914
D1_106	4.10924	1.74685	0.45216	-0.486478	3.70026	1.35154	0.926042	0.671081	-0.563952	-0.0806644	2.26877	1.68283	1.56398	1.78652	-0.110871	0.209485	1.40457	1.29799
D1_107	-2.07494	0.595754	-5.04084	-1.67589	3.46848	0.4449	-1.03577	1.13219	-4.49454	-0.549927	1.49957	0.242101	0.4465	1.63564	-2.771	-0.474796	1.4865	0.81848
D1_108	3.13907	0.101678	-2.35967	0.30432	3.19874	1.58398	0.276901	1.80694	-1.0419	0.618406	0.843358	2.03545	1.7189	2.0789	-0.805965	0.961385	1.65011	0.858418
D1_109	1.28856	0.863117	-4.61295	-2.23412	1.63716	1.77643	0.877461	-0.79399	-1.65719	-0.796934	0.778986	1.93189	1.40729	1.04476	-1.27729	-0.512469	0.379913	0.915099
D1_110	2.40524	0.819253	-6.19458	0.520655	2.38241	1.632	0.564889	-0.0911781	-3.03114	0.701372	1.59464	1.89379	1.18932	1.31795	-1.97198	0.169137	0.897866	0.990772
D1_111	4.53756	-0.186193	-2.37505	0.29875	4.43166	1.45596	2.19326	-0.149479	-0.0119205	-0.0203955	2.41313	2.27151	2.55584	1.60186	-0.101403	0.243106	1.30473	0.634151
D1_112	2.32071	4.94578	0.11816	0.0703464	2.30243	1.3295	-0.841934	1.59444	-0.0568262	-0.508897	1.05947	1.07015	1.31799	1.69291	0.304114	-0.0126563	1.18208	0.629217
D1_113	1.10383	0.899509	-0.318135	-0.220746	3.19178	4.19558	-0.523889	0.118801	2.56819	-0.104279	1.74037	3.68313	0.682911	1.44434	-0.394868	-0.115149	0.56992	1.34247
D1_114	0.992885	0.878197	-2.75315	-3.07357	-0.283359	0.0172425	-0.909481	0.233255	-2.07977	-1.39129	1.62849	0.184893	0.725767	1.71505	-0.90723	-1.51585	0.358307	0.152711
D1_115	1.86464	0.694985	-2.41428	-0.740946	2.38473	0.424885	-1.5262	1.13302	-3.55153	-0.505091	0.99291	0.916653	0.515617	1.77062	-2.12139	-0.487658	0.34189	0.431249
D1_116	4.1234	-4.17943	-6.92727	-1.57539	2.40453	2.66003	2.37823	-0.341725	-2.02094	-0.267063	1.02421	2.56519	1.7805	1.24123	-1.27542	-0.13694	1.12976	1.57527
D1_117	1.64155	2.28817	-3.38732	-0.927953	2.45454	-0.770796	-1.93212	1.5818	-3.44303	-0.561053	1.28313	-0.549801	0.514091	1.61258	-2.2334	0.0072089	1.24258	0.376732
D1_118	3.16237	-1.04185	-3.098	-0.772021	1.55543	1.28866	0.410901	0.741933	0.376232	-0.816188	1.29718	1.25852	0.834424	1.05431	-0.430649	-0.500005	0.588511	0.450977
D1_119	0.594557	0.227657	-4.61991	-2.52461	1.6442	-0.245378	-0.348848	0.723295	-3.45865	-0.803546	1.10856	0.553633	0.755108	1.68968	-2.52332	-0.944794	1.12323	0.190512
D1_120	-0.212636	-0.742417	-2.62616	-0.576753	3.63451	3.03695	-0.365625	0.462156	-1.90545	0.777616	0.744345	3.21155	0.949706	1.03124	-0.760379	-0.621716	0.0493772	1.22867
D1_121	1.14135	1.24297	-7.57575	-1.15852	1.20651	0.0172167	-0.598789	0.577921	-5.5448	-0.205306	1.72672	-0.0257023	0.827547	1.7035	-2.11296	-0.362605	0.411072	0.654195
D1_122	3.44942	-0.743538	-5.07826	-0.0677625	3.01821	0.860969	-1.6747	1.87163	-4.00084	-0.237644	-0.121979	1.16164	0.872053	2.20195	-3.19137	-0.196597	0.0766727	0.785457
D1_123	2.87918	-1.5894	-3.23087	-0.938321	0.794997	3.57801	1.21051	1.07182	0.156735	0.294893	0.988375	3.11815	1.25348	0.873738	-0.544939	-0.93033	-0.0295876	2.09309
D1_124	3.46214	0.646555	-0.329795	-0.965461	1.90608	3.18998	0.873481	1.14104	-0.304134	0.327082	0.644544	2.7208	1.09316	1.37171	-0.116451	-0.349816	0.0508847	1.2071
D1_125	0.600872	2.8036	-2.38029	-1.98646	2.51319	2.63276	-0.367155	0.67813	-1.79634	-0.959774	1.02849	2.41336	1.18771	1.81032	-0.870959	-0.165923	0.658245	0.579218
D1_126	2.11291	2.26968	-0.364691	-0.636779	1.34479	2.31158	-0.227995	1.42093	1.12932	-0.361233	1.01288	2.08443	1.39752	1.41256	0.271128	-0.169069	0.297813	1.01026
D1_127	2.70912	0.19349	-4.6376	-0.375826	0.708525	2.45676	1.38095	-0.0328735	-2.38934	0.199556	1.03203	2.53205	1.28207	1.2334	-0.882294	-0.696322	-0.537747	1.31996
D1_128	2.47684	-0.836739	-0.932755	0.344669	2.12555	4.07063	1.01742	0.843309	0.912332	0.572361	1.58178	3.43096	1.32824	0.870222	0.272211	0.0605952	1.06435	1.73699
D1_129	3.16817	-0.746056	-0.788505	-0.504209	0.333787	-1.02803	0.0278623	0.14424	-3.53363	-0.258235	1.03963	-0.706999	0.792107	1.19321	-0.349056	-0.164085	0.602552	0.0584668
D1_130	2.49431	0.450232	-7.68855	0.0184254	2.92281	-0.752213	-0.949922	1.40036	-3.60403	-0.637305	0.805209	-0.205832	0.746578	0.884561	-2.70732	-0.0487984	0.714271	-0.357299
D1_131	0.854927	1.2251	-2.39992	-0.252215	3.18382	1.00325	0.737576	0.622547	-0.902509	0.182431	1.14968	0.671495	0.542371	1.30868	0.448958	0.131388	0.833865	0.713996
D1_132	0.829725	-0.78427	-7.33762	-0.781087	1.61068	-0.631893	-0.506993	0.101424	-3.44121	-0.378238	0.244625	0.293439	1.74742	1.25206	-2.26125	0.0015154	0.483721	0.149716
D1_133	2.00592	-2.74171	-3.94825	-2.51448	1.01859	3.3613	1.35663	-0.408689	-0.48331	-0.654948	-1.0843	1.95424	0.94853	1.10487	-0.0153442	-0.535204	0.0015147	1.29718
D1_134	0.413442	-1.37096	-2.76202	-0.413472	2.06332	2.29125	0.349638	-0.0982896	-0.0237898	0.0295316	1.57657	2.29078	0.905642	1.03411	-0.159094	-0.127587	0.524418	1.30997
D1_135	-0.0459477	0.702608	1.41864	-2.95037	0.315729	-2.21308	-2.78872	0.133644	-0.528184	-2.32407	2.19216	-1.26256	0.192798	1.69056	-1.03852	-1.37835	0.723166	-0.523487
D1_136	3.40915	3.78641	1.95982	0.674081	2.1152	2.55942	0.823174	2.71297	2.20761	0.0302882	1.84193	2.888	1.14289	1.62423	0.346825	0.0252635	0.872299	1.12285
D1_137	3.79422	2.67057	-0.284125	-1.45326	0.567505	1.31948	0.925356	1.76958	-2.053	-0.652359	-0.546042	0.640359	1.42527	1.18238	1.55774	0.0859523	-0.43342	0.207124
D1_138	1.82343	-1.68001	-6.2988	0.327672	2.67941	-0.640217	-1.63872	-0.25348	-3.28017	-0.278278	0.587251	-0.317902	0.493957	1.30229	-2.87047	-0.222696	0.531535	0.316533
D1_139	2.91812	3.19869	0.594525	-0.371105	1.69221	2.96772	-0.0879223	1.76347	-1.51724	0.319736	-0.584548	2.17232	1.199	1.2322	0.346939	-0.224203	0.119106	1.15669
D1_140	5.448	3.29062	0.62172	1.8087	2.92068	1.77461	1.37168	2.22357	1.6485	0.755411	2.04471	2.024	2.15578	1.21978	0.819795	0.784353	1.13723	1.23423
D1_141	2.74448	-2.96186	-7.21941	-0.257666	2.55578	-1.32852	0.522649	-1.07487	-5.50445	-0.268572	1.73247	-0.582493	2.4886	1.95454	-2.82823	0.40912	1.64657	-0.646457
D1_142	0.931319	1.01605	-3.1151	-0.228671	3.71764	0.122486	-1.35775	0.874062	-4.46746	-0.0268876	0.847783	-0.300078	0.338583	1.20127	-1.36739	0.145709	1.05036	0.206242
D1_143	0.982049	-0.180083	-6.02597	-2.08627	1.67533	-0.426516	-2.6993	1.75639	-4.94107	-1.81298	1.05218	0.182508	1.05086	1.47642	-2.37245	-0.548341	0.428111	0.0469854
D1_144	1.75437	0.178245	-4.3553	0.180216	1.25615	0.823992	-0.0205529	-0.0774857	-3.07653	-0.0517488	0.937351	0.676777	1.03407	1.6456	-1.73743	-0.161144	0.211182	0.969908
D1_145	1.44938	2.63036	-3.84843	-2.48337	1.34647	0.739183	-0.428359	0.234418	-2.04129	-0.398227	3.03939	0.233452	1.05636	1.32368	-1.2701	-1.24565	0.471489	0.0870476
D1_146	2.20939	2.24913	0.676936	-0.703795	2.08044	2.40083	1.93823	0.904931	0.910666	-0.19425	1.25326	2.36694	1.11815	1.08177	0.824475	-0.162492	0.379675	0.661237
D1_147	0.873098	0.51881	-3.74606	-0.858453	0.696583	0.979783	-0.112441	0.58041	-2.73281	0.0177867	-0.0785475	1.15641	0.802269	1.15787	-0.905768	-0.143348	0.25043	0.75793
D1_148	3.9855	-1.79908	-3.70195	-1.60013	-0.574509	1.78417	0.647816	0.548562	0.983777	-0.744937	1.25118	1.52487	1.90736	0.938788	-0.544734	-0.702073	0.384568	0.911356
D1_149	1.61048	-1.22204	-2.5198	0.228811	1.26117	1.17034	-0.0700564	-0.0551912	-1.31857	0.165316	0.0153736	0.949456	0.540733	0.731223	-0.290757	-0.303512	-0.355322	0.789047
D1_150	-0.419279	0.195775	-3.42582	-1.48633	-0.193964	0.16479	-0.0888553	0.62174	-2.62275	-0.348535	0.0095253	0.239898	0.219591	0.853247	-0.428038	-0.432282	0.441583	0.541649
D1_151	1.04455	-1.1459	-3.46018	-0.568739	3.39159	-0.579725	-1.15179	0.823506	-2.90731	-0.284094	1.00925	-0.0160167	0.802548	1.47072	-0.761417	0.0741288	0.816752	0.55537
D1_152	1.1108	-0.239892	-2.10712	-0.135281	2.62015	1.53318	1.08598	0.677373	1.40812	-0.517867	1.00922	1.53706	0.915187	0.87213	-0.121838	0.0256521	0.499479	0.547698
D1_153	2.83082	-0.18818	-2.39943	-0.622162	0.719499	-0.551974	0.154552	0.727264	-3.36419	0.0748681	0.15967	0.0158362	0.62369	1.19312	-1.15836	-0.540243	0.329058	0.893866
D1_154	0.861883	0.272855	-2.74962	-0.690922	2.17368	2.32392	-0.299296	0.199729	-0.776124	0.105165	1.91296	2.0452	0.402996	0.949381	-0.855755	-0.151164	0.553179	0.801889
D1_155	0.826077	-0.031735	-4.54359	-0.905303	1.08105	-0.626519	-1.37163	0.700926	-2.15101	-0.634668	1.44928	-0.498406	0.181835	1.09805	-1.22464	-0.340057	0.637225	0.193716
D1_156	0.007915	1.20631	-4.62764	-0.390704	1.21309	0.646441	-1.11393	0.750954	-2.89135	0.442159	0.164062	0.843119	0.458161	1.67855	-1.32367	0.14935	-0.136198	0.692486
D1_157	0.615028	-1.74749	-1.56105	-2.90891	1.25334	2.18241	0.312031	-0.106872	1.08329	-1.64024	0.575221	1.28545	0.255735	0.683352	0.231194	-0.57453	0.260373	0.900569
D1_158	4.02814	1.53041	-0.847092	-1.4239	2.03652	2.30539	1.64024	0.014414	-0.552974	-0.287927	0.777176	1.77136	1.47979	1.16695	-0.0163881	-0.487076	0.142095	0.738413
D1_159	0.726132	-0.715176	-4.97768	-0.911552	0.763599	1.12382	-2.36199	0.775099	-2.98661	-0.466434	-0.250999	1.24666	0.299724	1.82913	-1.92824	-0.286772	0.348934	0.480389
D1_160	2.11475	1.52616	-3.2398	-3.60236	-1.45504	0.601035	-1.23013	0.428952	-1.7528	-1.34606	0.791426	1.1792	0.613436	1.47158	-1.06341	-1.43399	0.331925	0.625173
D1_161	3.41842	3.44859	0.100228	0.0096989	-0.131366	3.27821	1.46164	1.37471	-0.711447	0.0028475	0.333655	2.29842	1.14635	0.907809	-0.106287	-0.267987	-0.297412	0.553453
D1_162	3.74015	1.64953	0.882332	-4.69862	-2.9008	3.7169	0.89667	1.02411	0.743159	-1.18579	-0.275188	3.28786	1.76431	0.883032	1.17862	-1.66908	-0.694597	1.84462
D1_163	4.25226	1.16268	-1.38034	-1.9604	0.0071505	4.91446	0.659121	2.47578	-0.541304	0.620847	-0.114774	4.73853	1.82043	1.60519	-0.0578022	-1.10856	-0.0614597	2.06901
D1_164	3.20879	1.39898	-2.96141	-1.64737	-0.819146	3.70064	0.521503	0.783299	-1.7853	-0.134798	-0.891462	2.81987	1.23759	1.24142	-0.608874	-0.625206	-0.943027	1.39404
D1_165	3.09807	3.50321	-1.88619	-0.666855	1.73721	3.83656	0.920337	2.11905	-1.4169	1.09041	0.962503	3.49281	1.39041	1.16204	-0.762015	0.112603	0.0509827	1.87721
D1_166	3.41146	4.80882	2.20369	-2.3731	0.0211556	2.94378	1.55753	1.39188	1.66012	-1.17647	0.146614	2.87193	1.87133	1.23746	0.569646	-0.751153	-0.0762417	1.2363
D1_167	0.647462	0.557451	-4.21364	-1.13638	3.05369	0.503339	-0.887979	0.860215	-1.11408	-0.200852	2.12286	1.15215	0.543948	1.83773	-0.764413	-0.169094	1.15442	1.10454
D1_168	-0.0316842	1.22308	-1.19018	-0.474143	1.31763	-0.420501	-1.41911	0.39488	-1.58132	-0.439646	0.0416189	-0.492224	0.71368	1.41425	-0.175747	-0.189753	0.554213	0.134374
D1_169	2.49961	-0.187567	-2.40198	-1.32413	-0.413922	3.80191	1.57988	0.175989	0.901411	0.539991	0.816983	2.94995	1.86751	0.680098	-0.193246	-1.17252	-0.337541	1.98745
D1_170	1.54611	1.56134	-1.86362	-0.536707	1.67323	1.83466	0.106673	0.605626	0.529383	0.838911	2.0452	1.55254	0.626741	1.35298	-1.24507	0.128156	0.780769	0.354279
D1_171	1.92509	1.90671	-3.17506	-2.5728	1.57246	-1.93739	-1.81568	1.53433	-3.79518	-1.5812	1.64665	-0.912929	0.327779	2.06398	-1.50584	-0.437632	0.772603	-0.274
D1_172	1.96279	0.741364	-3.80967	-2.15383	1.63232	-0.0658532	-0.782649	1.10183	-3.90853	-1.42673	1.21264	-0.416272	0.700718	1.14225	-1.28979	-0.747257	0.797431	0.19637
D1_173	1.60547	1.27688	-0.54038	-0.148717	-0.0846129	3.95739	0.500673	0.930167	0.324663	0.719154	-0.225747	3.13073	1.20029	1.09337	-0.423921	-0.0213759	-0.0238887	1.54366
D1_174	2.29343	1.52475	-1.55741	-2.2783	-0.966837	3.72517	-1.7164	-0.309856	-0.257308	-0.951876	-1.19563	3.59838	0.74591	1.97579	-0.637695	-1.57255	-0.435552	1.7708
D1_175	-0.21797	2.94508	-2.8885	-1.59404	1.46779	1.83595	-0.406008	1.25144	-0.673316	-0.564503	0.625453	1.84312	1.24209	0.979665	-0.402609	-0.420192	0.319108	0.356386
D1_176	0.48023	0.380382	-0.413735	-1.40622	4.77887	5.99071	-0.186095	1.24442	0.385154	0.0791435	0.823778	5.38771	0.226498	1.39879	-0.907298	-0.468343	0.589179	2.26682
D1_177	0.802084	0.881035	-1.67701	-0.776937	3.47379	1.22516	0.257197	1.87436	-0.163453	-0.130455	3.12773	2.01072	0.538638	1.37067	-0.794088	-0.0317128	1.33784	1.10007
D1_178	4.59719	2.12044	-0.771625	0.0553373	1.22613	1.89261	-0.8395	1.16883	-1.16592	-0.0873806	0.777999	1.27127	0.600505	1.10218	-1.26605	-0.405538	-0.0212564	0.393317
D1_179	1.56915	-0.23371	-4.57024	0.26904	2.64193	0.190947	0.0766143	0.807033	-2.48582	0.228316	1.92259	0.57936	1.06814	1.3726	-1.44106	0.385859	0.76242	0.176529
D1_180	3.24145	1.43168	-2.9117	-0.798353	1.01992	1.44872	1.14286	1.25385	-0.0800421	0.112293	0.576844	1.42939	1.60439	1.23777	-0.633822	-0.258146	0.724249	0.729622
D1_181	2.00812	0.850906	-2.69632	-1.42479	0.292274	2.82618	0.715597	0.943557	-2.33685	-0.188666	-0.872138	2.41486	1.17894	1.28432	-0.955158	-0.608293	-0.29688	1.48136
D1_182	0.782965	1.85891	-0.974535	-2.32757	1.6436	-1.43834	-0.966827	1.08947	-2.8999	-1.3238	2.01643	-1.25575	1.1562	1.79216	-0.910262	-0.507033	1.35969	-0.146019
D1_183	2.19511	-0.414354	-1.09634	-1.07208	1.98455	1.40331	0.682029	-0.319145	0.176335	-0.931334	0.514062	1.50769	0.641374	1.05316	-0.0563995	-0.122575	0.672782	0.566721
D1_184	2.11155	2.58901	0.6082	-1.07573	2.81789	4.12421	0.319885	1.36031	-0.207008	-0.0391141	1.1386	3.76019	0.804821	1.17003	0.481701	0.281023	0.547339	1.45251
D1_185	1.39704	2.73391	1.93828	-0.253397	5.26336	6.16172	0.965575	1.2392	0.9549	0.26048	1.63114	4.60605	0.979682	0.539895	-0.718247	-0.0546796	0.731216	1.89482
D1_186	2.79592	3.85913	1.0926	1.85341	1.02485	6.02867	0.724293	1.74354	0.473892	0.97201	1.15196	4.05962	1.06858	1.10502	-0.0940506	-0.20749	-0.533642	1.91884
D1_187	2.71748	2.08779	-1.01076	-0.878798	1.20432	0.786111	0.263844	0.386183	-2.44624	0.106736	-1.26508	1.64467	0.970425	1.1109	-0.447951	-0.107835	0.231741	0.815919
D1_188	0.98037	-1.22413	-4.00449	-0.528766	2.45214	-0.0815759	-0.136277	-0.108387	-3.19963	0.14029	1.85525	0.408545	0.930337	1.26777	-1.54848	0.229083	1.53797	-0.0827271
D1_189	6.38262	5.09645	7.11236	2.20076	3.25823	4.60499	0.791306	1.33479	2.63813	-0.0421173	1.0138	2.85636	1.69473	1.46541	1.46321	0.159616	0.863108	1.62413
D1_190	2.92348	1.01913	-1.54624	0.418737	3.07711	2.12073	-0.528738	1.61627	-0.510876	1.23482	2.05998	2.04767	0.256687	1.07556	-0.244271	-0.615046	1.19874	1.84785
D1_191	0.95329	2.159	-0.050595	-1.02258	1.10423	2.54812	1.22892	0.502641	1.08773	0.249512	0.573627	1.72198	1.84175	1.33519	0.582593	-0.49383	0.143527	1.41868
D1_192	2.85873	-2.14061	-3.80796	-1.70889	1.45359	-0.413613	-0.884878	-0.293543	-1.94108	-1.31506	1.74313	-0.128774	0.575954	1.42154	-0.8549	-0.508669	0.451504	0.0425847
D1_193	1.98142	-2.21055	-6.45874	-0.0831543	1.73853	-0.923279	-1.68307	0.449039	-5.2866	-0.523242	0.728854	-0.349187	0.538525	1.97267	-2.51338	-0.121014	1.03364	-0.329821
D1_194	0.602826	3.30656	-1.46056	-1.63811	2.64076	0.018432	-1.27933	1.59128	-1.88892	-0.72206	2.1142	0.889075	0.354263	1.75894	-1.13451	0.059836	0.995561	0.0823186
D1_195	1.63565	-0.18348	-2.2549	-0.72872	0.930286	0.321386	0.590033	0.159471	-0.644409	0.132972	2.04547	0.467216	0.515574	0.954851	-0.201292	-0.210471	0.634818	0.996813
D1_196	0.892951	0.030835	-6.37129	-1.2716	1.42811	1.16534	-0.0372132	0.430311	-2.45895	-0.140388	2.13965	1.08215	0.939954	1.53865	-2.04807	-0.344998	0.804278	0.517637
D1_197	-1.13907	4.29127	-3.63581	-1.29222	1.00137	1.57028	-1.64728	2.23018	-1.83609	-0.18935	1.57185	1.72428	0.0581973	1.71937	-1.00385	-0.751968	0.631445	0.402397
D1_198	4.96905	-1.2633	-3.31292	-0.414574	-0.0507266	2.93904	1.73739	0.874561	0.612634	0.288713	0.520031	3.14991	2.29008	1.19269	-0.289694	-0.394221	0.340188	1.45486
D1_199	4.33293	0.736408	-1.52486	-3.33427	-0.536718	2.7533	0.688934	1.48685	-0.0111869	-0.532721	0.508516	2.85641	2.4077	1.60188	-0.26382	-0.759369	0.081433	1.22008
D1_200	-1.73841	5.08789	-3.30751	-0.977672	1.1104	1.53847	-2.65648	2.02435	-2.75683	-0.32361	-0.319653	1.64082	-0.169487	1.68528	-2.19308	-0.114466	0.446265	0.795836
D1_201	2.82855	-1.24811	-5.15123	2.07226	4.47954	0.0340858	1.8193	0.107095	-3.07794	0.877435	2.56823	1.39357	1.97403	1.39561	-0.70971	0.694578	1.8076	0.277774
D1_202	0.995791	2.05448	-0.14308	-0.74672	2.2458	2.56126	-0.480592	-0.109269	-0.0484667	-1.23602	0.420018	1.53154	0.0797543	1.11988	-0.56435	-0.890861	0.403188	0.472889
D1_203	0.689181	0.66522	-2.19061	-1.74411	0.7912	3.01513	0.0010926	1.78008	-0.98727	-0.327939	-0.146781	2.56836	0.886404	1.22764	-0.634891	-0.758738	0.27253	0.875343
D1_204	3.30968	-3.23434	-4.76012	-0.833809	1.33891	0.543657	0.679478	-0.674147	-2.8672	-0.452365	0.806466	0.475364	0.946415	1.01982	-0.767068	-0.409054	0.135694	0.358376
D1_205	2.06153	-0.11614	-5.91933	-1.11087	1.74114	0.280408	-0.809752	0.407894	-3.63992	-1.00896	0.412083	0.357965	1.1936	1.77562	-2.83023	-0.631701	0.479705	0.364109
D1_206	3.69769	0.253092	-2.795	-2.57618	-0.872819	1.58531	0.0592954	0.0108207	-2.26573	-0.449087	-0.800537	1.52762	1.54719	1.14829	-1.67542	-0.872082	-0.667778	0.864986
D1_207	-1.12358	-1.93038	-5.15109	0.0567622	1.55295	0.321489	-0.130166	-0.414183	-1.72643	-0.11749	0.648849	0.299117	0.422286	0.83822	-0.790566	-0.208473	0.553981	0.440971
D1_208	3.91258	-1.48861	-3.19027	-0.135111	1.7007	3.42892	-0.571436	0.0573276	0.0284528	-0.263332	0.343352	2.47564	0.501726	1.03656	0.21333	-0.488463	-0.0896359	1.19458
D1_209	1.8907	-0.79305	-3.04822	-0.584849	4.15701	5.01293	0.582201	-0.513041	1.43058	0.173874	2.75681	4.33688	0.544619	1.14618	-0.572939	-1.25674	0.97668	1.97236
D1_210	0.576953	1.94758	-4.39914	-1.80888	4.00973	1.60745	0.0348899	0.693692	-0.87606	-1.02309	-0.399465	0.934539	1.22345	1.61605	-0.197303	-0.869246	0.314305	0.597245
D1_211	2.28915	2.92245	-0.24808	1.04305	3.08301	3.76273	-0.0383231	0.28689	0.22685	0.148242	1.50583	2.75563	0.869793	1.02007	-0.312272	0.18858	0.584066	1.2182
D1_212	1.60756	0.0841745	-2.47591	-2.89407	1.49099	2.58874	0.85995	0.940063	-0.0154397	-0.730756	1.65202	2.7062	0.849213	1.78395	-0.594605	-0.870309	0.559162	0.977797
D1_213	2.46131	-2.66458	-6.13784	0.460387	2.17397	0.086449	-0.0699496	-1.21547	-1.68194	-0.235106	1.50359	-0.139669	0.800513	0.873622	-1.23175	-0.214106	0.500334	0.519708
D1_214	2.48171	1.1548	-1.89969	-0.815647	3.27172	2.15177	0.502166	1.9977	0.707495	-0.475857	1.41894	1.67762	1.36386	1.40143	0.0641682	0.345806	1.1141	1.25544
D1_215	1.9586	0.557675	0.27321	-1.98122	1.68143	2.69301	0.443891	1.24816	1.12906	-0.452144	1.51382	2.35317	1.39987	0.811558	-0.0087275	-1.04548	0.439433	1.22463
D1_216	1.80405	1.40347	-0.42255	-3.73455	0.249725	2.18685	0.197001	1.32545	1.30566	-0.652323	1.3133	2.95303	1.68383	1.70843	0.351111	-1.41977	0.182362	1.25582
D1_217	2.89696	0.289816	-2.99094	-1.33506	2.55933	0.0509249	0.387521	-0.166632	-1.10657	-0.850828	3.30658	0.291751	0.738932	1.92431	0.383606	-0.455011	1.44576	0.514755
D1_218	0.709176	-0.886746	-1.43983	-2.36633	2.89345	3.67523	1.46211	-0.0253676	-0.133358	0.558195	0.433852	3.35079	1.35239	1.59321	-0.241281	-0.645578	0.365291	1.657
D1_219	-0.265121	2.24535	-5.75482	-1.07363	2.18898	1.75938	-0.829986	1.60593	-2.5779	0.480382	1.62719	2.15453	0.404006	1.95182	-2.2103	-0.151277	0.0046653	1.02091
D1_220	3.78877	-0.158663	-3.23325	-1.84772	-0.872506	1.48513	1.64668	0.138451	-0.981053	0.163364	0.916476	1.74585	1.58017	0.980427	-0.476551	-0.736945	-0.0444924	1.59978
D1_221	2.20743	-0.0502605	-8.30979	-2.0493	3.27666	-1.16758	-0.0986155	-0.52011	-5.28385	-1.80426	2.52087	-0.806002	0.818697	1.60275	-1.86344	-0.528887	1.53425	0.106169
D1_222	1.15629	-1.56979	-3.53033	-0.0503521	1.2875	1.96867	0.381365	-0.316663	-1.55178	0.0749844	0.988018	1.66155	0.9339	1.49055	-0.778027	-0.164086	0.344762	1.03252
D1_223	0.723455	1.95751	-5.61861	-2.38386	3.14776	-0.478352	0.337433	0.64228	-4.82334	-0.655436	3.04183	-0.170594	0.908537	1.51314	-1.02926	-0.66844	0.763689	0.294134
D1_224	0.64522	2.65558	0.59101	-1.11105	1.34606	2.37027	0.347009	1.8104	2.20559	0.052998	0.872743	2.87086	0.727695	1.2258	-0.194443	0.224556	0.983927	1.45245
D1_225	4.06782	2.92384	2.56026	0.0014847	1.92515	4.07013	0.704966	0.886099	2.62012	-0.0763954	1.0774	3.86985	1.83601	0.852838	0.593356	-0.127641	0.242923	1.19923
D1_226	4.19467	-0.33767	-4.85285	0.668762	1.41753	1.7989	2.57274	-0.670644	-2.22905	0.480125	2.50567	1.62375	1.66846	1.86963	-0.62604	-0.284952	0.372845	0.850337
D1_227	1.55435	2.29899	-4.74498	-3.29484	1.20015	4.18159	-0.470984	0.940438	-2.33654	-0.332915	2.66556	2.60433	0.870046	1.21877	-1.45185	-0.518548	0.801785	1.36314
D1_228	1.176	-0.171067	-0.866815	-1.66746	1.8491	1.58382	1.56625	0.583299	-0.0416941	-0.106547	2.85143	2.53344	0.66791	1.33629	0.513646	-0.987716	0.621438	1.74375
D1_229	1.86387	0.320634	-2.62304	0.0271372	0.9726	2.45344	0.795778	1.13707	1.02767	-0.0928779	1.15902	2.48009	1.67312	1.24588	-0.976317	-0.249644	0.440164	0.951103
D1_230	2.56395	0.0401155	1.36088	-3.72893	0.0372973	4.95338	0.160763	-0.47482	1.14312	-1.64955	-0.165942	4.79513	2.16699	1.78815	0.157685	-1.18587	0.0562947	2.05917
D1_231	2.24639	0.609204	-1.49788	-3.00966	0.632631	2.46852	0.642204	-0.632974	-1.1935	-1.39019	0.516762	3.21233	1.01971	1.94962	0.347167	-0.959382	0.0434761	1.18534
D1_232	1.46311	-0.985692	-6.44142	0.0803584	1.77149	-0.170759	-1.07128	1.3316	-3.62269	-0.22546	0.0516437	0.516972	0.953915	1.25793	-2.02539	-0.0287585	0.859456	-0.169561
D1_233	4.80558	4.26777	3.11687	-1.95972	0.419788	1.79435	2.81539	1.29921	1.21665	-0.557136	0.717606	2.16069	2.37488	2.03513	1.74826	0.026256	0.0581711	0.96301
D1_234	2.32231	2.11849	-1.11593	-1.00988	2.38461	1.0595	0.924947	0.925444	1.14464	-0.0976334	1.5731	1.32309	0.970087	0.93181	0.227651	-0.351835	0.611209	0.830724
D1_235	5.4176	-3.73961	-6.01927	2.00949	4.45275	-1.15339	0.780896	-0.0770978	-3.26926	0.541273	2.14559	0.250173	1.70676	1.539	-2.46752	0.320955	1.19965	-0.1551
D1_236	-0.0760652	0.73271	-4.09428	-1.61184	0.862121	0.748421	-1.22967	0.724438	-1.93033	-0.546469	-0.149783	0.925439	0.799677	1.17134	-1.26636	-0.52904	0.147225	0.482152
D1_237	2.91898	-0.448361	-2.21118	-0.817381	2.08705	3.09026	2.07441	-0.138279	-1.26906	0.262085	1.49186	2.70615	2.0739	1.43964	-0.0239691	-0.381543	1.26465	1.13996
D1_238	1.22641	-0.797676	-6.64188	-0.652527	2.38431	0.868743	-1.75032	0.0539011	-2.22098	-0.786777	1.25487	0.934708	0.950312	1.5272	-2.19911	-0.0082129	0.91308	0.521222
D1_239	1.61685	-0.939121	-4.10479	1.18778	3.02852	0.540521	-1.53911	0.44337	-1.76812	0.448621	-0.435706	0.702896	0.584935	1.29578	-1.14914	0.306138	0.484062	0.300763
D1_240	2.85973	-2.71118	-4.50392	-0.316853	1.5164	2.6434	1.64459	-0.865736	-1.10376	-0.598453	0.830469	1.99895	1.36074	1.62612	-0.355974	-0.807838	0.40022	0.972691
D1_241	2.63806	2.41987	-3.68332	2.54481	2.19278	4.0265	-0.21437	0.83335	-2.01464	1.04975	0.835674	2.51737	1.08316	1.14843	-1.18239	0.66269	0.414168	1.29731
D1_242	1.88847	0.157096	-3.90505	-0.762078	3.0877	2.7015	-0.569016	1.28203	-1.84518	0.731156	2.75691	3.35973	0.910304	1.48176	-1.7211	-0.139248	0.930568	1.60066
D1_243	1.21098	2.39201	-3.52408	-2.94238	1.76138	-1.41013	-1.76866	0.871529	-1.17462	-1.66717	4.26855	0.413508	0.384369	1.61158	-0.738969	-0.79371	1.52991	0.239077
D1_244	2.0674	4.80271	0.974512	0.226753	2.62693	3.48504	1.13039	1.94457	1.6202	0.458643	0.886882	3.18592	1.11669	1.06391	0.201873	0.371774	0.521765	1.18089
D1_245	4.2131	-1.91789	-4.1391	-0.355975	2.25085	-0.758733	0.670507	-0.411861	-3.59267	-0.693859	1.16038	0.23613	1.61584	1.8004	-1.3716	0.159978	1.3459	-0.268433
D1_246	1.16667	2.01082	0.382717	-2.0258	3.85212	2.67137	0.560175	1.00418	3.28839	0.455009	4.04056	3.53	0.859536	1.29925	0.145978	0.114881	1.34069	2.21938
D1_247	4.27315	-0.28879	-3.76706	0.160258	4.05843	0.754436	-0.103232	1.24106	-3.59329	0.195319	2.59713	0.986035	1.05563	1.89742	-1.55039	0.387693	1.50719	0.451937
D1_248	0.43518	3.21054	-5.61974	-2.91669	1.4397	-0.0235907	-1.71845	1.29706	-4.2587	-1.08308	0.844254	0.0966361	0.87618	1.47587	-1.03329	-0.593752	0.42931	0.339817
D1_249	2.25879	3.41412	1.89777	-2.30303	0.476662	4.43796	0.0397188	0.412388	-0.616623	-0.99207	-0.330452	3.87545	0.842061	0.794905	-0.104743	-1.22409	-0.278454	1.6169
D1_250	0.459813	2.1705	-1.38438	0.0986851	1.30797	0.694117	-2.34878	2.22692	-3.32733	-0.62247	1.21709	0.477767	0.141443	1.90084	-1.64625	-0.164693	0.383235	0.463741
D1_251	1.91497	1.64201	-2.1403	-1.59466	0.568689	-1.14702	-0.799275	-0.0992539	-1.4867	-0.995449	0.218768	-0.403016	0.0940583	1.1899	-0.439824	-0.476421	0.627066	0.015021
D1_252	0.412403	1.68826	-1.50312	-1.11634	-0.585065	1.53036	-0.216993	1.14261	-1.31633	-0.134746	-0.295245	1.41575	1.00184	1.57178	-0.863893	-0.468048	0.148825	0.89482
D1_253	2.95153	1.92193	-0.223735	-2.15505	2.28442	1.96119	0.419635	0.486493	-0.527085	-1.08414	2.60504	1.54882	1.80115	1.66561	0.346864	-0.270543	1.37206	1.36408
D1_254	-0.726407	2.31972	-1.85543	-2.06215	1.7514	0.960438	-0.786066	0.345334	-0.315641	-1.0977	0.387091	0.940193	0.123387	1.52836	-0.690793	-0.336908	0.453505	0.316796
D1_255	0.0169987	1.23412	-0.419855	-2.69595	1.06725	1.5171	-1.68454	0.486967	-0.733847	-1.51501	1.49459	1.67764	0.923509	1.4903	-0.671008	-0.633036	0.710051	0.737052
D1_256	1.38701	0.763765	-1.64568	-2.02391	1.40108	2.37676	0.836386	1.9785	-0.0023321	-0.7583	-0.758167	1.75746	1.42585	1.4342	-0.0762344	-0.507629	0.127058	0.571689
D1_257	3.03049	0.677502	1.24616	-0.359892	1.77184	2.82658	1.77881	1.03885	1.16859	0.717532	2.07187	2.37298	1.30966	0.982887	0.595286	0.123652	0.810824	1.45525
D1_258	1.3234	2.05955	-6.45251	0.435941	0.0350358	3.31699	0.172952	1.03726	-1.64106	0.333523	0.770016	2.62872	1.32281	1.613	-1.13941	-0.0786052	-0.149779	1.57064
D1_259	3.89718	0.535022	-1.13888	-0.5994	1.86663	1.03705	0.472485	1.04721	-0.252108	-0.201201	0.892139	1.01593	1.21394	1.32005	0.247873	-0.22993	0.912512	0.555098
D1_260	1.4767	2.27387	-1.04301	0.862688	3.04734	0.956541	-0.38921	0.408461	0.458645	0.181237	1.5217	1.14624	0.123105	0.642228	-0.083788	0.0067001	1.04203	0.19767
D1_261	1.01488	-1.15725	-3.35781	-2.099	0.128681	-0.241399	-0.831653	-0.578031	-2.72926	-1.44155	0.580675	-0.127423	0.290896	1.62164	-1.1238	-0.580634	0.503398	0.116675
D1_262	2.44138	1.15269	-2.58998	-1.16376	1.58862	1.7913	0.336772	0.0653666	0.125628	-0.504425	1.65742	2.37725	1.20535	1.02407	0.0269006	-0.477081	0.387824	0.208173
D1_263	5.34663	4.34392	2.03153	0.662669	1.25331	3.78412	3.28388	3.07297	2.08725	1.12927	0.595733	3.42907	2.5795	1.69528	1.63245	0.241738	0.384148	1.82714
D1_264	2.11492	-0.38671	-4.80032	1.00131	2.30721	0.923175	0.789027	0.253937	-2.93251	0.425035	2.0395	1.49031	1.63672	1.10738	-0.764121	0.235275	0.57988	1.23821
D1_265	0.276264	0.491515	-5.09497	-1.42995	1.53767	0.0394745	-1.72591	0.110504	-2.21182	-0.645845	0.961348	0.0946295	1.14279	1.18471	-2.05427	-0.027012	0.96534	-0.0883885
D1_266	0.626997	1.03432	-3.65651	0.678743	2.95979	2.12496	2.01094	1.39554	-1.93582	0.819519	0.678058	1.57626	0.637838	1.17073	-1.00581	0.294884	0.19025	0.849668
D1_267	2.88827	2.17609	-2.25699	-1.54473	1.14851	0.92862	-0.220496	1.7686	-2.63028	-0.72362	-0.469713	0.818138	1.63388	1.8191	-0.26245	-0.458893	-0.45013	0.428927
D1_268	2.87336	2.99445	-1.75431	-2.42839	0.752717	-0.28096	0.346535	1.44554	-2.02219	-0.921909	-1.1449	0.317902	1.56363	1.33443	0.0436466	-0.238374	-0.51618	0.0502383
D1_269	3.76731	-1.2915	-1.48629	-0.418109	1.23205	-1.00195	-0.598632	-0.0136188	-2.14853	-0.686252	1.43314	-0.18197	1.27546	1.50596	-0.614955	-0.142417	0.328484	0.683624
D1_270	3.13428	-0.373743	-4.62588	-0.905711	1.77335	-0.208271	-1.56135	-0.0227447	-2.40011	-0.531612	0.362187	0.26543	0.741392	0.758456	-1.82477	-0.37682	0.666383	0.278334
D1_271	1.49835	2.31822	0.142795	-0.950423	2.09695	2.01503	-1.96335	0.974549	0.540276	-0.358721	0.350464	2.21376	0.394869	1.10802	-0.655596	-0.338807	-0.0854026	0.576609
D1_272	2.23698	0.961054	-3.649	-2.1558	3.089	0.315916	-0.272987	0.105681	-2.12524	-0.945361	3.0869	0.281105	1.35698	1.59856	-1.01835	-0.184238	1.63247	0.720947
D1_273	-0.0150107	0.11554	0.450605	0.0654667	1.84982	1.54113	-0.322107	0.768209	0.180396	1.35945	1.24944	1.68806	0.620926	0.966228	0.0190512	0.151288	0.718531	1.41877
D1_274	1.03652	1.88342	-2.55288	-0.768804	1.25288	0.144895	-0.774947	0.888807	-0.987353	-1.20664	0.311687	0.624171	0.95295	1.33804	-1.05345	-0.383383	0.311864	0.169832
D1_275	1.30534	0.727373	-3.22129	-1.00717	2.20966	1.41983	-2.08082	0.853406	-1.24269	-0.728	1.49007	1.2597	0.746094	1.30201	-1.55276	-0.52646	0.807588	0.84885
D1_276	1.95235	1.15043	-1.03104	-0.523589	-0.81071	3.41388	0.812893	1.08927	1.12842	0.0285902	-0.708098	3.26607	1.61491	1.58418	0.259097	-0.303454	-0.599817	1.13279
D1_277	-0.213049	2.48427	-4.60609	-0.669734	2.50481	-0.658718	-2.25819	0.19638	-2.62635	-0.651276	1.04089	0.0272434	0.749971	1.1832	-1.89479	-0.112425	0.806122	-0.383263
D1_278	1.25193	4.41483	-0.8767	-0.761425	2.49082	2.14138	0.115271	2.17481	0.498962	-0.206523	1.50984	1.95654	0.735004	1.31301	0.23408	-0.0877465	1.03032	0.880713
D1_279	1.18144	0.958033	-3.09137	-1.14193	1.39858	1.56971	-0.291362	-0.200997	0.359335	-0.70069	0.201767	1.67269	0.814667	1.07318	-0.230064	-0.363423	0.322043	0.540953
D1_280	0.0130948	1.3171	-3.98367	-1.66834	0.849801	-0.692205	-2.97662	1.56612	-4.22116	-0.709811	0.948898	-0.0738035	0.220062	2.35509	-2.72931	-0.478969	0.709612	0.12428
D1_281	2.04268	-1.17929	-1.07022	0.255228	1.3456	0.123328	-0.313033	0.546259	-3.20049	-0.393673	1.31849	0.403955	1.00605	1.52317	-0.847957	-0.0188048	0.624293	0.165142
D1_282	1.80122	2.63816	-0.18734	-0.45188	3.35911	5.1891	0.407282	2.56451	1.68596	0.668574	0.882158	5.44975	0.913035	1.22268	0.469153	-0.235047	0.470946	1.7414
D1_283	-0.0377385	-1.06556	-4.63957	-2.88049	2.1411	3.14413	1.48034	-0.442813	-0.933182	-0.852665	1.02487	2.23522	0.918836	1.34137	-0.273063	-1.19765	0.5855	1.35094
D1_284	3.05072	1.5348	-2.3181	-3.34835	0.0882747	1.82937	0.730005	-0.135204	0.331673	-1.32669	1.13837	2.0897	1.52189	1.13263	0.611473	-0.785704	0.849151	0.851532
D1_285	1.61295	-0.47002	-3.2181	-2.17808	2.28056	-1.01112	-1.19064	0.0162222	-2.91714	-1.12874	3.82376	-0.408947	0.469387	0.81628	-0.958452	-0.281987	1.19241	0.599497
D1_286	0.495206	0.96591	-3.00063	0.288442	3.15396	-0.351058	-0.89953	0.789801	-2.6753	0.158305	0.831057	0.0375954	0.724446	1.02257	-0.906537	0.178778	1.02948	0.342674
D1_287	1.94549	-0.17707	1.55891	-1.45868	0.0520968	1.78562	0.0442838	-0.96761	1.89627	-0.336833	0.617012	1.49398	1.20524	0.600019	0.695567	-0.797487	-0.0883249	0.504077
D1_288	0.642108	-0.372978	-3.79041	-1.23557	0.945766	1.14385	0.322689	-0.339605	-0.798711	-0.714492	0.813656	1.60189	0.333493	1.37669	-0.201275	-0.745613	0.345434	0.475552
D1_289	2.44385	2.36347	-2.69451	-0.80439	3.22972	-0.300427	-0.128028	0.33462	-0.68845	-0.186359	2.19348	0.362545	0.987862	1.71487	-0.732627	-0.269026	1.14253	0.283907
D1_290	1.7435	0.51121	-2.92282	-1.3425	3.74449	2.25362	0.0957682	1.01825	1.72652	-1.03753	1.90048	1.72062	1.23059	0.986908	0.189879	-0.304985	1.44249	0.343828
D1_291	0.529234	-1.50946	-4.45536	-0.483602	2.85141	-0.425208	-1.03467	-0.203498	-2.04085	-0.356185	2.21165	0.264037	1.12017	1.13461	-1.27546	0.269135	1.4879	0.187755
D1_292	0.300119	1.07034	-1.4182	-3.26569	1.34781	3.25774	0.0164845	0.336465	1.6287	-0.964417	1.948	3.43782	0.432878	1.40424	-0.297031	-1.19459	0.619933	1.55767
D1_293	2.21854	1.65924	1.07035	-0.462884	2.81463	2.75851	1.77339	1.14598	1.30387	-0.300229	1.81486	2.8043	2.69755	1.49352	0.715032	0.794067	1.48596	1.54407
D1_294	2.51545	4.87607	2.22402	-2.81358	0.511687	3.21488	-0.190483	1.74914	-0.15047	-0.616412	0.32859	2.73531	1.09211	0.963284	-0.0207101	-0.665957	-0.441123	1.0119
D1_295	0.854439	1.57312	-4.26942	-1.63337	1.91122	1.23248	0.43393	-0.089004	-1.54358	-0.349482	-0.0691559	1.86447	0.492701	0.72976	-0.703623	0.0605441	-0.207728	0.850245
D1_296	2.64425	1.83377	-2.81212	-1.39907	0.16342	3.59164	0.388318	1.00888	-0.064377	0.0986441	0.221515	3.12935	1.32112	1.66824	-0.61614	-0.428782	0.491083	1.9326
D1_297	2.72157	3.55201	1.53838	-0.0252989	1.40921	2.96665	1.11777	1.51373	0.870906	0.153037	0.386436	2.1695	1.27076	1.25485	0.750729	-0.219649	0.286167	1.46229
D1_298	1.14088	0.546396	-4.32851	-0.745806	2.23755	0.593645	-1.02685	0.051985	-1.97312	-0.680332	1.38546	0.366975	0.778191	1.26312	-1.12542	0.034166	1.18986	0.115755
D1_299	0.81396	2.35405	-0.795497	-0.760805	1.40588	0.317293	-1.63661	1.5022	-1.72361	-0.833649	0.949686	0.184676	0.520349	0.877754	-0.652655	-0.296782	0.423962	0.174656
D1_300	2.63028	-0.303074	-4.76435	-1.89306	0.519175	1.92273	0.429102	-0.127397	-1.41883	0.141545	1.83441	1.93311	1.33262	1.3009	-1.15182	-1.033	0.106696	1.33744
D1_301	2.12391	1.97304	1.77855	-0.375098	1.94823	4.22765	0.960319	0.975475	0.82874	0.0730559	0.0415436	4.44311	1.16471	1.0596	0.992441	-0.228673	0.583776	2.12159
D1_302	0.839059	1.75524	-4.56827	-1.90817	2.37702	-0.262737	-1.49238	1.73658	-1.76992	-0.772434	0.269795	0.335232	0.699513	1.39583	-1.07993	-0.338574	0.494233	0.0859296
D1_303	3.00004	-1.14335	-5.55058	-0.25863	3.38694	0.514305	0.589817	-0.370281	-2.35359	-0.159815	2.21091	0.68351	1.61647	0.788166	-1.42708	-0.472842	1.00644	0.77083
D1_304	1.72646	1.04614	-5.44438	-1.96147	1.76806	-1.14731	0.586081	0.505692	-3.9417	-0.822876	1.0074	-0.645022	1.01197	1.42922	-1.55288	-0.539109	0.898344	-0.157979
D1_305	0.845443	0.0156985	-2.8777	-3.36856	0.839426	2.4197	-1.19325	0.71458	-1.56427	-0.810265	0.368625	1.85046	2.12948	1.4613	0.18522	-1.17763	-0.0897613	0.944524
D1_306	0.827507	2.39313	2.32137	-2.24659	1.39978	3.81741	1.08501	1.44716	3.62012	-0.220332	1.8999	4.02189	1.58305	1.70589	0.75644	-0.57164	0.587986	1.69844
D1_307	2.98881	-0.144677	2.35299	0.465339	3.06962	4.0082	1.43776	1.79155	2.08349	0.440505	0.258731	3.46983	1.12241	1.37311	0.471286	0.377364	0.862924	1.67297
D1_308	1.74849	3.49453	-0.503145	-2.55986	-0.568145	1.78998	-1.30028	1.82186	-2.5048	-0.962995	0.0767405	1.86785	0.895819	1.5394	-1.04663	-0.553361	0.114648	0.69158
D1_309	2.48506	2.22488	-1.71911	-1.51286	2.36075	3.5168	0.546549	0.572336	-2.00098	-0.798804	1.85115	3.3692	1.73063	2.24854	1.38955	-1.00047	0.757126	1.79671
D1_310	1.11691	0.73915	-3.87382	-0.872773	2.02719	0.179408	-1.16723	0.406152	-1.82702	-0.842518	0.986369	0.614363	0.998748	1.32226	-1.35044	0.0024371	0.659239	0.370552
D1_311	-0.128757	1.84699	-3.25419	-2.03486	1.57835	0.0456394	-1.53023	1.51121	-3.34739	-1.07674	0.497932	0.367568	0.440796	1.48237	-2.06466	-0.274235	0.933623	0.134334
D1_312	1.51793	1.15423	-2.88625	-0.623801	2.4299	-0.0129652	-1.58759	1.02766	-2.63729	0.0237612	1.09611	0.47331	0.442894	1.524	-0.971353	0.188806	0.854063	0.549596
D1_313	2.94811	0.162655	-1.24994	0.364558	1.02455	3.71945	-0.29525	2.12288	-0.0807265	1.16479	-0.0395112	3.03814	0.697762	1.00871	-0.276436	-0.470148	0.391347	1.59624
D1_314	3.54208	-0.866266	-0.695777	-0.579011	1.26789	1.48645	0.526337	-0.482601	-1.04117	0.118778	0.604572	1.61242	0.941519	0.961543	-0.222374	-0.383932	0.429209	0.805476
D1_315	2.5848	-0.404293	0.647305	-1.5544	2.22271	4.92656	0.34203	0.268898	2.0046	-0.31946	2.13145	3.4659	0.997835	0.612948	0.323809	-0.850385	0.462745	2.31362
D1_316	2.32342	0.538006	-5.75493	-0.485389	1.47564	0.321696	-0.665262	0.0921988	-2.6929	-0.339515	0.760305	0.260964	1.38331	0.78188	-0.870645	-0.135116	0.117351	0.204245
D1_317	1.5751	1.70185	-1.67039	-2.82629	0.0839999	2.00498	-0.573887	1.47422	-1.66149	-0.80206	0.0919482	1.97465	0.762123	1.02906	-0.432359	-1.27642	-0.44775	1.08811
D1_318	1.71591	-1.4845	-3.94666	0.570072	2.70601	0.859254	0.0832774	0.0219492	-2.24363	0.425935	1.05307	1.27645	0.709776	1.63022	-1.60582	-0.0111831	0.648483	0.892546
D1_319	-1.30344	-0.194022	-1.89355	-4.09151	4.29464	5.46175	-1.59654	-0.761906	1.51953	-1.39255	2.60744	4.1992	0.38212	1.36915	-0.582548	-0.874473	0.538522	2.05504
D1_320	1.3659	-0.571597	-3.33115	0.375977	2.6047	-1.16361	-0.616658	-0.141843	-2.33156	0.52857	2.31326	-0.816186	0.457097	1.88647	-0.849806	0.603626	1.23437	0.838325
D1_321	-1.0243	1.53395	-3.46947	0.668309	0.293944	1.54488	-1.26988	1.3922	-2.64849	0.572358	0.270598	0.499774	1.04384	1.51915	-0.696089	0.116336	0.558754	0.359609
D1_322	3.44484	-3.02749	-4.24762	-3.85894	-1.29934	1.4687	0.624872	-0.991495	-2.86388	-1.26785	-1.42959	1.57649	1.45828	1.37061	-1.25702	-1.58457	-0.222354	0.674039
D1_323	1.39761	1.60073	-1.61731	-0.817039	1.21104	2.78422	0.0422175	1.14817	-0.668209	-0.0677077	-0.498511	2.25922	1.73419	1.04541	0.040318	-0.573169	-0.457612	1.41628
D1_324	0.0962185	-0.695152	-0.36723	-0.782459	2.44194	3.1679	-1.09751	0.611628	0.101321	0.155943	1.23711	3.2298	0.43757	1.01723	-0.156642	-0.440117	-0.0753193	1.53735
D1_325	0.363389	0.231768	-3.93216	-1.57588	4.06729	0.257367	-0.978579	-0.188862	-2.20611	-0.606432	3.39147	1.3045	0.316716	1.31363	-0.890363	-0.266222	1.06994	0.701436
D1_326	3.48942	-0.321101	-4.1608	-1.99043	1.17518	1.0645	0.380922	1.02621	-1.49914	-0.85056	1.18958	0.960253	1.21127	1.53845	-0.530308	-0.985972	0.598744	0.804461
D1_327	2.44874	-0.144578	-3.08108	-1.40245	0.348218	1.58265	0.401766	0.0835005	-0.506346	-0.321634	1.05365	1.33951	0.98619	1.42033	-0.864927	-0.628138	0.482906	0.686622
D1_328	2.86033	1.87695	-0.045141	-2.10293	0.292194	3.066	-1.30501	0.367323	0.229913	-0.51801	1.91213	3.18983	0.675965	0.565236	-0.0985191	-0.677295	0.0449321	1.55306
D1_329	2.60702	1.6555	-2.51879	-3.77433	-1.28146	1.35008	-0.788587	0.590704	-0.834115	-1.11898	0.349091	1.17445	0.901116	1.08083	-0.916505	-1.21723	-0.179455	0.767886
D1_330	3.81148	-0.722301	-4.02381	0.106554	1.16953	1.71547	0.542504	1.36938	-2.338	0.426559	0.0969733	1.26897	1.06429	1.07466	-0.730038	0.168766	0.290179	0.724351
D1_331	0.032926	1.53652	-4.56201	-1.31617	2.14944	0.999114	-2.39832	0.526503	-2.2286	-0.784138	1.8668	1.60298	0.157548	1.60506	-1.97797	-0.692592	0.676408	0.654037
D1_332	1.35791	2.00185	-1.67754	-2.66281	0.977858	2.13659	-0.940828	2.49968	-1.14155	-0.845499	2.80688	1.98089	1.79516	1.87154	-0.0507184	-1.36211	0.742534	0.77995
D1_333	1.37733	3.31407	-2.51919	0.525409	2.79292	1.80947	-1.50328	2.09349	-2.2531	0.180777	0.948525	1.86008	0.562632	1.38155	-1.52745	0.121469	0.75432	0.537087
D1_334	0.213978	1.344	-6.10869	-2.51661	0.207163	0.122431	-1.91229	0.683912	-3.91047	-1.63244	2.0808	0.401795	0.636183	1.94974	-2.23626	-0.819564	0.796403	-0.0010554
D1_335	0.181614	2.97087	-5.02895	-0.979085	0.912334	0.861949	-1.57175	2.65717	-4.18413	-0.337432	-0.831595	1.46664	-0.317796	1.66455	-2.12002	-0.417846	-0.419143	0.467007
D1_336	3.25654	3.7454	-1.79917	-4.84418	-2.66471	1.18627	0.0271261	0.786493	-1.9555	-2.74588	0.360461	0.625159	1.28556	1.83368	-0.0040127	-2.39855	-0.739921	0.74637
D1_337	3.03077	0.705597	-0.205836	-0.37979	-0.370899	3.40994	1.10659	-0.339496	1.1417	-1.04791	0.344159	2.88633	1.04341	0.924797	0.624311	-1.02328	-0.197583	1.12651
D1_338	2.76498	-0.0766255	-3.15644	-1.78951	-1.03017	1.87451	0.232021	1.00763	-1.98487	-0.178616	1.07094	1.77925	0.970121	1.59294	-0.887856	-0.501251	-0.361623	1.08744
D1_339	1.77433	1.59481	-0.15092	-2.11851	1.52133	2.56828	1.38217	0.82045	0.650635	-0.844896	0.3433	2.22559	1.53251	1.33157	0.336872	-0.835858	-0.243484	0.939429
D1_340	-1.55312	0.915365	0.550902	-2.78634	1.45314	0.867091	-1.61399	0.71462	1.40695	-1.20109	0.952176	0.950255	-0.0001035	1.27449	-0.132869	-0.803009	0.598861	0.318922
D1_341	2.91264	1.17774	-4.77678	-1.037	2.89647	-2.00171	-2.31812	0.722506	-4.81596	-1.87485	0.906711	-0.446467	0.904296	2.05856	-2.93249	-0.44541	0.924394	0.0380757
D1_342	2.10789	0.80298	-0.4964	-1.74461	1.7073	2.70195	0.822543	0.453647	0.216108	-0.66881	0.490751	1.79507	1.21143	1.35648	0.977358	-0.435502	0.598189	1.06293
D1_343	4.25946	3.98432	-2.86914	-2.94798	-1.56882	3.53845	0.873115	2.65041	-2.69813	-1.5676	0.131483	3.2226	1.73043	2.02467	-1.30913	-1.24235	-0.530137	0.934737
D1_344	-0.173258	1.60364	-2.1998	0.851382	4.06752	3.53388	0.857158	1.20001	1.40301	0.592375	4.24287	2.8219	0.490934	0.843118	-0.674956	0.315406	1.16764	1.46364
D1_345	-0.0469485	3.07472	-2.0603	-3.88418	2.86789	0.919575	0.71159	1.15393	0.854496	-1.40619	1.14263	1.54179	1.45996	1.60557	0.355518	-0.966295	0.524219	0.403694
D1_346	1.82083	1.85984	-6.58849	-2.31753	0.667533	-0.72563	-1.87986	0.717989	-6.01881	-1.66604	1.27491	0.0997072	0.439398	2.12164	-2.42808	-0.505929	0.407351	-0.154962
D1_347	1.74811	1.09053	0.23903	-2.18044	1.24773	3.73095	-0.227872	1.25578	0.951384	-1.02308	1.68712	3.11997	1.49643	1.61628	0.543701	-0.510865	-0.0217566	1.82157
D1_348	-0.654616	5.57883	-2.37315	-1.85997	1.0558	5.62289	0.268825	2.45565	0.269634	-0.167066	-2.82389	4.92167	1.43768	0.668101	-1.12141	-1.10291	-1.98006	3.05265
D1_349	2.62528	4.62169	-2.96913	-1.2446	0.26496	0.836394	-1.01945	1.14397	-2.36768	-0.809847	0.126952	0.252448	0.671921	1.23872	-0.890561	-0.0727014	0.0425547	0.520675
D1_350	2.3355	1.26038	-0.45018	-0.931856	1.27717	4.23217	0.0625591	0.42728	-0.667234	-0.501161	-0.128037	2.84025	0.99853	1.12284	0.007669	-0.657855	-0.224912	0.960833
D1_351	1.19993	0.798602	-6.55229	-6.47352	0.650445	1.57836	-1.10515	0.411196	-2.11593	-2.77945	1.08959	1.86414	1.00122	1.6323	-1.41891	-1.67843	0.390088	0.627899
D1_352	1.48774	2.52906	-1.47723	-3.2071	0.416608	0.468336	-0.357467	0.325933	-1.38743	-1.60547	1.27934	1.45642	0.891127	1.50475	-0.460736	-1.55865	0.171338	0.38133
D1_353	4.1284	0.478079	-0.965195	-2.97511	-1.35706	3.75873	0.246861	-0.91759	-0.759167	-2.23082	-0.109132	3.00825	0.82369	1.0248	0.0635236	-1.58446	-0.910176	1.24688
D1_354	0.799	0.642331	-5.96481	-3.79233	-0.767976	1.42082	-1.05708	1.57536	-2.30408	-1.5362	0.110274	1.85083	0.191095	1.71885	-1.2884	-1.5534	0.047729	1.09292
D1_355	6.43736	-2.89452	-5.95153	-3.81825	-2.16098	3.1373	0.730082	-1.12824	-1.12597	-2.0884	-0.50928	3.10736	2.56741	1.78973	-0.118476	-2.17842	-1.24927	0.837429
D1_356	3.79909	4.59797	-0.910185	-5.38737	-4.74848	2.03619	-1.49234	1.87215	-2.43432	-2.86206	0.46371	1.74631	1.17063	1.17094	0.0685693	-2.024	-0.694005	0.62528
D1_357	1.40158	1.92727	-0.187125	-3.169	1.26545	4.10039	-2.00915	1.02279	-1.03266	-0.760284	0.280813	4.14622	0.530686	1.21075	-0.564395	-1.35187	0.26937	1.38203
D1_358	1.48348	4.61762	-2.61695	-5.05914	-0.566223	-2.21747	-1.22514	1.64226	-3.41032	-2.58877	1.36343	-0.450186	0.562278	2.0481	-1.18059	-1.12603	0.315422	-0.647321
D1_359	2.88549	0.741051	0.649897	-2.64871	1.1888	5.85966	0.0842036	-1.519	1.76913	-1.90749	1.03525	5.00241	0.678769	0.813697	0.296302	-0.758463	-0.803875	1.89243
D1_360	0.133463	2.49714	-3.81137	-2.6522	0.676322	1.12122	-1.70512	0.997503	-0.932474	-0.655046	1.34018	1.4314	0.135753	1.35738	-1.59192	-0.655511	0.140563	0.69799
D1_361	1.99439	2.13923	-2.54507	-1.75989	-2.7325	3.77271	0.235609	0.787472	0.0348394	-0.743115	0.242721	3.207	0.84869	1.38802	-0.138361	-1.05505	-0.909736	1.73064
D1_362	-0.02279	-0.530835	-6.62751	0.285353	2.1115	-0.325682	-1.1247	1.14584	-2.71232	-0.0133852	0.39444	0.0497756	0.337052	1.01558	-2.18816	-0.0818172	0.433575	-0.153766
D1_363	0.806311	-1.2015	-5.37468	-0.0395721	2.57506	-1.11089	-0.594332	0.0046702	-1.40537	-0.206227	0.648559	-0.109147	-0.0869281	0.970207	-0.742344	-0.30381	-0.0326577	-0.0552201
D1_364	2.42816	3.98379	2.58926	-1.18821	-0.37349	5.12039	-1.01221	0.68516	-0.408283	-2.09395	0.807549	3.8142	0.725209	0.828312	0.322148	-0.868735	-1.0597	1.22629
D1_365	0.826223	1.19332	-2.73108	-2.67629	2.15291	2.86217	-1.97912	-0.0963033	-0.835591	-1.39547	2.37894	2.26451	0.919078	1.35213	-0.711949	-0.123985	1.15679	1.1298
D1_366	-0.0751125	4.38818	-2.20102	-3.44752	0.981691	2.64459	-0.332882	2.39666	-0.0159561	-1.68955	0.437165	2.89481	0.950382	1.90605	0.0403349	-1.473	0.369205	0.699718
D1_367	4.23085	-2.87431	-4.49427	1.53986	2.48773	0.167364	0.234592	-0.977151	-2.44889	0.0157799	0.556973	0.0356322	0.71592	0.656197	-0.195907	0.251927	0.393631	0.670786
D1_368	-0.189751	0.242895	-4.38243	-3.16681	-1.05899	5.17633	-0.401904	0.502585	-1.97686	-1.41746	-1.72725	4.3233	0.653103	1.20548	-0.108951	-0.908994	-0.682664	0.908044
D1_369	1.82481	3.163	-4.19177	-2.59555	-2.88587	2.90908	-0.658608	0.953986	-2.20799	-1.34592	-0.797603	2.06775	0.976896	1.66539	-0.58807	-0.960732	-0.680122	0.919986
D1_370	1.90435	1.7314	-4.85357	-1.17902	0.947484	0.923327	-0.766139	0.971199	-2.70714	-0.645857	0.692244	1.16425	0.910568	1.75357	-1.88834	-0.558283	0.725661	0.879154
D1_371	1.09786	4.45434	-0.346505	-4.53736	0.761101	2.04983	-1.3438	0.690009	0.108411	-1.13363	2.41573	2.36956	0.858503	0.805383	-0.345568	-1.43708	-0.175681	1.01484
D1_372	3.00801	2.60004	-0.93051	0.466746	1.44375	4.2642	-0.97642	0.913961	-0.745295	0.333913	1.48222	3.7868	0.830052	1.12813	-0.448544	0.138294	0.35632	2.36452
D1_373	-0.417233	2.3182	-4.66575	-4.56983	1.29047	2.65781	-1.48775	0.773473	-1.12649	-2.47344	1.10717	2.50906	0.500129	1.36596	-0.551715	-1.17471	0.219186	0.646741
D1_374	4.33789	4.14774	-0.594653	-4.62594	-0.306811	1.50684	-1.86535	-0.066542	-2.53942	-3.40685	2.82712	1.94061	0.23215	1.05059	-1.12317	-1.6083	0.585649	0.313468
D1_375	2.00366	0.394802	-4.85295	-0.75269	-0.215319	1.79865	-0.416508	0.50011	-1.87106	-0.342022	1.36952	1.09141	1.04743	1.58821	-1.33326	-0.142732	-0.0092743	1.22378
D1_376	4.03235	-2.24357	-3.65867	-5.42763	-3.69635	8.25582	1.17425	-1.76763	-0.0929688	-2.37272	-0.89919	6.67612	2.33644	1.27911	-0.171247	-2.27708	-1.98236	2.52651
D1_377	0.397213	3.19817	-4.22363	-6.66192	-0.989791	0.474282	-2.48046	0.154865	-2.91575	-3.16925	3.59809	1.08399	0.133911	1.7089	-1.43844	-2.22586	0.963275	0.390286
D1_378	0.599221	1.97277	-2.62882	-1.83685	0.782744	1.84492	-0.15482	0.906186	-1.88522	0.285094	-0.870435	2.26962	0.902205	1.22345	-0.425202	-0.554961	0.0544429	0.920239
D1_379	0.485835	2.68112	-3.93327	-1.60946	-0.722419	0.65046	-0.212174	0.920308	-1.53613	-0.81466	-0.0029961	0.582074	0.658578	1.30083	-1.0091	-0.640415	-0.0450385	0.633665
D1_380	2.38198	4.49587	-1.58185	-5.70457	-1.65735	2.79282	-0.614587	2.12607	-0.385421	-2.37607	1.96384	1.45695	1.05826	1.21088	-0.0503798	-2.73175	-0.764569	0.965178
D1_381	0.424971	1.17247	0.447115	-1.74992	2.69067	3.27729	0.133746	1.42638	1.96787	-0.649007	1.26221	2.98222	0.982854	1.61037	0.977772	-0.418754	1.17843	0.897437
D1_382	1.64202	3.04276	-0.244871	-2.04584	-1.6085	3.54682	-0.0114481	1.25531	-1.05237	-0.178414	-3.01455	2.93294	0.978578	1.22064	0.748169	-0.71941	-0.666909	1.21778
D1_383	0.884646	3.49292	0.132455	-1.87871	0.628146	2.26396	-0.732136	0.749585	-0.424166	-0.671574	1.61363	2.33527	0.548841	1.21686	0.156527	-0.34433	0.147466	0.703259
D1_384	1.46168	3.71024	-0.957232	-0.996065	1.748	-0.595972	-0.923502	1.94418	-1.23456	-0.551882	0.275177	-0.474368	0.621237	1.50732	-0.90692	0.0766193	0.305408	0.435302
D1_385	1.34768	-0.614635	-2.32144	-1.62576	0.284816	1.06714	-1.61691	-0.160765	-0.480531	-0.51249	0.763687	1.37425	-0.225659	0.943358	-0.421609	-0.750707	0.226396	0.694499
D1_386	0.061939	1.70776	2.76608	-1.20166	5.09891	3.6168	0.874625	0.886786	2.52319	-0.502555	1.00434	3.52126	0.875305	1.12951	0.829639	-0.286733	0.905409	1.1442
D1_387	-0.104488	0.305685	-0.105447	-1.17135	2.34696	1.27139	-1.50936	0.263138	0.904067	-0.938045	2.414	1.65281	0.0544598	0.83821	0.224168	-0.768149	0.24342	0.367395
D1_388	0.848425	3.3685	-3.55507	-1.84026	4.60442	2.98525	0.265801	0.724877	-0.832145	-0.702918	5.28961	3.29337	-0.011541	1.0437	-0.0944333	-1.03521	1.65684	1.23147
D1_389	3.10089	4.26933	0.033305	-1.94486	0.523738	1.38878	0.768298	2.50583	2.19612	-0.253397	0.347352	1.96024	1.6642	1.14829	0.432761	-0.366994	0.402426	0.525395
D1_390	1.83332	0.222384	-1.47518	-2.49664	-0.0853365	5.0461	-1.3428	0.246574	1.19192	-1.01992	0.24302	4.5887	0.105859	0.583876	-0.169319	-1.20107	-0.452466	1.23984
D1_391	3.2421	-1.03485	-3.30999	-1.58069	0.516733	-0.802459	-0.91621	1.03941	-2.82184	-1.46795	0.741612	-0.45756	0.528897	1.69361	-0.944753	-0.317371	0.0113508	-0.0161486
D1_392	-0.768216	3.13736	-6.2046	-1.13461	1.46133	-0.142466	-1.69955	1.39665	-1.89575	-0.316435	1.05137	-0.25263	0.018112	0.972138	-0.792449	-0.26495	0.359385	-0.002847
D1_393	0.987121	1.5837	-1.49624	-2.27349	-1.08192	1.74575	-1.26613	-0.0888468	0.818692	-0.8334	0.769264	1.6936	0.097769	0.811455	-0.0271491	-0.736465	0.0711257	0.688785
D1_394	5.25843	0.823286	-3.3788	2.48637	4.34257	2.63206	-0.590822	0.51946	-2.56778	0.267936	0.143642	1.40021	1.80753	1.63555	-1.46352	0.838381	0.976453	0.813926
D1_395	1.73813	3.51686	-3.27787	-4.46576	-0.337594	-0.230085	-0.610926	0.415836	-1.85773	-1.9415	2.51842	0.31938	0.839009	1.39402	-0.365816	-1.56666	0.148119	0.115058
D1_396	1.24727	4.32667	-2.25981	1.13557	1.71521	1.70629	-0.470463	2.44292	-2.31822	1.36809	0.333972	1.85773	0.262312	0.782507	-0.835657	0.270231	0.289519	0.791982
D1_397	2.38809	-2.50253	-3.69085	-1.11981	0.755577	-0.628531	1.12103	-0.173734	-1.51918	-0.734911	-0.0050336	-0.194049	0.455575	0.691193	-0.671606	-0.379144	-0.0122728	0.340389
D1_398	3.12604	-0.141885	-3.72747	0.222778	2.31058	0.666558	-0.9818	0.975594	-3.34171	-0.512479	2.36561	0.0167669	0.928049	1.02075	-0.579852	0.0078422	0.607295	0.343467
D1_399	6.26904	5.26216	1.44644	-5.75669	-3.77705	2.01001	2.04143	-0.191156	-0.533967	-3.67845	0.0044968	2.29499	2.32685	2.2935	1.17711	-2.29441	-1.63674	1.02914
D1_400	2.98571	-0.07719	-1.99333	-1.99892	-2.82379	3.37187	-0.257586	0.262414	1.20045	-0.331819	1.09247	3.74728	0.123391	0.559151	-0.283089	-0.768096	-0.483239	1.43627
D1_401	2.5012	0.165815	-1.06009	-3.18997	0.632862	2.471	0.174876	-0.242279	0.969206	-0.286349	1.04005	3.21168	0.545714	0.771609	0.962646	-0.713693	-0.111264	0.631157
D1_402	2.35461	4.27799	-0.313281	-3.684	-0.388867	1.54413	0.306487	0.847661	-1.3076	-2.16531	0.607742	0.946205	0.853445	0.687964	-0.0002532	-0.945136	-0.414907	0.356605
D1_403	0.656793	2.70298	-3.0884	-2.86917	-1.6541	2.48698	-0.363348	1.01803	-1.8545	-0.324706	-1.16441	1.9617	0.403338	0.473703	-0.718609	-0.300975	-0.588708	1.20792
D1_404	2.9655	3.90302	-1.22172	-2.13631	1.6012	5.20183	0.404408	1.43157	-1.45902	-0.0337324	-0.0593582	4.49106	1.69139	0.963564	-0.265263	-0.742513	-0.877558	1.44881
D1_405	3.3986	1.25436	0.048005	-0.842153	-0.731022	3.23613	0.392099	-0.0111156	-0.918963	0.094872	0.923146	3.62145	0.4815	0.994104	0.057387	-0.742264	0.0178404	1.67627
D1_406	6.40861	5.24288	2.43988	-6.37738	-5.5794	0.898492	-0.755744	1.24084	-2.60931	-3.1596	-2.23732	1.42189	1.43955	2.2402	0.553762	-2.01017	-1.42567	0.105277
D1_407	3.60754	2.39487	-0.66141	-0.482141	0.938658	1.55495	0.412033	0.657037	-2.45598	0.469838	1.22038	0.409697	0.971946	1.31265	-0.445725	-0.312676	0.472308	0.983288
D1_408	0.331987	2.44727	-3.69211	-0.142593	1.24351	-0.982424	-0.703984	0.853962	-3.45066	-0.366419	1.59774	-0.461754	0.407011	1.11593	-1.64738	0.111704	0.891598	-0.161213
D1_409	1.29703	3.68569	-1.83046	-0.781635	-0.201162	3.36539	-0.309757	0.685987	-0.362353	-0.0079676	0.148493	2.90035	0.754754	0.941582	-0.597539	-0.757743	-0.968685	1.006
D1_410	4.53442	5.66348	2.23628	2.16469	1.28766	4.26584	2.3892	2.60521	2.64402	0.883221	1.57245	4.16667	2.4128	1.82853	1.36521	0.0040778	0.402081	2.36518
D1_411	5.40077	0.301875	-1.15698	-0.163206	-0.0902771	2.35267	-1.42815	-0.197455	0.544684	0.115068	0.30281	1.55276	-0.0793687	0.88159	-0.0348272	-0.386313	-0.316999	1.03498
D1_412	3.33199	0.393951	-2.36697	-4.54206	-4.04207	4.2332	0.646965	-0.710822	-1.69175	-1.61269	-1.13726	4.56902	1.88972	1.55954	-0.342751	-1.63431	-1.32042	1.02997
D1_413	6.00148	1.01509	-1.58224	-6.48314	-3.31779	3.11221	1.0658	0.476664	-3.10981	-2.94149	-2.18176	3.10892	1.65858	1.72405	0.216441	-2.01754	-0.611673	0.678306
D1_414	2.28461	1.77828	3.00793	0.178883	2.51243	2.46898	0.220793	1.95241	1.08763	0.0721472	1.4777	2.58761	0.858198	0.984631	0.285446	0.179044	0.649907	1.19283
D1_415	1.68874	1.26062	-2.11757	0.192655	-0.120822	2.53946	-0.308275	1.00876	-1.28151	0.129798	-0.655376	2.34321	0.684582	0.770237	-0.72485	-0.674074	-0.299773	1.64806
D1_416	3.78529	3.8371	1.21386	-2.02621	-0.785605	2.21693	0.11363	1.53098	-1.20555	-0.710989	0.221924	2.34992	0.504574	1.10133	0.0757999	-1.24763	0.056264	0.967915
D1_417	2.12618	2.86133	-1.61002	-3.28402	-1.22607	2.86467	0.679178	0.96498	-2.3531	-1.21712	-0.637692	2.89026	1.53744	0.758206	-0.140291	-1.37517	0.0152847	0.931399
D1_418	0.924975	4.57585	-1.90012	-2.30655	0.18396	0.985184	-1.81633	0.888983	-3.71445	-1.36923	0.198545	1.14737	0.573012	1.0762	-0.34842	-1.24019	-0.748062	0.371723
D1_419	1.66481	3.20127	4.15186	-2.66319	-0.607371	0.906715	1.00868	1.9352	2.79847	-1.41317	0.153943	1.54063	1.36494	1.65311	1.77648	-0.956433	-0.143295	0.12411
D1_420	-0.393767	1.39208	-2.95789	-3.096	2.24822	2.51217	-0.420747	0.347986	0.363575	-0.915271	1.02816	2.43328	0.880256	1.0614	-0.316258	-0.541827	0.0304459	1.02783
D1_421	1.36119	1.93798	-1.61757	-2.72661	1.87186	1.90022	-0.598661	1.28186	-0.684054	-0.905502	3.92837	1.93221	0.265436	1.33428	-0.292893	-0.97423	0.942231	1.23829
D1_422	4.32742	3.7197	-0.36593	-0.421783	0.602956	2.02174	0.668744	0.902413	-1.41741	-0.61057	-0.27665	1.51304	1.15341	1.23473	0.430344	0.0304572	0.0301221	0.891618
D1_423	1.26996	-0.70595	-4.54584	0.753175	2.34094	3.23049	-0.379716	0.658318	-0.973583	0.36874	0.772557	2.18326	0.456406	0.848324	-0.922761	-0.173802	-0.201008	0.674562
D1_424	3.61051	-0.594482	-4.93086	-3.17708	2.67044	-0.416042	0.439287	0.755266	-2.066	-1.4507	3.06104	1.45347	0.568998	1.54468	-1.02158	-0.678562	1.33466	0.647012
D1_425	0.363373	1.63854	-5.56993	-1.1265	3.47263	0.311331	-0.69975	1.24426	-3.1661	-0.81343	2.22077	0.400591	1.05129	1.50549	-1.39253	0.0446747	0.887594	0.119029
D1_426	0.291404	2.1365	-3.55985	-0.310151	2.41309	0.876644	-1.74591	0.52298	-1.99824	-0.663858	1.19774	0.632647	0.0884611	2.05689	-1.63027	-0.15678	0.433177	0.993554
D1_427	1.43495	-1.64908	-4.40533	-0.39203	2.46242	0.961506	-1.08723	0.335733	-1.5372	-0.502512	1.15498	1.01413	0.309871	1.36218	-1.0616	-0.660265	0.317354	0.43643
D1_428	1.58618	3.9081	2.01607	-0.0884728	3.80722	4.10476	1.25714	0.817271	1.21195	1.03254	2.28108	3.28349	1.256	1.00222	0.998003	0.14322	0.877204	2.02976
D1_429	0.881711	1.80754	-7.54371	-2.37427	0.957766	1.79955	-0.799259	0.811964	-2.92975	-1.23102	1.85199	1.71794	1.14439	1.95042	-2.52767	-0.575731	0.607985	0.847148
D1_430	4.40634	3.43707	-2.05315	-3.81781	-2.99066	2.73766	0.287481	-0.643979	-0.788194	-1.15434	-1.18491	1.84107	1.16096	0.667884	0.0342746	-1.05448	-1.04099	1.25564
D1_431	2.78354	-1.43755	-1.56826	-1.82916	0.10254	0.226574	-0.444758	0.714511	-2.5038	-1.14898	0.872597	0.207609	0.854009	1.9186	-0.319069	-0.831114	0.556517	0.343473
D1_432	2.28434	2.41171	-0.72969	-3.16187	-1.29098	1.85597	-0.755285	0.811135	-0.791801	-1.25469	0.741972	1.70427	0.542466	1.41463	-0.69211	-0.622955	-0.140268	0.579175
D1_433	1.86563	0.660842	-3.40871	-3.57605	-0.17352	1.43752	0.0426301	0.655919	-1.63756	-2.11196	1.6692	1.2236	1.45783	1.2686	-0.732624	-1.65105	0.224206	0.742229
D1_434	2.71261	1.65853	-0.54148	-0.280818	0.326875	2.23661	0.424115	2.42264	2.23541	0.935262	0.0419577	2.39446	0.677906	1.60191	0.305701	0.19744	0.257751	1.17691
D1_435	0.41704	-0.09295	-5.1692	-0.964003	1.27595	-0.743469	-1.8696	0.406895	-2.50044	-0.387812	0.79965	0.44505	0.413613	1.09496	-1.79426	-0.2978	0.350953	0.0968819
D1_436	2.04621	2.5566	-3.02049	-0.763081	0.212293	0.735239	-1.40477	1.98305	-2.38585	-0.434624	-0.259707	0.51885	0.447885	1.61738	-0.899423	-0.169204	-0.0634274	-0.0037704
D1_437	1.07829	1.29547	-2.12438	-3.18535	0.652105	4.43436	0.485245	0.782907	-0.387984	-1.33455	1.17505	3.64968	1.40069	1.17815	0.336015	-0.664407	0.112679	1.23811
D1_438	3.9046	-0.43329	-4.7506	-4.46834	-1.94819	3.73498	-0.797926	0.197417	-0.457049	-2.1557	3.08463	3.09344	0.92726	1.85935	-0.477582	-1.71741	-0.198095	1.33362
D1_439	0.217452	3.29597	-4.68304	-4.48525	1.13049	2.52211	-1.80211	0.0061832	-1.07222	-2.01089	1.48764	3.35291	0.812177	1.78666	-0.786445	-1.4467	-0.436782	0.470793
D1_440	1.80226	0.490515	-3.49101	0.517851	2.06806	1.32876	-0.944028	0.148831	-2.34876	-0.261994	-0.0335464	1.06248	0.322373	1.66097	-1.01329	0.232572	0.34946	0.757554
D1_441	2.55675	2.92265	-2.56489	-2.58141	-0.898453	3.87773	-0.315988	0.689604	-1.54332	-0.617784	-1.80836	4.22523	0.954698	1.63558	-1.01091	-0.69103	-1.18088	1.37472
D1_442	2.38429	4.89948	-2.08041	-2.11241	0.733069	-0.828217	-1.69027	2.46723	-4.55814	-0.806854	1.68601	-0.254867	0.564401	1.48178	-1.87049	-0.356122	0.58009	0.288175
D1_443	1.34711	3.39588	-0.247725	0.682808	1.1851	4.44006	-0.125717	0.928695	-0.84762	0.81024	0.281898	3.3081	0.422861	0.768379	-0.536811	-0.46692	-0.727577	1.4256
D1_444	-0.576422	1.41802	-4.42172	-2.33789	1.60797	2.52097	0.554567	-0.234135	0.132616	-1.02494	-0.422165	2.26118	0.65307	0.913063	-0.399625	-0.704611	-0.345133	0.924857
D1_445	-0.196467	3.06305	0.47808	-1.64163	2.20543	2.84293	-0.24682	1.25644	0.268223	-0.711356	1.9856	2.47826	0.332536	0.801897	-0.0443969	-0.24822	0.692567	1.19421
D1_446	-1.06642	2.84127	0.536063	-5.36562	1.26275	3.30151	-0.280529	0.333325	0.218069	-1.25947	-0.060069	2.81338	0.92536	0.952839	1.11084	-2.02694	-1.07355	0.812993
D1_447	0.334267	-0.32441	-1.11853	-1.05708	1.1769	1.40936	-0.288849	0.71448	0.886635	-0.597292	0.288172	1.23472	0.0834092	0.805001	0.0616848	-0.708961	0.279522	0.781363
D1_448	1.6881	-0.012679	-3.70948	-0.625241	0.807351	0.359378	-1.71319	-0.286052	-3.04277	-0.564787	-0.150305	0.707568	0.319024	1.20091	-2.1901	-0.193151	0.333101	0.0240655
D1_449	1.27821	-1.08394	-0.324055	-0.343372	3.09326	1.22283	-0.368875	1.02473	0.874086	-0.614653	2.42269	1.93864	0.395838	0.977901	-0.453584	-0.398883	1.24931	0.758047
D1_450	0.237481	2.93258	-0.36466	-1.35681	4.83996	2.56883	-0.721678	1.23979	-0.710897	-0.485565	2.1597	2.06533	0.0631491	0.704891	0.306068	-0.485634	0.142706	1.08873
D1_451	0.0440503	-0.207697	-0.082765	-4.47892	-0.619013	3.0216	-0.363848	-0.446649	0.855226	-1.59673	1.87585	3.01234	0.890367	0.976123	0.167373	-1.39811	0.117368	1.16437
D1_452	2.31109	0.840839	-6.03636	-2.66052	-0.352678	0.787336	-0.83041	0.881394	-1.8835	-1.94862	1.18828	1.06203	1.21816	1.39119	-1.10966	-1.17373	0.417289	0.518312
D1_453	2.26202	-2.30093	-3.56756	-1.34914	1.80385	0.864192	-0.626777	-0.352776	-1.93681	-1.12215	0.828587	0.91468	0.734489	1.37726	-1.27666	-1.36577	0.0615748	0.960088
D1_454	2.35589	3.76316	-0.26723	-3.23112	0.0002172	0.737744	0.23007	1.34716	-0.357093	-1.62105	1.29798	1.01486	0.874066	1.02027	-0.0130201	-1.34182	0.624546	0.884231
D1_455	3.47741	2.67101	-0.520383	-0.550147	0.370208	1.6984	0.431142	1.04938	-1.1121	0.145726	3.42044	1.50066	1.32392	1.20188	-0.166878	0.286925	1.36358	1.1123
D1_456	1.30989	4.25999	-0.253225	0.343294	0.787057	3.16798	-0.78278	2.0802	-1.43822	-0.237358	-0.862837	2.13012	0.45702	1.0057	0.0499498	-0.0070373	-0.120974	0.725936
D1_457	2.28887	1.35169	-1.48483	-3.11717	0.269924	1.81157	-0.975898	0.517039	-0.308653	-1.86561	-0.0348028	1.49744	0.642396	1.26776	-0.317926	-0.88567	-0.252296	0.28324
D1_458	2.69361	4.33333	-0.37568	-4.71561	-0.984964	1.7991	-0.018545	0.320501	-0.0125881	-0.86139	2.81963	1.61157	0.912952	0.843228	0.0072588	-1.13109	0.0031328	0.575602
D1_459	2.41492	3.64001	-2.0092	-1.06693	4.27146	2.63285	0.419025	1.74566	-0.177	-0.527305	4.91641	2.969	-0.0937654	1.22351	0.20664	-1.24162	1.72034	1.67144
D1_460	-0.507338	2.0295	-1.96369	-3.48245	1.95573	3.87533	-0.223733	1.88508	0.273502	-0.338129	1.40445	3.42279	0.500702	1.48347	-0.820517	-1.0251	0.575799	1.53318
D1_461	1.10082	1.83359	-1.0132	-1.60718	-0.0624297	3.6321	-0.0544806	0.645371	1.04076	-0.818875	1.30059	3.17698	0.809862	0.75226	-0.176503	-0.429901	-0.243428	1.05138
D1_462	2.12307	2.24039	-1.56061	-2.3599	0.770643	0.110618	-0.227105	1.3205	-1.79067	-1.09077	0.512905	0.412209	1.07585	1.33754	-0.544509	-0.482911	-0.150018	0.359229
D1_463	2.28982	0.312475	-2.93904	-0.630081	2.29123	1.86707	0.0012541	0.867691	-2.62716	-0.463535	-0.0842447	1.61327	1.14094	1.5284	-0.52877	0.157862	-0.0657482	0.925225
D1_464	-0.205373	1.10149	-1.3894	-3.7684	3.23168	2.94189	0.298353	0.749311	0.821639	-1.13327	-0.126039	1.80218	1.05976	0.978492	-0.581248	-0.887082	0.466821	0.674338
D1_465	2.3587	-1.60286	-4.97771	-0.819064	2.41597	1.25797	-0.515338	0.616728	-3.61804	-0.956475	2.33406	0.764544	0.755997	1.3829	-1.22152	0.238841	1.08717	0.415409
D1_466	0.305856	1.01572	2.93334	-0.77847	1.58647	1.28486	-0.689441	1.33684	1.91346	-0.597882	0.597398	1.89978	0.585107	1.44709	0.80521	-0.127104	0.542212	0.568328
D1_467	3.67194	5.5434	3.86692	1.47583	2.54848	4.35461	0.928964	3.3102	2.05298	1.1301	1.27739	4.75853	1.59277	1.27862	0.391141	0.525418	0.10504	1.84993
D1_468	0.374578	6.52229	-1.83952	-0.699919	2.05426	0.0837454	-1.03033	2.4284	-2.98125	-0.690312	2.918	0.23675	0.0464999	1.51305	-0.654462	-0.0725752	0.474557	0.0702207
D1_469	1.50607	1.15065	-3.04496	-2.26062	0.232659	0.553173	0.173415	0.79665	-0.835288	-0.548357	0.369057	0.996542	0.791258	0.889749	-0.862728	-0.643515	0.186412	0.279737
D1_470	1.13496	0.413193	-4.79391	0.0533148	2.12872	0.821125	-0.51622	0.344204	-1.10872	0.0715497	1.61187	1.0717	-0.21836	0.999035	-0.594277	-0.0583185	0.934386	0.430082
D1_471	0.97713	-0.319945	-4.43293	-0.0156488	1.56058	1.15749	-0.713387	0.625435	-0.89163	-0.69017	-0.0160755	0.821976	0.815731	1.08482	-0.901976	-0.549723	0.289717	0.121766
D1_472	0.725982	2.27459	-1.9862	-0.48091	4.88694	3.98039	-0.0691613	2.0201	1.33054	0.750661	3.15979	3.81117	0.290266	1.15941	-0.835074	-0.45471	1.0934	1.53469
D1_473	2.91501	1.02745	-1.60804	-0.673551	0.723543	4.31129	0.435261	0.327374	0.989052	-0.471951	3.12193	3.05503	1.03375	1.00243	0.503078	-0.623805	0.615773	1.69783
D1_474	0.283351	-1.89902	-3.22267	0.601812	1.24562	0.995869	-1.08099	0.875158	-1.98086	0.616225	-0.240642	1.35223	0.159863	1.37274	-0.604897	-0.0928714	0.173154	0.66182
D1_475	1.26671	4.34682	-0.120615	0.24251	2.61487	1.33704	0.51726	2.21963	-0.297733	0.422533	1.92085	1.05428	0.482801	1.24876	-0.523394	0.153136	0.540028	0.751593
D1_476	0.0587625	2.64981	-1.5179	-2.44727	2.51564	5.36468	-1.31825	2.40097	0.367876	0.114776	0.933183	4.78469	0.297937	1.60067	-0.212011	-0.0695659	-0.692188	1.819
D1_477	0.336797	3.57036	-3.29002	-2.10884	1.67462	-0.386314	-0.961048	1.51724	-2.66664	-0.967268	0.475813	-0.425149	0.296491	1.54056	-1.63519	-0.23185	0.737101	-0.0339122
D1_478	0.679851	4.33392	-1.29155	-3.78358	1.37145	-1.34874	-1.42346	0.804335	-1.1953	-1.82979	2.33102	-0.237722	0.528453	1.43241	-0.253646	-0.956457	0.650244	0.141862
D1_479	2.97346	1.84395	0.330955	-2.86837	0.522548	3.50233	-0.362035	1.21676	0.162191	-0.794072	1.02699	2.81435	1.34326	1.64863	0.718447	-0.778342	0.208734	1.20648
D1_480	4.42141	-0.710858	-4.4875	0.192581	2.5666	3.34379	1.71962	0.244887	0.07016	1.2028	2.14936	3.32074	1.47513	1.44504	-0.030924	-0.10731	0.665051	2.05253
D1_481	3.15243	-0.200664	0.924935	-0.708632	3.82076	4.15125	0.0392791	1.18388	0.0001575	1.38974	-0.710987	3.41625	0.730043	1.35023	-1.38913	0.110057	-0.666408	1.81029
D1_482	0.301065	1.87838	-0.156825	-0.912067	2.33719	3.00689	-0.158854	1.10798	-0.39907	-0.739194	0.510234	2.13614	0.910678	1.2947	-0.640747	-0.334877	0.159923	0.724659
D1_483	4.31973	-1.33435	-3.66678	-1.48624	0.613755	2.40948	1.76623	0.687717	0.435868	-0.391726	0.788238	2.19871	2.12492	1.28914	-0.182049	-0.578523	-0.378384	1.33174
D1_484	3.26101	2.15846	-1.0264	-1.01069	2.96939	4.04174	2.04497	2.21404	1.93113	-0.61878	0.137243	3.40402	1.08091	2.21155	0.502586	-0.192224	0.614851	1.36651
D1_485	2.12097	-0.499601	-3.67679	0.413117	1.68259	2.6344	0.536388	1.3548	-1.80181	0.508438	0.0136316	2.66487	1.63255	1.93757	-0.704354	0.43294	0.958141	1.70341
D1_486	2.55042	0.24286	0.00102	0.0883737	1.54652	3.48014	0.935345	1.10358	0.844173	-0.257048	1.74729	3.22529	0.922827	1.24818	0.448146	0.0963593	0.556474	1.59405
D1_487	2.98623	-0.0983725	-2.64493	-1.03322	1.72403	-0.809012	-0.873214	1.5175	-1.79918	-1.06545	0.822356	-0.0935379	0.448434	1.51923	-1.36982	-0.410274	0.559176	0.075339
D1_488	-1.13278	-1.2073	-0.44517	-3.09265	3.29391	3.9666	0.0281046	0.0927981	2.05403	-1.46601	1.29493	3.7046	0.735588	0.82595	-0.177986	-1.58323	-0.241663	1.37399
D1_489	1.67329	4.53618	1.62232	-1.62039	0.925524	1.9918	0.595138	2.06741	-0.0812934	-0.697207	0.239999	1.82726	1.2026	1.73275	0.856023	-0.364573	0.336746	0.762945
D1_490	3.56689	3.0074	3.02312	1.23298	4.63921	3.97937	0.937221	1.97841	0.556361	1.08652	1.66817	3.30184	1.78895	1.62477	0.858462	0.880299	1.58658	1.8048
D1_491	3.59766	2.78796	2.26397	1.51321	4.65317	3.91853	0.412439	1.16781	-0.0920967	0.755459	1.19799	2.89891	1.3552	1.11119	0.0815793	0.659434	1.24539	1.30617
D1_492	1.98651	-1.05108	-4.28299	-2.14484	0.881329	2.37667	0.0821327	0.520031	-0.632487	-0.333106	0.681746	2.86165	2.35428	1.66993	-1.09045	-0.663578	0.598344	1.4763
D1_493	1.72822	2.64447	-4.88507	0.809057	0.190433	3.89561	-0.0621916	1.48692	-1.38083	2.22204	-1.39948	2.78746	1.23734	1.53949	-1.48629	-0.109821	-0.960867	2.21842
D1_494	3.25308	4.89522	2.35201	0.828092	3.03059	5.63275	1.59445	2.80297	2.96861	1.97141	0.982766	4.82747	1.66909	1.28172	1.19194	-0.0854299	0.598052	1.85915
D1_495	2.53578	0.308915	0.444833	-1.44231	2.49256	1.88772	1.36495	0.471509	2.85398	-0.652338	1.00617	2.22635	1.55758	1.10741	0.236533	-0.877202	0.594121	0.89628
D1_496	2.3052	0.802135	-2.46972	-1.69553	0.0354497	3.54665	2.05674	1.81561	1.45435	-0.675489	0.78482	3.52066	1.42196	1.90135	0.550085	-1.12965	0.15697	1.42226
D1_497	-0.160162	0.167945	0.685512	-3.5624	2.76832	5.55521	0.455887	-0.202205	1.20668	-0.950482	-0.750067	5.2024	0.204159	1.3064	0.255726	-1.03575	-0.0116897	1.83527
D1_498	-1.8644	2.72855	-1.97387	-1.68122	4.13938	3.38291	0.257692	0.33908	1.94004	-0.421524	1.4217	3.20829	0.235536	1.21764	0.122726	-0.695884	0.507929	0.991204
D1_499	1.77763	1.13262	-0.42198	-1.06571	1.6608	4.40895	-0.2103	2.52525	-0.4251	1.66539	0.0973349	4.53763	1.27079	1.91499	-0.521043	0.218216	0.352816	2.278
D1_500	2.93949	4.11716	0.940056	-1.94766	0.264021	3.25059	0.82699	1.48588	0.775954	-0.200046	1.19677	2.367	1.779	1.3301	0.620729	-0.946086	-1.0036	1.62015
D1_501	2.10781	3.10352	1.9747	-2.129	0.734754	4.98451	0.789476	1.8462	1.91724	-0.0597574	2.2873	4.14147	1.75156	1.06988	0.895171	-0.434163	-0.0284079	2.16465
D1_502	1.03459	0.179212	-3.41934	-2.51874	0.68993	4.03853	1.23422	1.2668	-0.270635	-0.205976	1.2989	3.34131	1.26842	1.41658	-0.146693	-1.2394	0.701865	1.74864
D1_503	0.710861	1.33948	-4.72617	-1.39738	-1.10933	0.493149	-1.34489	0.560505	-2.88636	-1.65238	-0.428248	1.07308	1.29205	1.75023	-1.87403	-0.773429	-0.308743	0.754525
D1_504	-1.31379	-0.257495	-1.29984	-2.50716	1.6746	1.43512	-0.533949	-0.209097	1.86402	-1.39517	1.57836	1.67827	0.500086	1.34327	-0.170253	-0.959746	0.738949	0.633139
D1_505	3.27388	1.24728	1.85013	-0.634337	2.14757	4.12209	2.17377	-0.17889	0.416503	-0.187524	0.785205	3.28385	1.6922	1.23932	0.410494	-0.11525	0.0396627	1.26473
D1_506	0.674355	0.0212	-1.36555	-2.03341	0.0145249	2.84795	-0.505183	-0.207592	1.57346	-1.41126	1.8409	3.51508	0.226268	1.18102	-0.0581304	-0.688793	0.564357	1.18144
D1_507	2.2636	1.30917	-0.682162	-0.486468	3.96034	3.85188	1.73191	0.537966	0.286406	0.803696	3.52326	2.89002	1.08855	1.20801	0.786376	-0.347463	1.68407	1.91694
D1_508	2.09163	0.539745	-1.74755	-1.7419	0.168811	0.937263	0.227586	0.0070011	0.499408	-1.2446	-0.420279	1.00086	1.07787	1.31525	0.386874	-0.703411	0.0690459	0.545562
D1_509	2.40589	1.98519	3.5347	-3.01897	2.36129	3.55966	-0.135135	0.347427	1.13371	-0.448477	1.54162	3.31116	0.727063	1.23319	0.994673	-0.94348	0.458157	1.53502
D1_510	2.45849	1.57667	-3.16272	-1.56222	-0.696064	1.87835	1.20636	1.44566	-1.16304	-0.366697	-0.454433	1.91319	1.74822	2.05985	-0.279587	-0.892301	-0.0351972	1.08884
D1_511	1.1039	3.5288	-3.17254	-2.01718	2.00533	-1.09961	-1.03868	1.66419	-3.3938	-1.4919	1.29831	-0.745946	0.930586	1.14502	-1.31113	-0.207911	0.619737	0.31933
D1_512	1.79256	1.13506	-1.75812	-0.823588	4.06582	0.956798	-0.532526	1.06684	-0.213079	-0.985469	1.99314	1.2435	0.968576	1.41768	-1.27917	-0.481178	1.24424	0.124233
D1_513	1.43234	2.75372	-3.40096	-1.55759	1.89183	0.0876116	-1.34832	1.01009	-2.11582	-0.593004	1.88759	-0.110975	0.834902	1.88064	-1.15759	-0.462965	0.917879	0.907609
D1_514	0.657282	1.82917	-4.61263	-1.48345	3.12946	1.91631	-0.0503422	1.57945	-2.6591	0.411963	2.83328	2.05369	1.03754	1.19856	-1.63083	-0.716587	0.717552	1.35027
D1_515	3.91099	1.98435	-0.063905	0.165426	2.31662	4.20826	1.40612	1.28884	1.13762	1.14202	2.17115	3.1177	1.63522	1.02347	0.331448	0.559976	0.561018	1.86318
D1_516	1.66938	-1.70875	-0.81696	-1.26336	1.68665	2.38319	0.35525	-1.34434	-0.160911	-0.536522	-0.71202	2.5383	0.177523	1.05525	-0.198869	-0.581291	0.509377	0.910664
D1_517	3.43039	1.02479	-0.249096	-1.04777	2.46139	3.71362	0.858049	0.255592	0.213339	0.464736	2.42359	3.07556	1.16792	0.77009	-0.375906	0.140883	0.573016	1.69799
D1_518	0.724937	0.437085	-1.80465	-1.44021	2.23974	1.30463	-1.04689	0.241929	-0.912219	-0.20639	1.80225	1.21449	0.744777	1.62878	-1.04282	-0.688273	1.00024	1.31171
D1_519	5.04812	1.585	-0.440637	-1.3225	0.914263	3.2672	1.12853	1.12413	-0.886175	-0.0516522	0.456193	2.74569	1.78965	2.07911	0.14966	-0.215011	-0.0345283	1.48665
D1_520	2.30406	0.389913	-4.28657	-0.964534	1.63395	0.37802	-0.0318185	0.220561	-2.29008	-0.540338	1.60099	0.0745016	1.11928	1.65342	-0.782368	-0.0255388	0.998051	0.160483
D1_521	2.35771	4.32683	-2.5325	0.4713	1.28892	1.29062	-0.756366	1.77686	-0.566276	0.44523	0.299888	1.12733	0.973827	1.37354	-1.53294	0.329002	0.55759	0.735459
D1_522	2.42667	3.51544	0.828323	1.19215	3.75498	2.92405	1.57031	1.97232	2.60277	0.917041	2.87176	2.35244	1.17713	1.20505	0.599619	0.594824	1.10897	1.74182
D1_523	2.0324	0.767215	0.716485	-0.147463	0.801889	2.98955	-1.42955	-0.741705	1.8615	-0.848925	-0.0061964	2.44325	0.129107	1.30677	-0.163069	-0.595169	0.354819	0.85871
D1_524	2.24813	2.19793	0.200765	0.0614053	2.23888	3.0321	0.192756	0.468373	0.903067	-0.485714	1.21371	2.67533	0.764632	1.18633	0.1751	-0.286627	0.299959	0.677793
D1_525	2.52739	1.51363	-4.59133	-1.78938	0.382147	-0.794741	0.0051676	1.64584	-4.02196	-0.704743	0.060429	-0.376797	1.53562	2.15797	-2.08797	0.0130692	0.865419	0.277171
D1_526	-0.619232	0.655106	1.29992	-1.52568	3.34644	1.96422	-0.317468	0.516546	1.10202	-0.986816	2.10548	2.12884	0.26372	1.34748	0.156746	-0.238788	0.454189	0.840744
D1_527	1.85123	-1.08538	0.01025	0.528022	3.35469	3.39179	0.103293	0.576538	0.660901	0.300711	0.94865	2.73319	0.711128	1.08987	-0.432517	0.29812	0.778379	1.0291
D1_528	1.45693	1.96471	-1.84176	-2.20166	-1.09912	-0.151633	-1.06249	1.25856	-1.85051	-1.00744	0.0023236	-0.325813	0.521859	1.63105	-0.997361	-1.00859	0.145868	0.130653
D1_529	2.30809	1.66918	-0.496783	1.15905	1.57771	1.83311	0.428989	1.40971	0.903918	0.162199	-0.115502	1.91499	1.54417	1.15648	-0.0820337	0.212051	-0.101891	0.919494
D1_530	0.53972	1.42994	-3.65304	-2.30218	2.73418	1.41515	0.377045	0.14694	-2.88293	-1.01382	-0.226074	1.54657	1.27259	1.63057	-0.712546	-0.554757	0.358417	0.76074
D1_531	2.5642	1.78219	-0.62268	-0.461151	0.102185	0.830035	0.130605	1.47663	0.0641486	0.0182623	0.505	1.01858	0.760113	1.99994	0.0847758	-0.754831	-0.0301468	0.50592
D1_532	2.50944	-1.46299	-2.82031	-1.48245	-0.199251	1.96754	-0.297645	-0.360099	-1.27767	-0.237273	-0.0486282	1.79079	1.03061	0.60114	-0.735402	-0.253611	0.161036	0.846936
D1_533	2.50629	-0.33935	-2.60665	-0.840722	1.13443	1.74084	-0.391474	-0.0180785	0.041836	-0.136212	0.877695	2.3809	0.873988	1.48399	0.288502	-0.21933	-0.32375	0.743479
D1_534	2.68436	2.97778	-0.648123	-1.67074	0.299141	1.91138	-0.282126	0.330756	-3.04096	-0.97581	0.754368	1.57549	0.669324	1.46942	-0.280204	-1.09767	0.292856	0.661553
D1_535	0.761526	2.85368	-2.57745	-1.2384	0.302387	2.41672	-1.5908	0.950992	-2.80844	-0.936288	1.82856	2.39512	0.402432	1.49343	-1.05393	-1.05107	-0.117448	0.733785
D1_536	-0.319373	3.31235	2.35695	-2.80814	2.34471	2.03595	-0.305024	1.81677	0.502055	-1.63813	1.17075	1.78536	0.604562	1.66587	0.104631	-0.774573	0.627538	0.380196
D1_537	2.57801	1.34226	-1.2637	-1.39234	2.03758	4.29536	0.311185	0.745436	-0.977634	-0.262065	0.613555	3.10684	0.508032	1.36194	-0.2221	-0.942144	0.483129	1.69655
D1_538	1.76973	0.310216	-5.39045	-2.39792	1.5044	-0.337916	-1.69683	0.520066	-2.77233	-1.29825	0.879009	0.233661	0.739686	1.50426	-1.77035	-0.467136	0.111498	0.217837
D1_539	1.8328	1.79028	-5.89968	-2.54882	1.879	-0.563933	-0.633058	0.984032	-3.62332	-1.46199	2.09062	0.0648631	1.55169	1.6797	-1.78305	-0.243525	0.771868	-0.0033466
D1_540	2.31532	-0.689304	-1.79082	0.0659822	2.25492	3.05963	2.0195	-0.0887144	-0.214794	1.21384	2.82988	2.47649	1.53241	1.10342	0.793785	0.238898	1.33065	1.55797
D1_541	2.12731	-1.52746	-5.46762	0.1621	3.6926	1.21632	0.260344	-0.52161	-3.40469	-0.263793	0.566914	1.10241	1.14306	1.22552	-1.10468	-0.277971	0.735615	0.616063
D1_542	1.62407	3.9895	0.977184	-1.69066	1.22026	3.73094	0.520854	1.0294	-0.538634	-0.521012	0.324685	2.6627	0.988563	0.977181	0.156399	-0.631446	-0.393532	0.923334
D1_543	1.20293	-0.340245	1.03599	1.10033	1.56117	4.59712	2.23487	0.98158	1.6529	2.11838	2.74845	3.58791	0.636163	0.870195	1.11229	-0.461384	0.688935	2.13628
D1_544	2.12361	1.18109	-4.18145	-1.35546	3.47608	1.18648	0.445417	1.22404	-1.96676	-0.651067	2.3041	1.15038	1.83519	1.16237	-0.149993	-0.280356	1.80495	1.15611
D1_545	1.62999	-0.719547	1.09534	-0.0881477	0.57346	3.22252	0.594363	0.451186	1.18648	0.146383	-0.415469	2.38777	0.616261	1.06443	0.705471	-0.814554	-0.226538	1.04384
D1_546	1.27542	1.93331	-0.835131	-0.0449723	1.8696	2.69554	0.0016786	0.782284	-0.894179	-0.0407076	-0.0535726	2.31152	0.648417	0.729355	-0.360208	-0.205486	0.0350038	1.30542
D1_547	4.05258	1.33505	0.234853	2.4201	2.54722	3.23739	2.03129	2.26137	2.33975	1.53865	0.936109	2.30866	1.06103	1.10146	0.795355	0.513508	0.545617	1.37454
D1_548	3.30278	-2.3268	-1.02005	-1.25815	1.48653	2.20134	0.69712	0.467553	1.79942	-0.882863	1.834	2.05273	2.25525	1.22104	0.824392	-0.833534	0.56608	0.952573
D1_549	1.57348	1.71304	-3.21608	-1.94653	1.24659	0.545868	-1.58466	1.52004	-0.690152	-1.13453	1.45911	0.811408	0.539814	2.0074	-1.81722	-0.612023	0.702654	0.0028667
D1_550	3.45985	3.72438	1.30325	-0.534772	0.909794	2.06866	-1.18505	1.77667	0.140684	0.094857	0.478322	2.00945	0.89785	1.65148	-0.536322	-0.478246	-0.0615256	1.20019
D1_551	2.66826	1.9405	2.64065	-2.33951	2.16374	5.63279	1.13971	1.00541	1.34328	-0.321404	-0.007663	4.2436	1.34569	1.55665	-0.0952792	-0.775359	-0.458878	2.0901
D1_552	1.22118	1.02578	-2.83065	-0.223786	2.76357	2.83703	1.26565	0.685797	-1.35303	1.20606	0.67807	1.95485	0.932157	1.75389	-0.293048	0.142431	0.851164	1.5415
D1_553	1.25726	3.39779	-3.25757	-0.669877	1.33133	3.32894	1.71586	1.88054	0.244536	0.485525	2.01027	2.61115	0.984536	1.42261	-0.324881	-0.0873605	0.146042	1.4225
D1_554	1.53567	-0.924382	-1.85834	-0.404037	2.18308	2.4685	0.616701	-0.0056332	1.68193	-0.47373	-0.167165	1.93092	1.18155	1.25692	0.509481	-0.123133	0.68271	0.798215
D1_555	1.9436	3.29695	-5.86894	-5.83038	1.55517	1.82794	1.33852	0.801381	-2.01863	-1.92065	0.628181	0.917627	1.69034	1.74272	0.167185	-1.07504	0.288001	0.0905644
D1_556	0.0040177	2.13367	-4.06886	-0.995548	3.12413	1.69911	0.442072	1.50597	-0.452245	0.485578	2.64948	1.24732	0.452047	1.63765	-0.0956053	-0.2642	0.854544	0.74573
D1_557	2.94709	2.29765	2.63193	-1.97527	0.469446	2.74735	0.509443	0.987034	0.299289	-0.887135	-0.913602	1.81872	1.27819	1.14127	1.06915	-0.10442	-0.321732	0.749304
D1_558	2.81892	1.45905	-1.10651	-3.60433	-0.432267	2.83203	0.185394	0.286775	-0.802299	-0.527399	-0.34793	2.70965	1.43254	1.42782	-0.0598452	-1.58913	0.226819	1.19619
D1_559	1.85417	-0.393129	-2.19884	-4.39518	-0.438676	2.85791	-0.118175	-0.263643	-0.403017	-2.46793	-0.533834	2.31354	0.80232	1.90177	-0.501032	-1.4557	-0.110859	0.516483
D1_560	1.71806	1.81256	-0.533131	-0.416045	3.24816	3.02573	0.910902	1.6255	0.594155	0.026933	1.36551	2.12759	1.0567	1.01845	0.280423	0.418675	0.390323	0.923713
D1_561	0.870988	0.038305	-0.997032	-1.82151	2.5755	2.19077	0.929899	0.46635	-0.860978	-0.0280863	-0.260218	2.13093	0.831593	1.28721	-0.064162	-0.487929	0.128675	0.588018
D1_562	1.04217	-0.77713	-5.19655	-0.85552	3.14967	3.54497	0.597984	1.25182	-0.0455589	0.502562	2.32857	3.74324	0.273402	1.31347	-0.779263	-0.148353	1.11824	1.58692
D1_563	1.11047	-0.197017	-0.60045	-2.29682	2.99841	2.199	0.0380073	1.42735	0.427121	-0.434511	0.848502	2.74885	1.47611	1.66121	0.401223	-0.128514	1.24623	1.5564
D1_564	-1.07584	0.89935	-2.92816	-1.98576	2.31103	0.568098	-0.456245	0.21477	0.590144	-1.17536	0.311469	1.27026	0.713422	0.944714	-0.117591	-1.01741	0.246745	0.0876159
D1_565	1.54713	5.48222	-1.2757	-1.97165	-0.157674	2.07993	-0.680869	2.45365	-1.50191	-0.612815	0.955594	1.87888	0.542568	1.44906	-0.638172	-0.673418	0.0597115	0.866857
D1_566	1.62018	0.522296	-1.08564	-1.79155	0.963512	3.67438	0.320716	0.867597	-0.933241	0.355182	-0.948512	3.60635	0.994	1.84756	-0.020061	-0.765512	-0.451413	1.09782
D1_567	0.872238	2.64931	-4.98811	-2.2676	2.16209	0.0490942	-0.845686	1.6558	-2.35018	-0.476454	3.34511	0.204599	0.565904	1.63379	-1.31036	-0.622585	1.42297	0.945282
D1_568	1.60344	2.77556	-3.21695	-2.38347	0.959442	0.984066	0.479233	1.17854	0.464338	-0.73143	0.317072	1.19505	1.14776	1.62254	0.0407847	-0.495863	0.575867	0.343799
D1_569	2.45504	0.395325	-4.53118	-2.52171	-0.116622	2.96034	1.26163	0.943563	-2.08746	-1.08464	-1.03185	2.7304	2.00462	1.52776	-0.528314	-0.622494	0.16425	0.5953
D1_570	1.79552	0.880229	-0.733282	-0.754867	1.07734	0.527826	-0.839856	2.0797	-1.47255	0.0164955	0.891457	0.84566	1.68205	0.87311	0.762073	0.664412	1.6396	1.37627
D1_571	1.86594	0.33651	-4.30623	-1.52983	1.91141	2.84755	-0.767549	1.41742	-1.96899	0.534829	0.0910544	2.97636	0.948458	1.63341	-1.45425	0.069106	0.792682	1.3007
D1_572	2.05533	3.52166	-2.69304	-1.47201	1.29368	2.17551	0.876462	1.24238	-0.520627	0.400479	2.85093	2.50184	1.27106	1.26055	-0.451885	0.726716	1.23775	1.22652
D1_573	1.13359	-0.652551	-4.74843	-2.25996	-0.364898	1.23056	-1.02802	-0.0666916	-1.33346	-1.05763	2.0093	1.55046	0.519006	1.28159	-1.6412	-0.804326	0.603125	0.897232
D1_574	0.0955525	0.015295	-5.57265	-1.81417	1.97303	0.187672	-2.06918	0.722766	-3.21697	-0.60728	0.654578	0.622589	0.824629	1.10608	-1.99863	-0.414369	0.626039	0.699271
D1_575	2.9488	2.39182	1.50891	-0.30276	0.625626	1.84631	0.673984	0.195443	1.92094	0.0703746	0.277625	1.69266	1.16886	1.32104	0.326992	-0.298832	0.442759	1.0116
D1_576	1.43618	1.51264	-1.49306	-1.55945	0.898502	2.98949	1.38196	1.08791	0.484796	-0.302811	0.89776	1.93741	1.21322	1.17766	0.431548	-0.608576	0.52918	1.37638
D1_577	2.73198	-0.233921	-4.82116	-1.63292	-0.425211	0.809966	-0.891137	0.208349	-2.01665	-1.03263	0.690772	0.475408	0.591033	0.903995	-1.39052	-0.691668	0.362581	0.676605
D1_578	1.28609	1.74813	-2.88958	-1.16274	2.74308	1.33065	-1.06189	1.84638	-1.71325	-1.09772	1.31839	1.67354	1.0236	1.41297	-1.80486	0.108372	1.3925	0.407413
D1_579	2.69344	0.630846	-3.40827	-1.73698	-0.495848	1.42612	-0.920344	0.578755	-2.8927	-0.9039	0.863273	0.850864	1.21986	1.42961	-1.3712	-1.11906	0.228242	0.745983
D1_580	4.20993	-2.22015	-3.69324	-1.64827	3.18693	3.42243	-0.158964	-1.13553	0.897627	-0.761765	2.95893	2.47908	0.60739	1.44436	-0.254678	-1.16597	1.01936	1.67324
D1_581	2.51972	-1.11086	0.010476	-0.956712	2.07171	4.22407	0.665672	0.506619	0.13869	0.483193	-1.00367	3.59357	1.45447	0.688148	-0.248589	-0.670123	-0.69983	1.76261
D1_582	2.37576	-0.784299	-3.23685	-0.996838	2.1562	1.23148	-0.0534042	0.849673	-0.295254	-0.618234	1.32756	0.966661	1.18038	1.12766	0.0653403	0.259722	0.723986	0.772324
D1_583	1.66811	1.77361	-3.16742	0.166272	2.32358	0.592234	0.261947	1.71454	-0.9907	0.548256	2.04138	1.12421	0.684754	1.2413	-0.495418	0.2283	1.45205	0.705727
D1_584	1.33114	5.19385	1.13418	-0.581923	0.387633	1.78413	-0.521344	2.69651	-0.271173	0.0189974	-0.337437	1.55086	-0.009335	1.48088	-0.279865	-0.116368	0.223284	0.8059
D1_585	1.61448	2.19851	0.029352	-1.15983	2.03525	4.17285	1.0794	3.10285	1.82009	0.0393491	1.30783	3.84995	1.14572	2.10882	0.792476	-0.654632	0.265175	1.38886
D1_586	2.25021	1.31881	-0.41985	0.590581	2.41339	3.35725	-0.830042	0.985419	0.40808	0.171586	1.64452	2.21491	0.394362	1.35489	-0.537179	0.118027	0.454737	1.43055
D1_587	0.140611	3.07268	0.0884945	-1.68016	1.15613	0.137453	-1.09391	0.831029	1.17504	-0.887771	0.647946	0.447291	0.625927	1.02164	-0.0963441	-0.220928	0.508814	0.0251919
D1_588	2.35793	-0.519827	-2.10854	-0.282887	0.821407	0.86102	0.975387	0.660804	-0.588223	0.850429	0.68696	1.62302	0.862032	1.10294	-0.0414482	0.689868	0.503373	1.68884
D1_589	2.87176	-0.194695	-0.677615	-1.60104	1.43933	3.22679	1.26454	1.18585	2.44902	-0.128516	0.549683	3.18103	1.76235	1.3697	0.67975	-0.826822	1.42135	1.91835
D1_590	5.71627	0.967339	-0.923	-0.285283	-0.771663	3.27587	1.89403	0.15949	-0.13669	0.498782	0.629678	2.50039	1.60151	1.27832	0.323481	-1.30692	0.0514167	2.03851
D1_591	1.0978	-2.90149	-2.19832	-1.61943	4.18415	2.37297	-0.667691	-1.00454	0.534054	-0.854466	0.365044	1.17385	0.337499	1.26759	-0.791398	-0.722595	1.08869	0.3577
D1_592	3.04597	1.37711	-1.47985	-0.313415	2.10254	4.71406	0.823583	1.88515	-0.812142	1.63524	1.0997	4.14713	1.68661	1.771	0.75293	0.562453	1.99942	3.31032
D1_593	1.48782	1.80703	1.34058	-1.43124	4.15014	3.99752	0.459798	1.32972	0.427893	-0.867818	0.43466	2.65603	1.49562	1.49975	0.200064	-0.684283	0.621038	1.26574
D1_594	-0.808663	1.88528	-1.9802	-2.13153	4.30391	3.20263	-0.578772	0.0722052	0.0851572	-1.70545	1.26022	2.9261	0.253417	1.65415	-1.47177	-0.708963	1.56933	0.5521
D1_595	2.05335	-1.9751	-3.04072	-1.36844	-2.46093	3.30364	0.474302	-0.0731044	-0.0174219	-0.268012	0.342626	2.65457	0.398033	0.910666	0.149773	-0.618059	-0.499841	1.25121
D1_596	1.45546	2.9848	1.15733	-1.43857	2.49442	2.08592	1.12812	1.18702	0.191543	-0.57644	1.31099	0.866911	1.1682	1.06281	0.350292	-0.531973	0.60449	0.796245
D1_597	1.33879	0.579107	-2.12668	-1.75838	1.07118	0.719307	0.382309	1.31038	-0.276054	-1.25656	0.485877	1.43657	0.848881	1.8625	-0.230779	-0.314766	0.610823	0.260326
D1_598	2.57331	0.666849	-1.92286	-2.19494	0.578609	0.0021583	0.162483	0.515023	-1.0335	-1.33573	0.141807	0.365634	1.37643	1.52079	-0.159018	-1.23041	0.0064622	0.216083
D1_599	2.98053	-0.886538	-2.34344	-1.62623	1.14688	1.42947	0.498282	0.475087	0.408247	-1.11364	-0.344117	1.45703	1.09858	1.15696	0.42655	-1.0152	0.440989	0.829292
D1_600	2.48075	-0.351845	-4.90202	-1.51473	2.03453	1.07776	1.30869	0.142837	-0.770367	-0.302118	0.177754	1.45007	1.38875	1.06194	-0.201506	-0.297481	0.821472	0.563451
D1_601	0.539975	-0.924567	-0.744357	-0.124962	0.68092	2.27406	-0.328794	0.697343	1.02058	-0.200134	0.591839	2.05209	1.41013	0.773934	-0.219169	-0.0612812	0.805173	1.16463
D1_602	0.66117	0.6517	-1.47298	-0.558642	1.71481	1.70876	-1.33187	0.939286	-0.301992	-0.395883	0.337949	2.33821	0.970245	1.04606	-1.42075	-0.247359	-0.114629	0.86459
D1_603	0.910994	-0.312992	-3.57926	-0.298588	1.5749	0.0561911	0.0742535	1.22929	-1.63794	-0.0123806	2.07858	0.317799	1.12438	1.17997	-1.06707	0.130769	1.26431	0.570455
D1_604	0.743531	-0.704826	1.2033	-0.180232	0.822608	0.738377	0.721703	-0.212467	1.31851	-0.280496	-0.237832	0.870401	1.406	1.03619	0.702721	0.0344652	0.501909	0.224786
D1_605	2.48762	1.18199	0.596055	-1.53172	1.50823	1.95613	-0.500958	1.1588	0.727534	-1.02137	0.784675	1.36118	1.75473	1.20516	0.352108	-0.118953	0.815059	0.644341
D1_606	2.16502	2.01513	3.83191	0.19812	2.40023	4.18116	1.13539	1.1798	1.71579	-0.505569	-0.936776	3.26786	1.159	0.604766	0.0339228	-0.591788	0.145552	0.914865
D1_607	2.34969	0.548465	-0.865555	0.513025	2.62061	3.22419	-1.02677	1.59292	-0.0335577	0.490758	2.70252	2.06277	1.03652	1.00384	-0.855842	0.425349	0.843415	0.854866
D1_608	1.79552	0.224915	-0.662685	0.285518	0.52827	2.19159	1.73531	1.21677	1.34946	0.853116	1.17271	1.69007	1.57297	1.34255	0.700532	0.830821	0.569872	1.80635
D1_609	-0.748259	3.31786	-5.0003	-0.949951	2.49814	-1.15585	-2.83951	2.0177	-5.6359	-0.929164	1.34368	-0.988445	0.0247994	1.98912	-2.81654	-0.0613122	1.19359	-0.708869
D1_610	0.474703	-0.8848	-2.9687	-2.31034	1.61866	2.77218	-0.227409	0.0351857	0.767444	-0.741112	1.9834	2.44179	0.787919	1.28314	-0.964782	-0.384891	0.944583	0.92039
D1_611	-1.92806	-0.885501	2.78038	-2.62734	5.2607	4.51648	-0.195875	-0.24121	1.62449	-1.3211	2.55194	3.27339	0.84693	1.16108	0.0643606	-0.114194	2.38327	1.59408
D1_612	2.40791	1.5245	-5.09258	-0.638952	2.91149	-2.09549	-2.04666	1.91356	-3.46866	-1.25838	2.03769	-0.88798	0.897255	1.9945	-2.57192	-0.502065	0.826268	0.0697851
D1_613	1.19828	0.0588525	-1.96912	-1.74763	1.06525	2.28461	1.62303	0.419724	0.462887	-0.0091531	1.74947	2.16465	0.77563	1.25968	0.261605	-0.424215	0.329563	0.950875
D1_614	3.55515	2.95922	2.07673	-0.692294	2.32204	1.8895	0.963605	3.11521	2.33526	0.390736	1.17577	2.77361	1.86648	1.74008	0.469222	0.107039	0.851577	1.36544
D1_615	2.76241	1.03746	-2.46535	-0.584868	0.474405	2.29945	0.222099	0.4594	-1.73644	0.136308	0.161443	1.75587	1.76378	1.38507	-0.42066	-0.0402426	0.124085	1.29123
D1_616	1.79552	0.692055	-0.91328	0.356228	-0.217617	2.69103	1.09239	1.57949	-1.42115	1.18806	-0.864188	1.6092	1.78557	0.593237	1.38844	0.589959	0.233491	1.99754
D1_617	0.105646	0.939656	-1.93758	-0.704713	1.40332	0.0129955	-2.31027	1.26393	-3.00461	-0.511193	0.0211971	0.179482	0.0206459	1.47484	-1.55903	-0.0534913	0.312436	0.540477
D1_618	3.98414	-0.475385	-0.218335	-0.447591	1.33456	2.00517	0.696934	2.02641	-0.10104	-0.508373	0.579469	1.86727	1.45746	1.3961	-0.643384	-0.131581	0.881343	0.823194
D1_619	3.26841	3.15442	-0.66008	-0.526753	0.954754	3.1278	0.349075	1.11035	-0.992129	0.705458	1.49148	2.57429	1.53253	2.00493	-0.562549	-0.164259	0.425766	1.14714
D1_620	1.93391	1.58335	2.6632	-0.0725189	-0.657628	2.66472	-0.964128	1.18426	-0.766924	0.0413538	-0.913222	1.94072	0.702459	1.1614	0.43971	-0.177582	-0.0893691	0.686048
D1_621	0.489762	3.99541	-1.94881	-2.37248	2.43567	2.33777	-0.0448669	2.65427	0.432751	0.0098361	2.277	2.18033	1.27485	1.62312	-0.680785	0.0533293	1.48896	1.35219
D1_622	1.35142	-1.08499	-4.81887	-0.62006	1.27476	-0.309701	-0.140252	-0.431042	-0.626905	-0.150115	0.808806	0.392518	0.723607	0.867765	-0.436097	-0.0141691	0.615226	0.278665
D1_623	1.21122	0.87216	-1.0642	-1.23873	3.92914	4.40366	-0.172215	1.73695	0.321528	-0.462326	0.976717	3.37987	1.26798	1.35957	-0.316108	0.0579563	0.287835	1.34633
D1_624	0.832268	1.09285	-5.92844	-1.45579	1.22436	0.391318	-0.39373	0.0973398	-3.10348	-0.181463	1.70115	-0.173419	1.04896	1.73194	-2.45359	-1.12244	0.0396753	0.472661
D1_625	4.29495	2.25583	-0.675455	-0.342342	1.17826	1.81008	2.55964	1.39059	1.22379	0.490388	1.59185	1.77306	2.20658	1.25596	0.810122	0.136961	0.703092	1.25078
D1_626	0.158908	1.3634	-2.67785	-1.86209	1.23432	-0.309487	-1.34182	0.120161	-2.02505	-0.932244	2.48291	0.0071767	0.422587	0.987242	-0.729587	-0.308281	1.06797	0.760213
D1_627	0.984905	2.29732	-5.10215	-1.10555	2.6091	-0.74222	-0.323238	1.00444	-4.12911	-0.290924	1.52104	-0.383842	1.66703	1.43867	-2.28319	0.227698	1.53641	0.136996
D1_628	-0.517761	-4.15475	-0.040991	-1.85873	3.81377	2.10658	-1.57286	-0.500292	2.27161	-1.02524	2.69063	2.11423	-0.355341	1.51702	-0.293943	-0.727389	1.37538	0.767989
D1_629	-0.30321	0.592986	0.338994	-2.50774	3.29168	3.21223	-1.55446	-0.986624	1.94166	-1.584	2.59499	4.0891	0.483705	1.51512	-1.41634	-0.462072	1.74722	1.18677
D1_630	2.9836	2.80527	0.243855	1.19957	2.62834	2.71157	0.15817	0.954315	-1.77828	0.347426	-0.254772	1.73397	0.451831	0.891567	-0.131015	0.128548	0.686353	0.563305
D1_631	3.34439	3.72115	2.77012	-2.90811	-0.911115	1.86635	-0.664437	2.13416	1.24039	-0.512	0.371527	2.86753	0.947186	2.10426	0.371962	-0.87079	-0.181412	0.9806
D1_632	2.57839	1.76412	2.49975	-0.535587	2.75572	3.41203	0.038251	1.22006	2.91544	0.0011891	0.902496	3.03832	1.11539	1.28114	-0.0309978	-0.701135	0.812359	1.71567
D1_633	1.58336	1.30112	-1.70291	0.574402	2.42144	4.20146	2.76847	0.174658	0.903052	0.529534	0.666373	2.12288	1.35412	0.961469	-0.0087819	-0.0034786	0.785239	2.06811
D1_634	2.9508	-1.08379	0.353164	-0.609185	1.42368	3.63066	0.711482	-0.0966977	0.51065	0.445171	1.30317	2.63854	0.822935	0.870033	0.613448	-0.834316	-0.207172	1.27522
D1_635	3.61172	3.58731	2.05504	-2.55968	-1.32659	1.03292	0.82092	1.7376	0.384164	-0.698539	0.0578595	0.827352	1.48511	1.37507	0.264261	-0.841583	-0.118989	0.852423
D1_636	-0.546334	1.08908	-2.12446	-3.72751	0.712773	2.99876	0.195931	0.45001	0.362939	-2.24924	0.783067	2.68476	0.861939	1.91093	-0.33878	-1.05083	0.911508	0.617214
D1_637	0.371201	0.678065	-1.34328	0.408924	0.41934	3.44943	-1.14956	-0.0731753	-1.45087	1.10332	-0.902685	2.85868	0.691293	1.0106	-1.32378	0.0752329	-0.58237	1.84071
D1_638	1.62141	3.06017	1.53117	-1.76497	3.55492	3.36184	-0.332263	0.313111	1.29312	-1.03864	0.74833	2.30875	0.968041	1.3917	0.455554	-0.290457	0.805153	0.913636
D1_639	1.38103	0.398391	-0.876422	-0.283839	3.34426	3.91751	2.74144	1.86599	2.55845	1.82772	3.34106	3.28002	2.76331	1.13962	0.616807	1.31388	1.78214	2.29691
D1_640	0.867772	2.22748	-0.465035	-1.13161	1.07991	-0.441225	-1.64275	2.36948	-2.80111	-0.934624	0.82441	-0.148999	0.921564	2.08485	-0.899927	-0.226929	0.965842	0.0837289
D1_641	1.65013	-0.67318	-4.43621	-0.725326	1.67486	1.91712	0.632716	-0.388642	-1.27073	-1.09655	-0.0330295	0.991305	0.658389	1.50328	-0.881103	-0.931988	0.394946	0.956623
D1_642	0.328029	4.13229	2.31132	0.277799	3.00621	3.4227	-0.534287	2.11657	1.00725	0.124757	1.00143	3.16473	1.50755	1.30719	-0.211732	0.198116	0.365962	1.36949
D1_643	2.62512	1.5754	-2.68387	-1.19298	0.98842	2.37176	-2.0127	0.62413	-2.03726	-0.816334	1.94895	2.41359	0.33637	1.77079	-2.25457	-1.0115	1.06289	0.714205
D1_644	1.38193	0.301332	-2.2248	-2.31649	-0.783636	1.66813	-0.733287	1.2837	0.665595	0.670491	0.155409	2.60272	1.00092	1.16715	0.202319	-0.943057	-0.873393	0.989209
D1_645	1.53534	0.536104	-2.04132	-0.40276	1.66419	1.31987	0.438779	0.514616	0.11348	-0.400487	0.137879	1.04957	0.847661	1.0459	-0.133506	-0.0537346	0.651704	0.409862
D1_646	1.76334	1.94578	-3.61025	-2.10647	0.523372	2.43948	-0.0769698	0.93478	-1.23576	-0.692543	2.46526	2.27709	1.0282	2.03885	-0.192361	-0.905192	-0.216294	1.25414
D1_647	1.0616	2.41576	-5.54302	-3.2093	0.065035	0.377992	-1.52428	0.777906	-3.59645	-1.36279	0.0800995	0.74028	0.942878	1.73672	-1.88618	-1.09212	0.192835	0.211759
D1_648	1.6995	2.25005	-2.59146	-1.61249	0.613017	3.89489	0.238235	2.31581	-0.782606	-0.0248653	0.514498	2.96203	0.985741	1.28296	-0.578053	-0.488837	-0.817648	1.13997
D1_649	0.652034	0.424978	-2.39114	-1.77942	2.62147	0.215541	-0.445968	0.568567	-0.846849	-1.40137	0.471381	0.968135	0.560019	1.6511	-0.728337	-0.836285	0.228123	0.0681421
D1_650	4.24454	-0.302401	-1.79378	-0.388852	1.31397	0.833137	0.984939	0.243477	-0.499253	-0.834946	-0.82425	1.33023	1.79847	2.07074	-1.38738	-0.444498	-0.106748	0.21878
D1_651	3.6218	3.08447	0.856912	-0.190928	2.93464	3.6091	0.823578	2.25234	2.14104	-0.454112	0.0861451	3.04889	0.995116	1.53723	-0.199095	-0.127403	1.38316	0.845077
D1_652	2.74209	0.106367	-5.78322	-1.47624	0.424798	1.39049	-0.413566	0.396131	-2.69573	-1.35036	0.752508	1.0351	0.676036	1.95041	-2.12576	-1.07784	0.241756	0.557604
D1_653	2.42489	-0.848755	-3.63754	0.145898	3.63314	0.0300375	0.289196	-0.416851	-5.02757	0.0732294	2.82933	-0.155934	0.875401	1.71077	-1.71904	0.49067	1.36476	0.099963
D1_654	-0.597451	0.97218	-4.82749	-1.01169	2.95905	-1.87663	-2.77283	1.22368	-4.25848	-0.782854	1.17303	-0.963429	-0.205191	1.86198	-2.67403	-0.14411	1.22273	-0.515525
D1_655	4.3422	-0.843052	-3.78982	-0.304653	0.205764	2.03252	1.24134	1.52011	-1.55923	0.748108	3.72099	2.50475	1.34372	1.29825	-0.392586	-1.62327	0.285034	1.73691
D1_656	0.691467	0.169125	-2.57368	-1.76113	2.50885	1.91644	-0.989303	-0.19234	0.728871	-1.01032	1.51589	1.50077	0.825805	1.18243	-0.840304	-0.766976	0.526194	0.477261
D1_657	2.51145	1.7704	-1.24046	-1.55228	2.15729	3.70012	-0.395022	-0.220343	0.126227	-1.44618	-0.532629	2.7574	0.874236	0.673928	-0.240778	-0.564309	0.235093	0.920513
D1_658	3.08973	1.28926	-3.36491	1.07314	1.24063	3.24255	1.10169	1.19883	-0.50167	0.415941	1.55093	2.25052	0.83662	1.69086	-0.594383	-0.382595	0.68209	1.3748
D1_659	4.07573	1.69849	0.541182	-1.36766	1.79787	2.9916	1.13779	0.259681	0.525334	-1.36237	-1.09948	2.41155	1.71727	1.93133	0.457579	-0.400045	0.0878967	1.08177
D1_660	2.0277	0.360666	-3.46998	-0.187593	2.2437	-0.471762	-1.30523	0.985308	-2.58007	-0.257028	1.0402	0.231815	0.308807	1.62213	-1.76739	-0.17863	0.916815	0.694333
D1_661	2.475	1.85598	-3.21698	0.413995	0.605953	1.83163	-0.781832	2.48509	-2.08425	0.398655	1.66683	1.35182	0.699306	1.80025	-1.67038	-0.184781	0.128919	1.44102
D1_662	2.43309	-0.805935	-4.50884	-1.05621	-0.74762	2.32502	0.864962	-0.296825	-0.641274	0.218599	1.24815	1.77238	1.38732	1.90875	-0.784329	-0.363154	-0.489492	1.23402
D1_663	0.880561	0.104335	-4.032	-2.72327	3.34239	0.561633	0.822143	-0.0381663	-1.71186	-0.645336	5.52527	0.812142	1.31963	1.57001	-1.07191	-0.340139	2.03451	0.754682
D1_664	1.73214	3.76998	-2.46162	-2.51087	-0.307445	1.1487	0.442393	2.33987	-1.73467	-0.431687	-0.0055822	0.856441	1.46991	1.61725	-0.294896	-0.720347	-0.874085	1.01265
D1_665	0.036221	1.3693	-1.3267	-0.514154	1.35395	2.81675	-1.15516	1.59066	0.137572	0.752999	1.2807	2.55831	0.262511	1.34595	-0.893967	-0.494918	0.192994	1.35537
D1_666	1.91479	-2.90714	-2.47029	-1.85989	0.615243	2.23451	0.649883	0.197913	0.680741	-0.917649	-0.414295	1.61533	1.32692	1.15694	0.123491	-1.00901	-0.002224	0.787691
D1_667	2.72171	4.01802	1.67537	-0.67703	1.46779	2.40584	1.46425	3.39663	0.339528	0.329889	0.55719	2.1283	2.06406	2.06364	1.70905	0.170638	0.907541	1.6705
D1_668	1.66428	1.35915	-1.66469	-0.939144	2.94235	2.78755	-0.259369	1.14349	-0.194879	0.632381	-0.0350137	2.69203	0.653177	1.1523	-0.998387	-0.163455	-0.0508932	1.79619
D1_669	2.33035	1.62272	0.469285	1.12629	2.87659	3.54956	0.0767538	1.12676	1.28354	0.0058186	0.435546	2.66116	0.933894	1.4585	0.0700044	0.076306	0.263853	1.5014
D1_670	1.62791	1.00152	-0.83673	-0.561843	3.70394	0.683788	-0.437326	0.973586	-2.833	-0.936614	0.919805	0.447563	0.0845484	2.04571	-1.24984	-0.304862	0.577963	0.589917
D1_671	2.86749	0.450965	-5.74848	-0.82559	2.43258	-1.31762	0.429171	0.500284	-5.11469	-0.917502	1.10875	-0.85109	1.70941	1.82418	-2.07495	0.0035301	0.893815	-0.0845195
D1_672	0.930421	3.2606	-2.36688	-2.86503	0.0055989	-1.5367	0.466486	1.09001	-3.09404	-1.80459	1.49306	-1.41514	0.609909	1.64586	-0.711591	-0.926304	0.834357	-0.283979
D1_673	-0.404364	2.40394	2.96899	-1.75456	2.95045	2.88336	1.28012	0.719686	2.08178	-0.55672	0.295797	2.42713	1.04262	0.447495	0.882079	-0.344771	0.291926	0.757954
D1_674	1.22679	3.44745	-2.16059	-2.11905	0.550509	0.951143	0.12829	1.75121	-0.424544	-0.572246	-0.0615864	1.06367	1.17918	1.29846	-0.105063	-0.0946669	0.669772	0.345039
D1_675	-0.0844157	2.40374	-5.12554	-0.0961217	2.77654	-0.51825	-1.1638	1.22064	-3.54949	-0.530737	1.46171	0.165828	0.39554	1.95666	-1.17697	0.0906829	1.09702	0.308898
D1_676	1.14348	1.69468	-1.6934	-2.03904	0.273344	1.87012	0.34835	-0.074984	0.854306	-0.564281	0.350771	2.25298	0.711481	0.809621	0.422595	-0.270306	-0.0036236	0.313864
D1_677	0.871088	0.762485	-3.34335	-0.521342	0.109909	0.436038	-0.81403	1.05788	-2.90135	-0.706426	-0.803755	0.15263	0.37352	1.38962	-1.21033	-0.36163	-0.138524	0.302512
D1_678	2.32844	1.57263	-5.16219	-2.1995	0.837791	-1.18073	-0.0157056	0.814483	-6.73844	-0.819096	0.646665	-0.852742	1.09014	1.77175	-1.71454	-0.336942	0.883884	-0.0034329
D1_679	2.69263	-0.707938	-0.738371	-1.20948	1.79611	3.85196	2.11239	0.80009	1.27641	-0.366339	1.80743	3.02134	1.03664	0.82337	0.404227	-0.305328	0.0304567	1.32971
D1_680	1.37051	3.40372	0.83473	-0.953527	1.55923	3.09814	-0.380718	1.53079	-1.12951	-0.193043	0.167855	2.7365	0.3271	1.31199	-0.0765929	0.114437	0.198345	1.48516
D1_681	0.229174	4.54734	-3.65828	-3.47131	1.66075	1.98379	0.0645915	2.10082	-1.39031	0.199815	1.91561	2.0092	0.611276	1.18567	-0.656829	-0.667991	0.0690199	1.37809
D1_682	2.21345	-0.517626	-1.43697	-1.60173	-0.778061	1.16785	0.113308	0.327179	-0.563493	-0.871442	0.0901861	1.15253	1.10705	1.2992	-0.0696649	-0.269836	0.0836939	0.464924
D1_683	2.88038	0.268175	-0.15857	0.464856	2.47944	3.07425	0.243705	1.33604	0.999389	0.863948	0.862204	2.9649	0.892189	0.816401	0.193435	-0.0667947	0.013173	1.29209
D1_684	0.805525	1.38131	-2.01329	-1.33817	-0.193459	2.3625	-0.325731	0.369525	-1.78805	0.0690527	2.02302	1.90736	0.943797	1.15148	-1.15419	-0.0008957	0.448031	0.853613
D1_685	1.14047	-0.622352	-1.11265	-1.78104	-1.79181	0.415834	0.166426	-0.0912902	-2.51573	-1.21783	0.894025	1.11996	0.433312	1.12432	-0.586778	-0.478212	0.666439	0.554311
D1_686	4.18945	-1.64238	-2.34706	-2.2986	-0.983044	2.58453	0.915468	0.51732	-0.596934	-0.555656	-0.482193	2.43211	1.09033	1.09391	0.293245	-1.32836	-0.482558	0.836671
D1_687	3.07979	-0.04324	-1.02558	-2.34114	-0.0059707	4.26021	-0.721984	0.0060479	1.07105	-1.29693	-0.452574	3.28762	0.503755	1.31078	0.129887	-1.23167	-1.04339	0.954193
D1_688	3.42424	0.255953	-1.33085	-0.768775	1.58319	1.08018	1.78308	-0.138923	1.07786	-0.522698	0.326692	1.13976	1.13961	0.866578	0.941109	-0.633906	0.272036	0.610556
D1_689	2.67212	2.8118	-0.31484	-0.926105	1.41653	1.56447	-0.761296	1.89993	1.18509	-0.631057	0.196524	1.28228	0.777797	1.35982	0.62832	-0.291636	1.13914	0.632693
D1_690	4.01979	-0.281764	-1.08515	-1.7247	0.44517	3.02688	2.70418	0.690548	0.420178	-1.24919	-2.14418	2.44498	1.54141	1.1015	1.05105	-0.366738	-0.60882	1.08304
D1_691	1.50713	1.73991	-1.68944	-1.88967	1.07539	1.57726	-0.636824	0.110909	-0.868579	-1.0695	0.40018	1.18908	0.722474	0.536318	-0.120048	-0.488875	-0.0013887	0.520678
D1_692	1.05391	2.01824	0.78054	-0.931973	1.51976	3.29411	-0.115191	0.492777	-0.247971	-0.83386	0.263016	2.28716	1.03562	0.606847	-0.100277	-0.794342	-0.36024	0.912978
D1_693	2.46675	3.81643	-0.40698	-0.0476272	0.149957	3.21566	1.07214	2.18133	1.64552	-0.280845	-0.156792	2.72875	1.48093	1.21871	0.479001	-0.361164	-0.107894	1.14595
D1_694	0.822458	2.46825	-3.48097	0.0051696	2.53211	-0.372831	-2.869	1.7769	-4.77567	-0.580176	0.735099	-0.130385	-0.21523	1.61315	-2.99218	-0.256698	0.264601	-0.0046162
D1_695	0.934392	0.18898	0.584084	-1.77445	0.517671	0.499428	-1.15865	0.438914	1.09994	-1.63069	0.323905	0.952055	-0.23172	1.50586	0.591116	-0.69127	0.175717	0.104719
D1_696	1.87692	1.84168	-1.97603	-3.03037	0.441788	0.906285	0.566576	1.64012	-1.90266	-0.698078	0.767257	1.40148	0.634726	1.94397	0.0103747	-0.495305	0.146541	0.542251
D1_697	1.6239	1.29512	-1.96492	-1.36113	1.2885	1.5148	0.395415	0.0652495	-1.08628	-0.294268	0.512463	1.82521	0.736894	1.11951	0.121306	-0.531896	0.166345	0.686346
D1_698	2.10721	0.0772215	-1.34864	-1.37779	3.43085	3.53005	0.331651	0.295973	0.545961	-0.337335	0.920192	3.37388	1.01077	0.985442	-0.293219	-0.795232	0.0152989	1.64831
D1_699	1.08371	3.73675	-1.02719	-1.7818	1.8183	1.72214	0.96725	1.23577	-0.798355	-0.384889	0.0838864	1.19825	0.845935	0.992504	0.477179	-0.172464	0.247274	0.516961
D1_700	2.30838	5.14208	-1.92153	-1.63989	-2.02745	3.82489	-0.138242	1.33685	-1.33818	-0.555352	-0.819332	3.76554	1.4441	1.18279	-0.341916	-0.680874	-1.23282	1.16738
