# Supplementary material for: A double-hit of stress and low-grade inflammation on functional brain network mediates posttraumatic stress symptoms
Source: Nat Commun. 2020 Apr 20;11:1898. doi: 10.1038/s41467-020-15655-5 (PMC7171097; doi:10.1038/s41467-020-15655-5)
Supplement: Supplementary file 3 — Source Data [file 41467_2020_15655_MOESM3_ESM.zip › SourceData/Table1.SupplementaryTable1_Dataset1.xlsx]

## Sheet: Sheet1
ID	dataset	age	sex	bmi	d1Inflammatory_activity	IL6	TNFalpha	IL1_beta	d1_inflmmatory_composite
D1_001	1	28	0	22.4878	0	3.897	9.8545	1.856	-0.394324
D1_002	1	22	0	22.05	1	5.3195	15.327	2.027	0.572354
D1_003	1	28	0	25.0432	0	2.7635	9.867	2.231	-0.427667
D1_004	1	25	0	23.2089	1	3.993	11.822	2.0315	-0.065479
D1_005	1	26	0	22.3131	1	9.164	18.1	3.904	1.86328
D1_006	1	27	0	22.7041	1	6.1145	10.8405	3.3995	0.379757
D1_007	1	31	0	21.8245	0	4.455	9.4875	1.415	-0.492152
D1_008	1	32	0	27.8074	0	3.597	10.769	1.7605	-0.324756
D1_009	1	25	1	21.4409	1	5.2205	11.887	2.45	-0.080596
D1_010	1	27	1	21.8728	0	5.0965	8.926	2.414	-0.479941
D1_011	1	31	0	23.6519	0	1.7995	10.119	1.7425	-0.623806
D1_012	1	33	1	19.1731	0	1.8895	8.2815	1.1085	-1.14162
D1_013	1	27	0	23.1479	1	6.458	11.416	3.157	0.438441
D1_014	1	26	1	22.2093	0	1.965	6.925	1.042	-1.32047
D1_015	1	28	0	24.9722	0	0.7915	8.414	0.8445	-1.1998
D1_016	1	25	0	20.7525	0	3.61	12.107	1.792	-0.128972
D1_017	1	30	0	20.8984	1	8.4285	9.1955	2.318	0.143336
D1_018	1	29	0	25.2788	1	3.8245	12.7215	2.2405	0.092882
D1_019	1	26	0	22.9353	1	8.569	10.5165	3.019	0.51823
D1_020	1	32	0	27.2294	0	2.388	8.105	1.5315	-0.890309
D1_021	1	26	0	22.9189	1	4.845	11.0355	2.6055	0.064797
D1_022	1	29	0	21.2639	1	7.585	10.218	3.745	0.546074
D1_023	1	28	0	21.8427	0	3.2225	11.6515	1.626	-0.27783
D1_024	1	31	0	22.0536	0	3.4565	10.411	2.6745	-0.162584
D1_025	1	28	1	20.0791	0	1.5215	8.5865	1.792	-1.01023
D1_026	1	34	0	24.1255	0	1.505	12.5455	1.1435	-0.468518
D1_027	1	28	0	26.0998	0	2.7305	10.1695	1.684	-0.525711
D1_028	1	30	0	23.2144	0	3.241	8.9015	2.1995	-0.51588
D1_029	1	29	0	23.2877	0	1.248	9.4985	0.8095	-1.0056
D1_030	1	23	0	20.8719	1	6.91	12.8005	1.3975	0.243746
D1_031	1	24	0	21.889	0	2.582	9.794	1.536	-0.631809
D1_032	1	24	1	19.8765	0	4.8935	11.024	2.7295	-0.171714
D1_033	1	26	0	23.0013	0	3.985	9.622	1.572	-0.487582
D1_034	1	27	0	22.6432	1	3.7105	10.2875	4.939	0.413925
D1_035	1	20	1	22.9864	0	4.019	8.8835	1.9775	-0.679532
D1_036	1	28	0	22.956	0	2.3955	13.697	1.2545	-0.179312
D1_037	1	34	0	23.6841	0	0.7065	8.623	0.5855	-1.24493
D1_038	1	32	0	23.4248	0	2.286	8.0265	1.0595	-1.03057
D1_039	1	27	0	23.2182	0	0.714	10.6965	0.7135	-0.923207
D1_040	1	25	0	25.1994	0	0.9455	8.9085	0.7615	-1.13412
D1_041	1	26	0	22.7587	0	3.6	10.2495	2.013	-0.33382
D1_042	1	23	0	22.7116	0	1.2245	14.209	1.121	-0.274154
D1_043	1	25	0	19.2005	0	1.816	9.914	1.2715	-0.767995
D1_044	1	28	0	24.9658	0	2.3635	8.586	1.1255	-0.927341
D1_045	1	29	0	23.729	0	4.9715	7.6915	1.4395	-0.6777
D1_046	1	26	0	21.1041	0	3.0865	9.889	0.978	-0.700515
D1_047	1	29	1	20.8668	0	3.7975	6.361	1.5155	-1.11383
D1_048	1	28	1	20.7512	1	11.353	16.2385	4.962	1.58764
D1_049	1	34	0	24.8061	1	12.712	11.156	2.852	1.03584
D1_050	1	28	0	23.3188	0	2.8115	11.0945	1.7725	-0.365543
D1_051	1	27	0	23.9601	0	5.1005	7.965	2.635	-0.326724
D1_052	1	32	0	23.9601	0	6.948	7.007	0.974	-0.664911
D1_053	1	27	0	21.7255	0	3.166	7.9895	1.081	-0.930495
D1_054	1	28	0	23.0215	0	2.2385	10.4605	1.134	-0.678194
D1_055	1	26	0	21.7432	0	2.5525	9.5665	1.296	-0.726728
D1_056	1	25	0	22.5306	0	1.7615	8.66	1.5465	-0.880324
D1_057	1	25	1	20.5879	0	5.2505	8.6475	2.2855	-0.524268
D1_058	1	29	0	25.0868	0	5.458	7.319	1.3005	-0.709074
D1_059	1	24	0	22.5345	0	2.6465	8.3375	1.003	-0.960413
D1_060	1	29	0	21.9185	0	1.4655	8.747	0.873	-1.0698
D1_061	1	30	0	23.255	0	3.2135	11.082	2.0845	-0.243835
D1_062	1	31	0	23.3976	1	11.296	18.8095	6.1105	2.75452
D1_063	1	23	0	25.5809	0	2.6145	9.1815	0.853	-0.883851
D1_064	1	29	0	24.6613	0	2.3635	7.3805	1.275	-1.05803
D1_065	1	24	0	20.7795	0	3.5365	7.5545	2.357	-0.630761
D1_066	1	26	0	21.8875	1	5.071	11.949	5.0485	0.827162
D1_067	1	26	0	22.938	1	6.88	17.2395	2.1425	1.04476
D1_068	1	27	0	22.5788	0	4.837	8.8705	2.12	-0.358915
D1_069	1	24	1	18.9808	0	4.816	9.9505	2.607	-0.340695
D1_070	1	26	0	24.694	1	7.2925	11.936	5.2475	1.12709
D1_071	1	31	0	20.553	1	15.763	11.2265	6.871	2.39446
D1_072	1	32	0	27.3037	0	1.1075	15.0145	1.111	-0.177679
D1_073	1	25	0	21.7353	0	3.079	8.3735	2.568	-0.515916
D1_074	1	30	0	22.5601	1	4.8155	10.951	2.2095	-0.049111
D1_075	1	23	1	21.5139	0	5.437	8.5115	1.6035	-0.6524
D1_076	1	32	0	24.2403	1	7.3335	10.9215	2.852	0.392801
D1_077	1	26	0	26.8221	0	1.7485	9.009	1.196	-0.9206
D1_078	1	28	0	22.2145	1	1.3805	13.076	2.434	-0.086798
D1_079	1	28	0	23.3556	0	5.1555	11.2405	1.31	-0.194571
D1_080	1	26	1	19.8053	0	5.54	8.9815	2.523	-0.406375
D1_081	1	33	0	26.7769	0	1.8175	9.576	1.806	-0.68159
D1_082	1	28	0	22.9176	1	10.635	13.828	3.514	1.33762
D1_083	1	33	0	24.9042	0	5.5725	9.369	2.5175	-0.106824
D1_084	1	25	1	18.4492	0	2.799	8.401	1.862	-0.889085
D1_085	1	25	0	23.5711	0	3.715	7.6145	2.154	-0.652783
D1_086	1	26	0	22.2217	1	9.7565	11.0875	3.8855	0.948712
D1_087	1	27	0	22.0886	0	4.131	7.38	2.3105	-0.599212
D1_088	1	25	0	21.4083	0	1.2555	5.6465	1.2975	-1.41979
D1_089	1	26	0	27.4333	0	2.811	5.674	1.4735	-1.19553
D1_090	1	26	0	20.1463	1	6.7145	11.9765	2.188	0.303931
D1_091	1	28	0	23.0255	0	4.362	10.0475	1.4625	-0.412821
D1_092	1	24	1	22.8891	0	4.285	8.7605	2.863	-0.499238
D1_093	1	28	0	21.9123	1	6.004	7.794	4.451	0.204991
D1_094	1	29	1	21.6096	1	9.69	11.118	3.6415	0.508164
D1_095	1	27	0	23.1867	1	4.534	11.4645	2.929	0.169985
D1_096	1	29	0	27.0776	0	1.564	6.2375	1.1905	-1.32912
D1_097	1	32	0	22.9272	1	12.089	13.299	5.0595	1.81444
D1_098	1	25	0	22.5591	0	4.6865	9.064	2.148	-0.342045
D1_099	1	34	0	24.5335	1	7.854	12.7445	3.986	0.988787
D1_100	1	23	0	22.8816	0	2.12	9.306	2.508	-0.509768
D1_101	1	23	0	24.4839	1	7.328	10.6245	6.182	1.18148
D1_102	1	30	0	23.6679	1	11.837	17.4105	5.754	2.53203
D1_103	1	26	1	25.3368	1	14.538	12.7955	4.721	1.42832
D1_104	1	24	0	21.5195	0	3.058	12.626	1.3285	-0.234914
D1_105	1	26	0	22.3028	0	1.881	11.794	1.9115	-0.338988
D1_106	1	29	0	27.9292	1	5.416	12.133	2.9045	0.357119
D1_107	1	31	0	29.069	1	4.101	14.806	1.5335	0.238368
D1_108	1	30	0	27.8531	0	3.5265	9.6435	1.285	-0.608211
D1_109	1	29	0	23.8959	1	6.7255	10.9805	1.2075	-0.078205
D1_110	1	29	0	23.6044	0	1.5655	9.8635	1.21	-0.818801
D1_111	1	26	0	24.1812	0	3.851	9.576	3.0535	-0.139629
D1_112	1	28	0	23.7555	0	2.6465	6.3455	1.652	-1.0761
D1_113	1	26	0	22.3788	1	4.0695	11.455	2.215	-0.062163
D1_114	1	30	0	23.3372	1	4.012	9.6945	3.846	0.092849
D1_115	1	33	0	24.2722	1	4.5975	12.982	1.561	0.047398
D1_116	1	27	0	23.9133	1	10.4815	14.873	5.709	2.01338
D1_117	1	33	0	24.0773	1	6.467	12.915	3.7215	0.789166
D1_118	1	31	0	25.0489	1	5.236	10.862	4.031	0.440591
D1_119	1	29	0	21.4994	1	6.723	17.0305	3.198	1.26112
D1_120	1	26	0	25.565	1	5.0425	11.2515	2.043	-0.02301
D1_121	1	33	0	21.7557	0	1.4405	13.4755	1.476	-0.263298
D1_122	1	32	0	25.042	0	4.8375	10.016	2.1635	-0.188381
D1_123	1	30	0	23.5294	1	9.3315	9.9485	2.6455	0.432437
D1_124	1	29	0	23.4256	0	2.846	10.6755	1.1335	-0.579419
D1_125	1	29	0	23.6195	0	3.943	11.98	1.2795	-0.236727
D1_126	1	27	0	22.1524	1	4.5855	12.3205	3.1795	0.357601
D1_127	1	30	0	25.5648	1	1.761	13.7815	1.9425	-0.067915
D1_128	1	28	0	22.2575	0	4.95	7.97	1.004	-0.74997
D1_129	1	29	0	20.8644	1	4.0005	11.3365	2.1805	-0.095113
D1_130	1	34	0	26.5832	0	5.1565	10.794	0.774	-0.390386
D1_131	1	33	1	22.4451	1	5.329	10.148	4.861	0.166809
D1_132	1	26	0	21.0974	0	3.316	11.84	1.6385	-0.237834
D1_133	1	29	0	23.6075	1	3.5785	12.222	2.9515	0.172723
D1_134	1	31	0	24.5348	1	9.559	12.513	3.7785	1.09825
D1_135	1	30	0	25.6068	1	0.933	16.677	3.206	0.556798
D1_136	1	32	0	25.0767	1	2.904	13.9845	1.721	0.034828
D1_137	1	32	0	24.6535	1	7.274	13.0785	4.174	1.01641
D1_138	1	24	0	21.506	0	2.1945	10.1175	1.0865	-0.742834
D1_139	1	25	0	22.4902	1	5.621	11.3665	1.661	-0.036628
D1_140	1	28	0	20.3056	0	3.1945	9.92	1.496	-0.554721
D1_141	1	23	0	27.6621	0	0.856	9.8735	1.4805	-0.830444
D1_142	1	31	0	23.4288	1	4.978	10.91	2.388	0.008145
D1_143	1	32	0	24.8971	0	2.0525	9.7365	0.869	-0.866297
D1_144	1	26	0	26.1263	0	4.0235	9.5545	0.9405	-0.65015
D1_145	1	27	0	26.2622	0	3.696	8.4445	0.84	-0.867064
D1_146	1	34	0	21.7469	1	8.386	14.275	3.7915	1.21392
D1_147	1	29	0	23.8017	0	4.3235	9.737	2.381	-0.231333
D1_148	1	32	0	25.2135	1	5.5985	10.5745	2.1075	-0.038164
D1_149	1	31	0	23.68	1	8.6755	11.4885	3.6055	0.81207
D1_150	1	34	0	26.1401	0	2.2205	6.488	1.0175	-1.26287
D1_151	1	26	0	19.7186	1	4.094	12.589	3.872	0.511989
D1_152	1	28	0	22.1501	1	7.142	9.8885	2.284	0.08543
D1_153	1	28	0	19.3568	0	1.435	11.825	1.571	-0.470221
D1_154	1	30	0	22.8883	1	4.614	12.176	1.982	0.041975
D1_155	1	26	1	18.0613	0	1.416	8.9005	1.398	-1.05588
D1_156	1	27	0	22.2041	0	0.354	7.8075	0.7625	-1.35442
D1_157	1	31	0	23.1734	0	0.249	8.2775	0.245	-1.42993
D1_158	1	32	0	24.0225	0	3.5885	8.931	1.631	-0.61415
D1_159	1	29	0	19.597	0	4.113	8.399	2.8205	-0.332035
D1_160	1	26	0	25.0576	0	3.1845	9.676	2.8425	-0.253965
D1_161	1	29	1	19.0178	1	6.0275	9.0515	5.341	0.18958
D1_162	1	32	0	25.4191	0	0.09	11.349	1.294	-0.758284
D1_163	1	31	0	21.6667	1	14.276	9.7985	1.9275	0.793535
D1_164	1	34	0	23.2285	0	2.742	10.258	1.7335	-0.499725
D1_165	1	32	0	23.3122	0	3.5905	9.952	3.112	-0.102202
D1_166	1	30	0	22.5722	0	2.796	11.119	1.802	-0.356529
D1_167	1	28	0	21.1687	0	2.0395	9.262	2.347	-0.565197
D1_168	1	32	0	21.6592	1	4.168	10.641	2.626	-0.06189
D1_169	1	29	0	24.2493	1	6.3855	11.3295	5.324	0.958731
D1_170	1	29	0	23.4182	0	1.7785	10.3735	2.2325	-0.468491
D1_171	1	28	0	23.3593	1	4.2585	11.4625	3.3605	0.246082
D1_172	1	27	0	21.9054	1	5.808	13.9445	5.057	1.19099
D1_173	1	30	0	21.9185	1	5.5755	11.2715	3.6165	0.432782
D1_174	1	32	0	22.0094	0	0.3005	8.8015	1.273	-1.09463
D1_175	1	29	0	23.267	0	2.453	9.2045	1.7915	-0.664858
D1_176	1	24	0	21.5866	1	9.1425	11.941	7.1595	1.81469
D1_177	1	30	0	21.7503	1	3.3105	11.655	2.6645	-0.008295
D1_178	1	26	0	22.9799	1	18.4155	10.871	1.985	1.42709
D1_179	1	32	0	24.4236	0	1.699	8.5335	1.684	-0.870744
D1_180	1	29	0	21.9752	1	2.172	11.081	3.948	0.102696
D1_181	1	32	0	27.61	1	4.5685	12.3995	3.3585	0.411333
D1_182	1	34	0	26.1015	0	3.2875	9.7605	2.821	-0.235864
D1_183	1	27	0	21.9253	1	4.604	8.972	4.3985	0.197174
D1_184	1	30	0	20.7865	1	3.7655	10.9445	4.845	0.48827
D1_185	1	30	0	22.4464	1	5.1165	11.5975	2.7205	0.202609
D1_186	1	31	0	23.9869	0	2.392	10.2205	2.9765	-0.234595
D1_187	1	28	1	21.0683	0	2.5815	9.186	4.414	-0.324732
D1_188	1	32	0	22.6202	0	1.168	11.1005	1.8785	-0.524772
D1_189	1	34	0	21.2771	0	1.522	11.0415	1.684	-0.541341
D1_190	1	25	0	23.39	1	6.0015	11.7305	3.51	0.51852
D1_191	1	26	0	21.8348	0	1.4005	8.494	2.0955	-0.807471
D1_192	1	29	0	24.4282	0	3.8645	8.879	2.478	-0.378786
D1_193	1	33	0	26.9747	0	1.716	8.6095	1.823	-0.82355
D1_194	1	26	0	22.605	1	2.385	15.086	1.9705	0.191665
D1_195	1	30	0	26.2583	1	3.5075	11.111	2.688	-0.055884
D1_196	1	27	0	26.2111	1	5.997	13.2235	2.557	0.488327
D1_197	1	27	0	21.7694	1	8.6295	17.332	1.671	1.13857
D1_198	1	32	0	19.0429	0	3.1405	6.7995	1.1585	-1.07988
D1_199	1	28	0	24.6284	0	1.8265	6.7695	1.609	-1.1208
D1_200	1	27	0	17.3905	0	2.7915	10.8505	2.0035	-0.34419
D1_201	1	23	0	22.6372	0	3.497	9.087	2.4995	-0.386142
D1_202	1	24	0	21.2406	1	5.4925	14.7785	1.7895	0.456307
D1_203	1	24	0	21.0551	0	2.389	9.346	2.0945	-0.576818
D1_204	1	24	0	20.1497	0	3.1345	11.908	1.971	-0.166011
D1_205	1	34	0	22.5837	1	4.92	10.4595	2.2535	-0.094766
D1_206	1	27	0	29.031	0	1.1125	14.1635	0.6265	-0.416561
D1_207	1	30	0	20.4982	1	5.026	13.19	2.922	0.46452
D1_208	1	27	0	22.231	1	11.0615	7.7075	1.084	-0.073049
D1_209	1	25	0	24.5037	1	3.3545	13.1585	2.0085	0.042567
D1_210	1	24	0	22.3886	0	4.5735	9.9365	1.685	-0.348784
D1_211	1	26	0	25.7327	0	2.0155	9.545	1.0055	-0.863131
D1_212	1	25	0	20.9774	0	1.4355	13.222	1.2355	-0.359185
D1_213	1	31	0	26.7378	1	8.3175	13.515	3.6725	1.07055
D1_214	1	29	0	26.4392	0	2.6975	11.8435	1.098	-0.442366
D1_215	1	25	0	23.232	1	8.1485	15.6105	4.273	1.49318
D1_216	1	28	0	22.5479	0	4.0355	10.2145	2.466	-0.176272
D1_217	1	24	0	23.7011	0	2.3245	10.459	1.318	-0.622744
D1_218	1	27	0	22.3711	0	6.515	9.019	1.9515	-0.189832
D1_219	1	28	0	23.5722	0	2.862	7.2135	2.263	-0.778272
D1_220	1	25	0	16.9555	0	4.9525	8.1145	1.448	-0.618791
D1_221	1	26	0	23.2826	0	0.9235	8.7905	0.635	-1.18462
D1_222	1	31	0	25.3534	1	5.1225	15.327	1.328	0.375628
D1_223	1	31	0	20.784	1	4.0445	12.575	2.8725	0.255089
D1_224	1	27	0	19.4639	0	1.4335	10.1815	1.2055	-0.790589
D1_225	1	29	0	21.3238	1	4.5245	12.557	1.8225	0.045123
D1_226	1	25	0	19.3537	0	1.192	7.5375	0.9385	-1.25304
D1_227	1	32	0	21.3498	0	0.804	7.412	1.0385	-1.28961
D1_228	1	30	0	28.1464	0	1.497	9.6265	0.9365	-0.927826
D1_229	1	25	0	22.2854	1	3.651	11.0785	2.461	-0.100755
D1_230	1	29	0	20.9067	1	3.1085	10.4225	3.51	0.007948
D1_231	1	23	0	19.8588	0	0.09	7.602	0.5035	-1.47762
D1_232	1	25	0	22.2753	0	2.478	7.792	1.805	-0.855486
D1_233	1	25	0	19.8078	0	3.389	4.849	1.726	-1.18192
D1_234	1	30	0	26.1961	0	4.8935	11.563	0.5045	-0.3803
D1_235	1	29	0	24.9469	0	3.8635	8.0105	1.416	-0.764847
D1_236	1	28	0	22.963	0	2.836	11.158	1.765	-0.355785
D1_237	1	34	0	24.5766	0	3.4555	11.8655	1.659	-0.213336
D1_238	1	24	0	19.1922	0	2.9285	8.2295	1.471	-0.826715
D1_239	1	26	0	23.3986	0	2.8415	6.809	0.551	-1.26404
D1_240	1	24	0	22.4769	1	3.862	9.494	3.573	-0.020214
D1_241	1	30	0	22.236	0	1.99	9.5535	1.2875	-0.794493
D1_242	1	29	0	25.8313	0	4.436	9.3795	2.903	-0.138167
D1_243	1	33	0	24.1946	0	4.909	7.7185	1.045	-0.779441
D1_244	1	29	0	26.4898	0	5.536	9.8725	1.261	-0.354245
D1_245	1	29	0	18.4062	0	2.467	10.943	1.4495	-0.506324
D1_246	1	26	0	22.94	0	2.809	11.1145	1.1165	-0.526683
D1_247	1	27	0	21.7779	0	1.89	8.8715	1.1655	-0.931312
D1_248	1	25	0	21.4869	0	2.569	10.638	1.632	-0.491725
D1_249	1	30	0	20.9611	0	2.3015	6.898	0.693	-1.27749
D1_250	1	25	0	28.7163	0	2.806	7.142	0.555	-1.22066
D1_251	1	25	0	22.2288	1	6.025	11.635	2.608	0.282869
D1_252	1	25	0	22.9197	1	16.8005	10.0015	1.026	0.883423
D1_253	1	28	0	25.9351	0	3.4075	9.64	1.3335	-0.610104
D1_254	1	25	1	18.838	0	4.406	7.8485	1.5245	-0.858678
D1_255	1	32	1	19.8596	0	2.169	7.013	0.949	-1.30588
D1_256	1	27	1	20.3718	0	3.7305	9.6545	1.832	-0.638094
D1_257	1	24	1	24.5008	0	7.0055	8.6385	2.2575	-0.349964
D1_258	1	28	0	21.0594	0	0.4685	6.5135	0.245	-1.65084
D1_259	1	26	0	22.7837	0	4.847	9.929	0.6645	-0.573362
D1_260	1	28	0	22.7492	0	1.3075	11.8085	1.274	-0.561078
D1_261	1	29	0	21.6921	0	3.5235	8.507	1.288	-0.766174
D1_262	1	28	0	23.5551	0	1.7995	10.0605	0.245	-1.00552
D1_263	1	30	0	23.5276	0	2.0645	9.842	1.06	-0.802588
D1_264	1	27	0	24.4821	0	2.4635	7.643	1.538	-0.944499
D1_265	1	32	0	22.078	1	7.334	13.1455	3.0235	0.745554
D1_266	1	32	0	23.2871	1	15.0015	13.1455	4.9435	2.09463
D1_267	1	24	0	19.3464	1	6.142	10.535	1.9285	-0.026644
D1_268	1	27	0	21.469	1	5.6235	11.2015	2.0035	0.026102
D1_269	1	28	0	25.1187	1	6.309	8.897	3.53	0.163556
D1_270	1	28	0	23.6033	1	9.5745	11.882	4.155	1.106
D1_271	1	27	1	23.2335	1	6.4495	11.334	3.2105	0.119949
D1_272	1	28	1	20.2526	1	7.169	12.2225	3.5295	0.36877
D1_273	1	25	0	27.224	1	4.9445	11.5415	1.9485	-0.017293
D1_274	1	33	0	20.2008	1	6.325	9.9595	4.685	0.601554
D1_275	1	24	0	20.678	0	3.062	10.092	1.447	-0.558013
D1_276	1	34	0	22.2767	0	4.1955	10.3015	1.563	-0.37125
D1_277	1	30	0	20.075	1	9.07	12.864	3.75	1.08456
D1_278	1	25	0	25.9869	1	6.3595	12.3745	3.317	0.600743
D1_279	1	32	0	21.3437	0	3.387	10.3815	1.7595	-0.402834
D1_280	1	26	0	24.4136	1	4.081	14.34	1.956	0.276557
D1_281	1	24	0	16.3386	1	12.809	11.8085	5.003	1.67435
D1_282	1	30	0	21.7494	1	3.7895	15.0995	2.2185	0.414796
D1_283	1	34	0	22.3141	1	6.5385	10.4585	2.689	0.197403
D1_284	1	26	0	26.6164	1	4.345	12.579	1.454	-0.064106
D1_285	1	32	0	21.6876	1	5.5145	12.2055	2.05	0.165239
D1_286	1	29	0	23.0317	0	2.5545	8.5455	1.8005	-0.742927
D1_287	1	30	0	21.2737	1	6.155	13.883	1.8135	0.412688
D1_288	1	34	0	22.6927	1	9.07	9.1685	2.1985	0.182561
D1_289	1	22	0	23.5274	1	6.7665	10.8725	3.9945	0.606633
D1_290	1	27	0	22.1032	1	4.5705	10.171	2.722	-0.05776
D1_291	1	29	0	20.9975	1	8.475	10.552	2.306	0.334647
D1_292	1	24	0	22.5684	1	8.968	11.8225	2.333	0.574373
D1_293	1	28	1	20.6759	1	11.5395	8.1165	5.63	0.692541
D1_294	1	28	1	20.9219	0	3.023	9.5935	1.2425	-0.831085
D1_295	1	25	1	21.0156	0	5.1	7.7055	2.67	-0.587334
D1_296	1	24	0	20.8776	1	6.4495	10.914	3.4295	0.435499
D1_297	1	28	0	23.9735	1	4.4995	15.4605	1.9045	0.467344
D1_298	1	27	0	20.2553	0	4.354	12.3265	1.4205	-0.106627
D1_299	1	32	0	23.517	0	2.028	10.3075	2.441	-0.397363
D1_300	1	30	0	19.5109	1	6.8655	11.5755	3.4895	0.589855
D1_301	1	33	0	22.2478	1	5.6665	15.333	3.783	1.05061
D1_302	1	24	0	23.5208	1	10.4415	16.7245	4.237	1.89965
D1_303	1	25	0	22.7985	1	5.7325	14.8565	2.519	0.67639
D1_304	1	25	1	22.6468	1	4.7675	10.0875	4.27	-0.011363
D1_305	1	31	1	20.9812	1	10.2755	12.1445	4.356	0.83621
D1_306	1	27	1	22.2161	1	4.887	12.823	3.5935	0.222888
D1_307	1	26	1	19.1854	1	4.3	15.351	4.347	0.630128
D1_308	1	31	0	19.471	1	3.869	14.197	1.7235	0.174574
D1_309	1	28	0	22.5525	1	3.625	14.82	5.034	1.05952
D1_310	1	31	0	25.2755	0	2.7725	10.345	1.9495	-0.430258
D1_311	1	25	0	23.2912	1	3.566	11.7775	5.1185	0.649936
D1_312	1	27	0	20.8642	1	6.697	11.7955	4.073	0.746948
D1_313	1	23	0	21.8722	0	3.4065	11.594	2.271	-0.104063
D1_314	1	28	0	23.2896	1	5.929	13.0425	3.2995	0.640609
D1_315	1	31	0	24.7623	1	4.914	13.208	4.2785	0.792706
D1_316	1	28	0	23.9464	0	1.626	10.0685	2.37	-0.493999
D1_317	1	33	0	24.374	1	9.3835	13.9395	4.3815	1.42754
D1_318	1	32	0	26.7879	1	3.949	13.446	3.8945	0.62057
D1_319	1	32	0	26.6416	1	7.4465	19.071	2.564	1.46941
D1_320	1	23	0	24.4236	0	1.3195	10.7115	1.439	-0.671423
D1_321	1	27	0	25.3842	1	6.1625	12.878	3.386	0.665762
D1_322	1	24	0	25.463	1	5.085	11.19	2.5385	0.096849
D1_323	1	31	0	23.9816	1	3.0775	12.4375	3.2475	0.219738
D1_324	1	25	0	25.3001	1	5.285	11.924	2.9685	0.329094
D1_325	1	33	0	23.6144	1	3.9085	14.893	4.4235	0.949576
D1_326	1	25	0	21.9427	0	3.7195	8.317	2.264	-0.526939
D1_327	1	27	0	26.3843	0	3.2555	9.977	2.556	-0.275432
D1_328	1	28	0	21.609	1	3.362	13.886	1.937	0.126959
D1_329	1	24	0	21.7849	1	9.6415	7.797	3.3875	0.352901
D1_330	1	22	0	20.406	0	4.137	11.106	2.195	-0.108126
D1_331	1	27	0	22.3536	1	4.3665	11.331	3.183	0.195735
D1_332	1	34	0	24.3484	0	3.345	10.38	2.188	-0.300917
D1_333	1	21	0	25.2368	0	3.744	9.56	2.644	-0.256153
D1_334	1	50	1	20.2589	0	0.09	7.0365	0.7475	-1.55542
D1_335	1	50	1	24.6799	0	3.893	9.7775	2.1305	-0.548724
D1_336	1	58	1	23.3461	0	1.4105	7.981	2.653	-0.935316
D1_337	1	46	1	20.9637	1	5.4865	11.414	2.645	-0.076708
D1_338	1	51	1	21.6148	0	2.1905	11.498	1.18	-0.684519
D1_339	1	53	1	25.5977	1	3.7265	15.168	2.704	0.234631
D1_340	1	51	1	21.7735	0	2.1035	10.3	1.87	-0.715683
D1_341	1	65	1	24.2443	0	2.3265	8.709	1.5435	-0.958929
D1_342	1	53	1	22.2139	0	1.441	8.556	1.093	-1.15558
D1_343	1	56	1	24.5319	0	1.873	12.842	1.5755	-0.469541
D1_344	1	54	1	21.6193	0	1.574	10.927	1.5405	-0.752586
D1_345	1	46	1	25.3323	0	5.1205	10.2015	2.313	-0.333139
D1_346	1	59	1	24.0893	0	1.07	6.934	0.934	-1.43209
D1_347	1	51	1	24.4456	0	2.859	6.734	0.978	-1.26506
D1_348	1	55	1	21.6282	0	0.439	7.6355	1.317	-1.33418
D1_349	1	54	1	26.936	0	1.671	11.0055	1.99	-0.646908
D1_350	1	56	1	22.1137	1	3.0315	12.456	3.437	-0.045129
D1_351	1	54	1	21.3498	1	12.2685	15.1965	9.088	2.33423
D1_352	1	43	1	23.6419	0	4.171	11.956	2.0575	-0.254623
D1_353	1	58	1	23.0911	0	2.224	13.7575	1.865	-0.260838
D1_354	1	63	1	19.23	1	3.321	11.8785	3.939	0.006254
D1_355	1	52	1	25.9501	0	3.4245	10.588	2.8705	-0.352098
D1_356	1	54	1	20.8628	1	5.1205	11.91	2.778	-0.025472
D1_357	1	54	1	21.2856	1	15.656	19.2425	5.9185	2.59834
D1_358	1	51	1	21.7738	1	8.227	13.8255	2.1325	0.417233
D1_359	1	58	1	23.8284	1	6.2795	12.6105	3.812	0.380704
D1_360	1	58	0	25.4991	1	8.143	13.567	5.1055	1.41546
D1_361	1	44	1	20.3406	1	12.827	13.4505	6.8615	1.74377
D1_362	1	55	1	26.1919	1	6.8015	15.0255	3.9565	0.771698
D1_363	1	63	1	18.4089	1	7.3265	14.2105	1.971	0.343078
D1_364	1	50	1	23.101	1	7.538	12.8205	4.949	0.753848
D1_365	1	54	1	19.5293	0	4.6365	9.8965	1.9035	-0.50011
D1_366	1	50	1	21.3103	0	1.6485	10.573	1.942	-0.713832
D1_367	1	63	0	22.0618	1	4.244	10.314	3.633	0.15237
D1_368	1	55	1	20.4407	1	4.6085	14.398	2.1045	0.112557
D1_369	1	57	1	19.1757	1	3.909	16.5655	3.6245	0.607977
D1_370	1	54	1	18.2663	0	3.7355	13.0515	1.6895	-0.229095
D1_371	1	63	1	25.886	1	9.709	16.0985	2.668	0.963386
D1_372	1	51	1	25.6567	0	3.4095	12.994	2.292	-0.155291
D1_373	1	45	1	20.5751	1	5.377	11.0045	5.081	0.323495
D1_374	1	53	1	28.6003	1	5.0575	15.339	5.246	0.87786
D1_375	1	56	1	26.7585	0	4.364	11.0595	1.778	-0.402945
D1_376	1	63	1	22.3768	1	12.139	11.877	3.1945	0.772638
D1_377	1	55	1	24.1156	0	4.4965	9.8935	3.0855	-0.289776
D1_378	1	45	1	17.9626	1	8.7185	12.6565	3.668	0.610428
D1_379	1	46	1	21.8269	1	4.9355	12.7465	4.327	0.357787
D1_380	1	48	1	19.6763	0	0.3435	8.579	0.973	-1.28854
D1_381	1	63	0	22.5255	1	1.997	14.448	1.789	0.013452
D1_382	1	54	1	26.9743	1	6.155	14.127	4.934	0.776065
D1_383	1	49	1	24.9149	0	5.3715	10.695	2.397	-0.227996
D1_384	1	58	1	21.1123	0	1.523	9.8335	1.6655	-0.874259
D1_385	1	61	1	21.7533	1	6.484	12.4715	3.1455	0.256994
D1_386	1	43	1	24.7019	0	1.809	8.269	2.298	-0.924951
D1_387	1	49	1	24.5827	1	2.235	10.8265	6.1965	0.18947
D1_388	1	51	1	19.2481	0	4.9565	7.203	1.4235	-0.903984
D1_389	1	61	0	24.6284	0	4.149	6.8855	3.474	-0.375836
D1_390	1	54	1	21.6449	0	2.385	8.337	1.693	-0.972131
D1_391	1	59	1	31.0556	1	14.497	14.524	8.44	2.35413
D1_392	1	56	1	30.1189	0	1.795	8.188	1.6705	-1.0563
D1_393	1	46	1	21.1178	0	1.3025	9.615	1.648	-0.928327
D1_394	1	59	0	23.3985	0	0.09	5.502	0.245	-1.83474
D1_395	1	54	1	26.0398	1	5.217	9.655	4.5205	0.027193
D1_396	1	57	1	21.4868	0	4.539	10.0365	3.5235	-0.183631
D1_397	1	59	1	28.948	0	1.97	9.234	0.949	-1.04157
D1_398	1	54	1	26.1341	1	3.478	13.781	2.3765	-0.031215
D1_399	1	52	1	20.9572	0	2.227	9.656	2.3925	-0.686023
D1_400	1	55	1	23.5316	0	0.145	12.5	0.8485	-0.829883
D1_401	1	59	0	25.0431	1	14.218	15.3035	5.5445	2.45636
D1_402	1	65	1	19.3425	0	0.09	7.211	1.046	-1.47618
D1_403	1	59	0	25.2994	1	12.017	9.3075	2.273	0.554946
D1_404	1	47	1	20.7163	0	2.54	9.8155	2.6905	-0.576564
D1_405	1	52	1	27.4301	1	2.952	11.0725	4.304	-0.065595
D1_406	1	54	1	22.8567	0	0.206	11.0305	2.01	-0.790809
D1_407	1	61	1	21.7372	0	4.457	11.131	2.2955	-0.285625
D1_408	1	59	1	22.5087	0	3.301	11.1135	2.9265	-0.286764
D1_409	1	57	1	25.6158	0	1.2985	13.004	0.928	-0.63128
D1_410	1	44	1	24.841	0	2.54	11.1165	2.1515	-0.512392
D1_411	1	53	1	28.1826	1	6.3815	10.0035	3.4655	-0.009106
D1_412	1	44	1	25.5745	1	3.9835	9.453	4.7815	-0.076066
D1_413	1	56	1	21.643	0	3.4265	10.712	2.972	-0.316657
D1_414	1	25	0	24.4914	0	3.716	9.511	2.691	-0.254434
D1_415	1	45	1	23.8207	0	2.743	8.3195	1.332	-1.00626
D1_416	1	44	1	18.0019	0	3.5395	8.9015	3.604	-0.416812
D1_417	1	46	1	30.2633	0	2.722	9.25	1.859	-0.788714
D1_418	1	42	1	19.1328	0	1.391	8.945	2.288	-0.883226
D1_419	1	51	1	24.962	0	4.655	10.206	1.9035	-0.458514
D1_420	1	52	1	26.5388	0	0.09	9.757	1.2855	-1.10407
D1_421	1	42	1	22.3315	1	6.2525	9.757	4.8535	0.210373
D1_422	1	47	1	24.1768	1	6.587	12.4865	4.8325	0.590859
D1_423	1	61	0	25.044	0	1.148	11.5065	1.069	-0.672401
D1_424	1	51	1	25.4185	1	4.0765	16.7335	4.0945	0.736299
D1_425	1	43	1	25.5676	0	3.714	7.462	4.146	-0.480198
D1_426	1	59	1	22.1797	1	5.0005	10.3845	4.517	0.097774
D1_427	1	59	1	24.3608	0	2.148	6.5145	2.135	-1.14607
D1_428	1	58	1	34.3674	1	3.7155	13.3385	4.334	0.30936
D1_429	1	55	1	22.2015	1	10.09	11.6655	7.161	1.28996
D1_430	1	60	1	23.7161	0	3.0325	11.618	2.4195	-0.346298
D1_431	1	43	1	25.2248	1	4.13	14.7205	4.455	0.552333
D1_432	1	57	1	23.4791	0	4.5775	9.4855	4.014	-0.156897
D1_433	1	43	1	19.5604	0	1.378	12.101	3.074	-0.330131
D1_434	1	59	1	21.9194	1	5.342	12.0975	3.888	0.232817
D1_435	1	54	1	19.6439	0	3.8255	8.46	2.939	-0.570633
D1_436	1	62	1	20.8312	1	8.802	11.1525	8.2885	1.30625
D1_437	1	49	1	21.3036	1	3.4135	13.289	3.041	0.025617
D1_438	1	48	1	21.517	1	7.406	16.3265	7.959	1.76318
D1_439	1	57	1	27.6549	1	9.3665	16.6155	5.17	1.47097
D1_440	1	48	1	22.4873	1	1.623	14.755	2.9895	0.019358
D1_441	1	61	1	21.3088	1	3.9495	17.8425	5.833	1.19657
D1_442	1	59	1	24.1812	0	0.09	9.4885	2.9225	-0.826695
D1_443	1	53	1	26.6671	1	3.608	12.602	3.6025	0.064505
D1_444	1	65	1	23.5702	1	4.78	16.2585	5.4805	1.01185
D1_445	1	56	1	21.8889	0	1.789	7.119	1.9455	-1.14163
D1_446	1	62	1	23.3211	1	7.11	17.9435	4.7945	1.3373
D1_447	1	56	1	20.1106	1	7.2205	14.398	7.2185	1.35572
D1_448	1	55	1	22.1979	0	1.67	11.222	3.353	-0.35963
D1_449	1	45	1	23.7588	0	1.74	11.0465	4.345	-0.185974
D1_450	1	56	1	21.1164	1	4.749	14.342	4.5385	0.583465
D1_451	1	45	1	22.4174	0	0.939	10.6475	1.8715	-0.790796
D1_452	1	53	1	23.3431	0	1.6	7.9705	1.459	-1.14457
D1_453	1	48	1	22.5802	0	3.533	8.524	2.2645	-0.721033
D1_454	1	54	1	27.6091	0	2.33	11.361	3.941	-0.161816
D1_455	1	59	1	19.4651	0	2.5415	11.1345	2.1675	-0.506882
D1_456	1	65	0	20.954	1	2.7565	9.186	4.569	0.05987
D1_457	1	46	1	23.7996	1	7.22	9.415	3.813	0.067994
D1_458	1	53	1	21.4417	0	0.657	10.8735	2.0805	-0.751054
D1_459	1	49	1	20.0619	1	4.7175	11.88	3.0085	-0.02693
D1_460	1	53	1	21.0969	0	0.5735	11.566	4.241	-0.25933
D1_461	1	60	1	22.9779	1	4.0555	12.035	5.207	0.34351
D1_462	1	52	1	29.9117	1	5.799	12.861	2.9895	0.206664
D1_463	1	52	1	30.9636	1	5.0985	10.368	6.1445	0.415751
D1_464	1	58	0	24.5327	0	0.4485	9.6245	1.8315	-0.823827
D1_465	1	52	1	24.4091	0	2.636	9.15	1.7735	-0.826683
D1_466	1	55	1	25.2082	0	1.375	11.094	1.2665	-0.80386
D1_467	1	56	1	24.1709	0	1.508	9.777	4.0865	-0.42191
D1_468	1	57	1	21.8923	0	3.4625	11.952	2.7255	-0.200885
D1_469	1	53	1	22.3375	0	1.061	9.0485	1.1115	-1.12804
D1_470	1	47	1	21.2853	0	2.1425	8.879	3.181	-0.64418
D1_471	1	50	1	24.8293	1	4.5015	13.2105	2.156	-0.04094
D1_472	1	52	1	31.6672	0	0.786	12.204	1.891	-0.603239
D1_473	1	51	1	22.9381	0	1.9595	10.199	2.764	-0.573185
D1_474	1	56	1	19.4406	1	12.5655	12.5065	2.5055	0.766063
D1_475	1	56	1	24.9307	0	0.956	11.799	0.9825	-0.81071
D1_476	1	55	1	23.6829	1	7.7715	10.858	2.9005	0.136046
D1_477	1	51	1	24.7211	0	2.859	12.17	1.298	-0.507001
D1_478	1	55	1	25.0475	0	1.633	13.2605	1.89	-0.380692
D1_479	1	51	1	22.6923	0	4.7705	9.557	3.8355	-0.161846
D1_480	1	23	0	24.2018	1	15.146	18.725	7.1515	3.43933
D1_481	1	25	0	25.3264	0	0.705	13.2175	2.406	-0.150722
D1_482	1	27	1	26.7401	0	4.0655	9.8635	3.1455	-0.326594
D1_483	1	23	0	23.0117	1	4.958	12.232	4.1885	0.639242
D1_484	1	26	0	26.9215	1	5.6265	11.611	3.699	0.506459
D1_485	1	25	0	22.7179	1	8.0665	10.646	4.3115	0.801674
D1_486	1	27	0	22.0383	0	2.6795	8.983	1.431	-0.75995
D1_487	1	24	0	22.7243	1	4.0305	12.924	3.3975	0.433098
D1_488	1	29	0	24.1512	1	6.7845	15.166	5.1	1.48275
D1_489	1	21	1	26.0442	1	4.053	10.903	6.1735	0.382181
D1_490	1	23	0	26.5662	1	2.365	12.335	3.6535	0.225878
D1_491	1	27	1	23.6264	1	5.3705	13.07	3.719	0.328275
D1_492	1	26	0	20.5964	1	4.597	10.962	3.183	0.170472
D1_493	1	28	0	20.6508	0	3.3345	7.977	2.209	-0.631728
D1_494	1	23	0	23.7482	0	2.668	10.977	2.3535	-0.253268
D1_495	1	24	0	21.2021	1	6.3165	10.369	3.2945	0.310784
D1_496	1	25	1	27.9479	1	8.493	13.774	5.5315	1.08545
D1_497	1	26	0	25.9332	1	3.629	11.7305	2.564	0.013299
D1_498	1	25	0	22.6692	0	1.621	9.849	3.1535	-0.329704
D1_499	1	26	1	25.1994	1	5.706	9.8905	3.5815	-0.071088
D1_500	1	24	1	22.7879	1	10.875	12.4085	5.3805	1.12696
D1_501	1	22	1	21.7133	1	11.2395	13.467	6.3945	1.4934
D1_502	1	25	0	22.8782	0	2.2205	7.265	1.6785	-0.989701
D1_503	1	23	0	22.4791	0	2.021	8.9665	1.439	-0.834981
D1_504	1	26	0	29.4722	1	3.7195	11.3895	2.52	-0.034925
D1_505	1	22	1	21.5125	0	3.2545	12.447	2.402	-0.220453
D1_506	1	25	1	21.8139	1	5.629	10.174	5.4905	0.320952
D1_507	1	23	1	18.9227	0	4.4185	10.5025	2.6935	-0.29438
D1_508	1	25	0	32.4746	1	2.8225	14.4665	2.373	0.255392
D1_509	1	28	0	25.0742	1	7.8935	11.7425	3.9405	0.84229
D1_510	1	24	1	23.9076	1	3.945	14.5645	1.6165	-0.027393
D1_511	1	23	1	19.4927	0	6.1495	9.0905	2.505	-0.333038
D1_512	1	26	1	19.7522	0	3.286	10.6965	1.9195	-0.533593
D1_513	1	26	1	21.9319	0	3.445	9.0045	2.2765	-0.666194
D1_514	1	24	0	20.803	0	0.09	7.6025	1.2585	-1.28921
D1_515	1	23	1	18.995	1	9.6495	13.311	4.267	0.904361
D1_516	1	23	0	21.4109	1	5.329	13.481	2.853	0.522243
D1_517	1	24	0	22.1297	0	0.4245	10.927	0.8385	-0.892758
D1_518	1	28	1	19.3214	0	3.136	9.833	3.7455	-0.311972
D1_519	1	22	1	22.5158	0	3.9175	10.4775	3.7185	-0.153959
D1_520	1	26	0	26.3485	1	8.3835	11.9245	5.7485	1.37427
D1_521	1	19	0	20.6076	0	2.722	11.025	1.953	-0.340358
D1_522	1	26	1	25.2733	1	5.434	13.615	3.523	0.367373
D1_523	1	28	0	23.7716	1	3.4245	13.554	1.431	-0.038437
D1_524	1	26	0	23.3812	1	3.1535	10.563	3.112	-0.06665
D1_525	1	25	1	20.6178	0	2.4385	9.7965	2.953	-0.539457
D1_526	1	25	1	23.8388	0	3.6895	10.2345	1.885	-0.557844
D1_527	1	27	0	23.8139	0	5.8335	7.5045	3.419	-0.112139
D1_528	1	22	1	29.3199	0	3.6655	9.3465	3.629	-0.342004
D1_529	1	21	1	20.592	0	4.399	10.235	2.51	-0.365644
D1_530	1	24	1	26.1037	1	9.5145	14.2235	7.9975	1.71804
D1_531	1	20	0	21.9885	0	2.171	13.177	1.5485	-0.20391
D1_532	1	28	1	17.5738	0	2.366	8.652	1.44	-0.981883
D1_533	1	27	0	28.0225	1	4.4185	11.779	2.3135	0.047163
D1_534	1	28	1	18.1483	1	9.333	13.5415	6.6135	1.34827
D1_535	1	30	0	24.2862	1	3.979	10.6725	3.1235	0.045156
D1_536	1	25	1	20.1761	0	3.5285	8.4325	1.6545	-0.84942
D1_537	1	29	0	29.1133	0	4.216	9.736	1.485	-0.467184
D1_538	1	24	0	19.4929	1	4.092	12.046	2.721	0.148971
D1_539	1	25	0	25.9567	0	1.626	10.0035	1.0045	-0.843689
D1_540	1	27	0	24.7934	0	3.341	10.6845	1.327	-0.473721
D1_541	1	25	0	20.537	0	0.189	12.082	2.3215	-0.388589
D1_542	1	24	0	20.2077	0	0.774	7.455	1.349	-1.20957
D1_543	1	24	0	23.7336	0	2.988	11.303	1.957	-0.270435
D1_544	1	25	0	23.6867	0	3.385	10.7855	1.9715	-0.293879
D1_545	1	22	1	22.9605	0	3.3225	7.2655	2.877	-0.78744
D1_546	1	26	0	25.1794	0	2.045	8.201	2.659	-0.634593
D1_547	1	22	1	19.8714	1	13.208	19.7575	8.1395	2.83524
D1_548	1	20	0	21.9286	1	6.072	11.4125	3.3085	0.431942
D1_549	1	29	1	18.4721	1	7.017	10.977	3.474	0.182819
D1_550	1	23	1	18.7925	0	5.662	11.428	2.1725	-0.146833
D1_551	1	27	1	17.2895	1	5.3285	12.75	4.331	0.399483
D1_552	1	22	0	21.0672	0	1.6115	10.299	1.208	-0.753392
D1_553	1	30	1	28.1503	0	5.064	11.151	2.782	-0.127864
D1_554	1	22	0	20.7082	0	1.9575	11.4005	1.861	-0.397739
D1_555	1	30	1	18.5337	0	3.957	11.748	2.967	-0.130105
D1_556	1	24	1	20.2771	0	2.6	6.9645	2.2715	-1.0158
D1_557	1	25	1	20.5532	0	2.206	9.7295	2.229	-0.709904
D1_558	1	25	0	21.4508	0	3.224	9.9185	2.321	-0.345781
D1_559	1	23	1	21.9516	1	5.729	13.451	3.01	0.279018
D1_560	1	24	1	20.2843	1	4.661	12.5295	5.0565	0.440633
D1_561	1	24	1	17.2979	1	3.7635	11.935	3.6445	0.002989
D1_562	1	27	0	21.732	0	3.762	8.1935	2.237	-0.546061
D1_563	1	21	0	22.3189	0	1.808	9.919	3.0025	-0.336397
D1_564	1	25	1	22.2204	1	13.8205	13.762	6.3755	1.79349
D1_565	1	24	1	19.8595	0	4.9105	8.419	3.9385	-0.27374
D1_566	1	30	1	21.4488	1	7.885	12.0615	4.174	0.544643
D1_567	1	25	1	20.4211	1	7.3355	14.648	5.2505	1.02477
D1_568	1	28	0	22.0568	1	4.1695	11.528	2.7255	0.086705
D1_569	1	26	1	24.3865	0	2.898	7.533	2.7325	-0.824389
D1_570	1	24	0	23.1246	1	4.0545	13.167	3.637	0.529429
D1_571	1	26	0	24.1182	1	5.7675	9.897	3.2875	0.180963
D1_572	1	24	1	21.7676	1	8.983	11.9205	3.7805	0.56472
D1_573	1	28	1	20.7046	0	2.2575	8.26	1.243	-1.08085
D1_574	1	24	0	24.1602	1	6.6805	13.591	2.5975	0.627206
D1_575	1	22	0	23.2671	1	3.145	11.1195	2.84	-0.057919
D1_576	1	22	1	23.9136	1	18.6565	11.218	2.9725	1.31724
D1_577	1	24	0	23.716	1	8.6405	17.5225	4.618	1.90151
D1_578	1	24	0	22.5215	1	6.6615	13.607	4.1735	1.02042
D1_579	1	32	0	27.5633	0	5.1295	10.394	1.7695	-0.200856
D1_580	1	30	0	29.5992	1	4.257	15.159	3.373	0.764137
D1_581	1	24	0	22.5013	1	4.8435	10.741	7.2645	1.1858
D1_582	1	24	1	22.196	0	2.268	10.268	1.918	-0.693698
D1_583	1	25	1	18.8884	1	12.559	11.2155	9.182	1.87154
D1_584	1	24	1	18.4411	1	6.8365	10.3605	3.6585	0.120309
D1_585	1	24	0	20.6816	0	2.554	11.0675	1.636	-0.432578
D1_586	1	26	0	22.5693	0	3.552	9.433	1.621	-0.550833
D1_587	1	26	1	21.0385	0	5.9965	9.433	2.6225	-0.282497
D1_588	1	27	0	22.7542	1	19.192	11.348	2.9115	1.8128
D1_589	1	28	0	25.4563	0	1.907	6.5835	0.726	-1.35785
D1_590	1	24	0	24.2542	0	3.4825	8.875	2.0475	-0.530084
D1_591	1	24	0	21.9346	1	7.011	15.3645	4.071	1.27942
D1_592	1	27	0	24.0776	1	5.7095	14.5265	3.2015	0.798049
D1_593	1	27	0	29.2311	1	7.6265	13.7885	5.1815	1.40668
D1_594	1	30	0	22.7515	1	4.401	14.778	2.449	0.496889
D1_595	1	24	1	19.12	1	6.9565	12.3785	4.6675	0.583645
D1_596	1	26	0	29.0032	1	4.8595	10.5625	2.9615	0.089336
D1_597	1	25	1	19.565	1	9.924	13.6035	5.359	1.17815
D1_598	1	26	0	19.6708	1	5.939	11.673	2.8485	0.338399
D1_599	1	26	0	19.6795	1	6.301	13.5205	3.3075	0.751429
D1_600	1	23	0	20.1223	1	4.232	14.7445	3.7345	0.793718
D1_601	1	23	1	21.1064	1	10.6235	10.8315	3.869	0.610921
D1_602	1	23	1	21.3633	1	6.935	10.3435	2.509	-0.090675
D1_603	1	24	1	22.5457	0	2.7755	8.943	2.2215	-0.753525
D1_604	1	25	1	19.8816	1	11.552	14.258	4.496	1.26541
D1_605	1	27	0	22.4338	1	5.91	11.74	3.3375	0.466429
D1_606	1	28	0	23.8505	1	4.793	11.6225	2.977	0.233368
D1_607	1	28	0	18.0577	1	3.78	12.0595	1.933	-0.081126
D1_608	1	27	1	17.1977	1	6.674	12.58	4.332	0.516479
D1_609	1	26	1	22.1144	0	3.0305	11.017	3.224	-0.270338
D1_610	1	25	0	22.1616	1	5.8435	11.6225	4.31	0.685105
D1_611	1	25	0	22.1146	1	5.413	10.849	3.63	0.358834
D1_612	1	24	0	23.1091	1	14.631	10.9385	9.584	2.90264
D1_613	1	32	1	19.2104	1	5.057	10.967	4.7645	0.225436
D1_614	1	25	0	25.7828	1	4.6215	13.5865	1.6585	0.15868
D1_615	1	22	1	19.3035	0	2.915	13.99	2.1385	-0.107744
D1_616	1	32	0	22.6033	1	6.728	10.9665	4.0935	0.640059
D1_617	1	29	1	22.3494	0	3.7055	9.424	2.746	-0.496135
D1_618	1	23	1	20.0046	1	3.8695	8.402	5.6495	-0.057256
D1_619	1	23	1	22.9929	0	4.3255	10.544	2.855	-0.267876
D1_620	1	22	1	20.7703	1	8.1745	15.3345	6.131	1.36695
D1_621	1	25	0	22.9839	1	4.3415	12.4765	2.606	0.208587
D1_622	1	22	1	18.6478	1	4.952	11.0695	6.1715	0.495762
D1_623	1	26	0	19.466	1	5.8475	14.6545	2.301	0.606911
D1_624	1	23	0	25.2182	1	7.409	11.812	4.0175	0.816202
D1_625	1	23	1	19.425	1	5.8315	14.2065	4.5085	0.671888
D1_626	1	26	1	23.9939	1	9.0375	9.631	4.4705	0.40816
D1_627	1	25	0	19.292	0	3.6195	9.5845	3.244	-0.117194
D1_628	1	25	0	21.6911	1	7.5585	17.36	3.4335	1.4606
D1_629	1	26	0	25.634	1	6.18	11.0695	3.8135	0.522376
D1_630	1	25	0	25.4514	1	6.1	11.147	4.106	0.597063
D1_631	1	22	1	21.1505	0	3.8935	9.0885	3.1105	-0.450364
D1_632	1	24	1	20.7828	1	5.599	11.487	3.6785	0.141098
D1_633	1	26	0	28.8684	1	6.366	12.4915	3.2225	0.594211
D1_634	1	26	0	22.5339	1	5.1075	12.4145	4.047	0.646341
D1_635	1	25	1	21.3129	1	4.008	12.306	3.9745	0.138609
D1_636	1	29	0	24.9616	0	2.65	11.5025	2.5755	-0.126702
D1_637	1	23	0	23.9805	1	4.265	14.253	2.62	0.450954
D1_638	1	22	0	24.2131	1	5.5985	13.032	3.857	0.740712
D1_639	1	26	1	17.992	0	4.859	8.064	1.9825	-0.697139
D1_640	1	24	1	21.5295	0	2.805	11.2245	3.103	-0.290006
D1_641	1	22	1	24.484	1	6.3565	9.6305	4.0185	0.045818
D1_642	1	29	0	30.6319	1	7.6875	14.33	3.4145	1.04827
D1_643	1	22	0	19.102	1	4.268	11.1785	3.6505	0.279927
D1_644	1	22	1	19.5678	1	11.1015	10.9925	3.556	0.62119
D1_645	1	24	1	17.4251	1	5.788	12.198	4.2375	0.358221
D1_646	1	26	1	17.6139	1	8.8185	18.3045	7.8245	2.13673
D1_647	1	23	1	19.7223	0	5.225	8.1575	4.4415	-0.179067
D1_648	1	26	1	20.4077	1	7.4035	17.454	5.3915	1.41847
D1_649	1	51	1	20.6899	1	4.502	10.7295	3.9455	-0.018193
D1_650	1	29	0	24.2543	1	4.678	11.147	3.318	0.239121
D1_651	1	26	0	27.0853	0	3.293	10.7755	2.27	-0.23125
D1_652	1	48	1	23.077	0	2.645	7.815	2.254	-0.905431
D1_653	1	30	1	19.9838	1	4.933	10.7595	3.6515	-0.025946
D1_654	1	56	1	21.0781	0	0.561	12.9085	0.965	-0.712453
D1_655	1	45	1	27.2523	1	4.7345	14.572	3.14	0.345087
D1_656	1	29	0	26.2713	1	5.867	14.667	5.2725	1.35213
D1_657	1	21	0	19.0454	1	5.0615	12.89	5.3005	1.02008
D1_658	1	27	0	26.1339	1	7.992	13.3245	5.5915	1.48577
D1_659	1	21	1	18.65	1	4.3	10.4165	4.713	0.067049
D1_660	1	27	1	21.5025	1	6.3695	12.0405	6.5405	0.83659
D1_661	1	24	1	18.702	0	1.732	8.887	2.8705	-0.744584
D1_662	1	23	1	19.9828	0	2.4995	10.473	3.0465	-0.428611
D1_663	1	26	1	19.4865	0	3.424	11.1525	3.0085	-0.253473
D1_664	1	26	1	20.1373	1	5.1155	10.624	4.7545	0.185571
D1_665	1	28	1	20.8973	0	3.426	9.095	2.8915	-0.539404
D1_666	1	27	1	22.9257	1	6.889	13.2865	6.3625	1.01599
D1_667	1	26	1	21.0402	0	2.4455	9.642	1.689	-0.799309
D1_668	1	22	1	20.0249	1	5.568	11.285	4.232	0.217428
D1_669	1	23	1	19.043	0	1.8365	10.605	3.0825	-0.473125
D1_670	1	24	1	18.71	1	9.8755	14.7615	6.7965	1.59546
D1_671	1	24	1	21.5701	1	5.1155	10.473	3.8665	-0.002934
D1_672	1	27	1	22.1336	1	17.485	9.567	2.937	0.978077
D1_673	1	33	1	22.6773	1	6.55	17.7545	6.3715	1.55575
D1_674	1	20	1	23.2258	1	4.9965	10.7935	5.042	0.249811
D1_675	1	24	1	22.0921	1	4.738	12.116	5.921	0.560204
D1_676	1	27	1	26.5346	1	4.695	10.6425	3.885	-0.020992
D1_677	1	26	0	28.2793	0	5.034	8.5285	2.9105	-0.187021
D1_678	1	55	1	23.6419	1	4.716	18.3245	3.3385	0.862206
D1_679	1	25	1	20.2153	1	6.276	16.6165	4.572	1.03883
D1_680	1	19	1	21.9557	1	7.2935	15.556	5.096	1.10746
D1_681	1	21	1	22.3426	1	14.4275	11.2875	8.0255	1.85298
D1_682	1	27	1	20.6228	1	13.9205	19.4645	8.7915	2.99526
D1_683	1	26	0	20.7972	0	2.3235	9.378	2.267	-0.536761
D1_684	1	26	1	20.7341	0	1.554	8.0555	2.1015	-1.01603
D1_685	1	29	1	19.6958	1	3.9375	12.4365	3.988	0.150653
D1_686	1	26	1	18.8264	0	3.487	8.255	3.982	-0.433127
D1_687	1	29	0	24.2818	0	2.6645	9.031	1.62	-0.707816
D1_688	1	28	0	21.5939	1	3.703	9.54	3.3685	-0.082862
D1_689	1	51	1	19.8938	0	1.25	8.698	1.5245	-1.07485
D1_690	1	25	1	23.1026	1	5.682	10.7045	8.5635	0.979772
D1_691	1	26	1	21.6886	1	5.397	10.976	4.2145	0.156854
D1_692	1	25	1	21.2957	1	9.83	12.8525	6.965	1.37806
D1_693	1	26	1	19.4097	1	7.408	9.6995	3.9515	0.150225
D1_694	1	23	1	20.9055	0	3.9595	7.494	4.9355	-0.300424
D1_695	1	23	1	18.6529	1	2.6995	10.497	4.777	-0.075313
D1_696	1	26	1	20.2335	0	5.199	7.9685	3.079	-0.465505
D1_697	1	19	1	22.0294	1	7.026	10.784	4.743	0.400709
D1_698	1	24	1	28.7355	1	6.2625	18.2835	5.6605	1.45854
D1_699	1	21	1	18.1159	1	5.166	9.6995	4.3585	-0.003211
D1_700	1	29	1	18.8291	0	1.319	7.9695	3.3245	-0.818313
