# Supplementary material for: A double-hit of stress and low-grade inflammation on functional brain network mediates posttraumatic stress symptoms
Source: Nat Commun. 2020 Apr 20;11:1898. doi: 10.1038/s41467-020-15655-5 (PMC7171097; doi:10.1038/s41467-020-15655-5)
Supplement: Supplementary file 3 — Source Data [file 41467_2020_15655_MOESM3_ESM.zip › SourceData/Table1.SupplementaryTable1_Dataset2.xlsx]

## Sheet: Sheet1
ID	age	sex	bmi	d2_stress_exposure	d2_Inflammatory_activity	IL6	TNFalpha	IL1_beta	d2_inflmmatory_composite	Perceived_stress_level	CAPS_totalscores
D2_001	30	0	21.1516	0	1	5.3905	11.915	2.899	0.446898
D2_002	28	1	21.4638	0	0	3.7185	9.476	1.6665	-0.880484
D2_003	30	0	22.1078	0	0	3.1655	9.74	1.912	-0.377717
D2_004	36	0	23.045	0	1	3.2605	14.4345	2.0785	0.308433
D2_005	32	0	24.1828	0	1	4.957	8.263	3.379	0.067984
D2_006	28	0	22.8704	0	0	0.384	9.852	0.7625	-1.00564
D2_007	29	0	23.9012	0	0	3.393	7.9595	1.6995	-0.658117
D2_008	30	0	24.4729	0	0	2.6425	8.4835	1.451	-0.742529
D2_009	27	0	22.6957	0	0	1.3065	11.796	1.3595	-0.46622
D2_010	32	0	25.3029	0	0	2.811	12.2855	1.866	-0.089607
D2_011	33	0	27.188	0	1	4.208	14.823	1.149	0.1644
D2_012	30	0	25.0015	0	1	5.099	11.709	4.031	0.745271
D2_013	33	0	23.9917	0	0	2.7175	11.0925	1.698	-0.310461
D2_014	34	0	23.4075	0	1	5.897	15.12	3.7705	1.19799
D2_015	37	0	26.9986	0	0	2.3195	9.2355	1.254	-0.737115
D2_016	29	0	22.6094	0	0	1.057	6.276	1.2085	-1.27294
D2_017	29	0	27.7578	0	0	2.1815	11.016	1.2465	-0.516697
D2_018	27	0	22.5922	0	1	14.892	9.797	3.5905	1.34564
D2_019	35	0	23.1471	0	1	4.033	10.8325	4.169	0.563955
D2_020	40	0	21.4044	0	0	0.3485	5.313	1.1075	-1.50453
D2_021	36	0	21.2245	0	0	1.32	11.0625	2.3545	-0.250071
D2_022	29	0	22.9118	0	0	1.122	10.162	1.52	-0.65183
D2_023	36	0	24.0125	0	0	1.9595	13.061	1.08	-0.319531
D2_024	39	0	23.9452	0	0	1.713	10.957	2.5955	-0.148608
D2_025	35	0	22.9399	0	0	3.787	11.577	0.6295	-0.472989
D2_026	29	0	22.9516	0	1	8.468	10.2095	3.2635	0.646538
D2_027	28	0	26.1865	0	0	4.176	7.3855	2.0565	-0.543001
D2_028	31	0	24.4117	0	1	5.1335	11.3875	1.5695	-0.066616
D2_029	30	0	24.7849	0	0	4.384	9.628	1.1605	-0.504957
D2_030	34	0	23.5656	0	1	8.266	9.8465	2.8805	0.457569
D2_031	32	0	24.9036	0	1	18.233	14.875	3.421	2.30642
D2_032	29	0	21.2805	0	1	2.2975	13.1525	3.152	0.377279
D2_033	31	0	24.7124	0	1	3.652	11.631	3.36	0.377574
D2_034	35	0	29.4695	0	0	3.091	6.8315	1.5855	-0.874516
D2_035	37	1	25.0009	0	1	6.97	11.956	1.9925	0.440887
D2_036	40	0	27.9581	0	1	8.214	10.3225	2.8185	0.496132
D2_037	37	1	21.6055	0	0	3.871	9.9165	2.5785	-0.221606
D2_038	38	0	23.6408	0	0	1.9525	9.2065	1.232	-0.785086
D2_039	37	0	26.581	0	1	7.585	13.7525	6.2455	1.96416
D2_040	36	0	23.7593	0	1	4.6955	11.42	2.458	0.172187
D2_041	35	0	24.6337	0	0	1.622	13.6375	1.622	-0.106961
D2_042	40	0	22.4948	0	1	3.392	10.3945	2.796	0.009756
D2_043	35	1	20.5295	0	0	2.5425	8.566	2.571	-0.755325
D2_044	33	1	20.7988	0	1	5.803	12.885	2.2175	0.537689
D2_045	29	1	16.8035	0	1	6.0315	10.769	1.9995	0.023951
D2_046	37	1	25.5906	0	1	9.0075	14.9135	1.8535	1.34979
D2_047	40	0	25.6921	1	1	10.123	13.345	2.4305	0.969812	90	38
D2_048	27	0	23.4944	1	1	9.024	11.875	2.1875	0.586638	80	11
D2_049	37	1	22.9854	1	1	5.111	11.5435	3.571	0.934629	90	4
D2_050	35	0	24.3966	1	1	3.237	18.3345	1.693	0.703653	30	5
D2_051	36	0	24.2601	1	1	3.719	13.915	1.606	0.137526	10	2
D2_052	33	0	20.7304	1	1	4.5935	13.631	3.972	0.931081	70	0
D2_053	36	0	22.8483	1	0	3.1005	8.8275	1.5475	-0.62006	80	12
D2_054	40	1	21.572	1	0	3.658	9.0715	1.772	-0.911556	80	11
D2_055	35	0	23.7543	1	0	4.108	5.485	2.001	-0.820037	60	0
D2_056	34	0	23.6218	1	1	11.291	13.092	3.9075	1.5182	10	0
D2_057	28	0	18.9163	1	1	3.901	9.6815	2.828	-0.023406	40	9
D2_058	40	0	29.6871	1	1	4.551	11.7845	3.0765	0.400145	80	12
D2_059	40	0	24.1828	1	0	2.628	11.346	0.9435	-0.522653	20	0
D2_060	34	0	22.4014	1	0	2.9665	10.876	1.3255	-0.430927	70	0
D2_061	37	0	21.5069	1	1	10.527	11.8055	3.4355	1.12151	50	7
D2_062	30	0	25.3225	1	0	2.367	9.1735	1.7725	-0.577793	80	18
D2_063	29	0	24.1825	1	0	0.1935	9.0035	0.245	-1.30023	60	0
D2_064	30	0	25.9358	1	0	3.046	10.106	1.7555	-0.390287	70	0
D2_065	29	0	24.4051	1	1	3.54	9.983	3.5045	0.19243	50	3
D2_066	35	0	24.3503	1	0	4.07	8.956	2.5825	-0.179805	50	9
D2_067	30	0	23.0227	1	1	6.564	10.3825	2.699	0.299313	20	6
D2_068	29	0	25.5354	1	1	7.8	11.696	3.662	0.901565	90	31
D2_069	33	0	23.2089	1	1	3.5805	13.034	2.7475	0.364634	70	17
D2_070	35	1	20.1649	1	1	6.4385	10.6455	2.5835	0.42327	60	2
D2_071	30	0	24.6811	1	0	2.2515	11.7315	1.9375	-0.197559	0	0
D2_072	29	0	24.1369	1	0	0.5735	12.1795	1.136	-0.559694	60	0
D2_073	36	0	25.5038	1	1	8.546	9.171	3.63	0.63139	50	10
D2_074	38	0	22.7584	1	0	1.2015	10.6465	1.4945	-0.587347	10	1
D2_075	39	0	24.7203	1	0	0.2045	8.301	0.9705	-1.1648	40	0
D2_076	37	0	25.8753	1	1	2.781	11.309	3.438	0.27093	90	6
D2_077	35	0	20.5464	1	1	6.206	8.6275	2.9115	0.096344	90	33
D2_078	36	0	21.4787	1	1	5.128	11.0385	2.717	0.246603	60	17
D2_079	35	0	25.5455	1	1	9.9085	14.6865	2.434	1.12755	80	44
D2_080	29	0	20.3687	1	0	2.087	10.58	0.857	-0.706514	30	1
D2_081	31	0	26.4182	1	0	1.305	6.153	0.754	-1.40681	70	5
D2_082	37	0	23.312	1	0	0.7115	13.019	1.0745	-0.453373	70	4
D2_083	40	0	26.4825	1	0	0.507	10.181	1.167	-0.822458	80	0
D2_084	29	1	27.9119	1	0	4.086	10.8565	2.14	-0.249612	40	3
D2_085	27	0	23.2446	1	0	5.334	11.5295	1.049	-0.190783	40	0
D2_086	40	0	25.8501	1	1	3.721	13.001	2.797	0.390028	65	0
D2_087	37	1	20.2551	1	1	5.785	10.893	2.698	0.415429	30	8
D2_088	37	1	25.9264	1	0	3.226	11.3845	1.259	-0.830163	50	8
D2_089	36	0	27.0795	1	0	3.2355	5.2938	1.588	-1.06356	10	0
D2_090	35	0	26.1358	1	0	4.6965	9.8725	2.221	-0.107883	80	4
D2_091	29	0	24.973	1	0	1.538	8.0765	0.9895	-1.05349	30	0
D2_092	28	1	21.8375	1	0	5.198	9.6635	2.1405	-0.276879	80	0
D2_093	28	0	27.6499	1	1	5.743	14.6165	2.649	0.7634	80	28
D2_094	31	0	21.7977	1	1	6.817	13.583	1.988	0.52738	50	0
D2_095	32	0	20.9225	1	0	3.069	10.3685	1.5015	-0.432777	70	4
D2_096	30	0	25.2096	1	1	2.9285	17.4965	2.416	0.787882	60	20
D2_097	32	0	21.5293	1	1	3.083	12.162	2.2015	0.026856	30	10
D2_098	32	0	24.9687	1	1	11.2195	12.8825	3.563	1.37496	80	0
